# Supplementary material for: Clonal kinetics and single-cell transcriptional profiling of CAR-T cells in patients undergoing CD19 CAR-T immunotherapy
Source: Nat Commun. 2020 Jan 10;11:219. doi: 10.1038/s41467-019-13880-1 (PMC6954177; doi:10.1038/s41467-019-13880-1)
Supplement: Supplementary file 4 — Source Data [file 41467_2019_13880_MOESM4_ESM.xlsx]

## Sheet: TCRB-Seq Data
sample_name	species	locus	rearrangement	amino_acid	frame_type	frequency	productive_frequency	cdr3_length	v_gene	d_gene	j_gene
ALL-1_IP_CD8_CAR-T	Human	TCRB	CTCACGTTGGCGTCTGCTGTACCCTCTCAGACATCTGTGTACTTCTGTGCCAGCCGCGGGAACACCGGGGAGCTGTTTTTTGGAGAA	CASRGNTGELFF	In	0.000172946	0.00022159	36	TCRBV06-04	TCRBD02-01	TCRBJ02-02
ALL-1_IP_CD8_CAR-T	Human	TCRB	GCGTCTGCTGTACCCTCTCAGACATCTGTGTACTTCTGTGCCAGCAGTTTCGGACTAGCGGGGAGAAATGAGCAGTTCTTCGGGCCA	CASSFGLAGRNEQFF	In	0.00101461	0.00129999	45	TCRBV06-04	TCRBD02-01	TCRBJ02-01
ALL-1_IP_CD8_CAR-T	Human	TCRB	GTTGGCGTCTGCTGTACCCTCTCAGACATCTGTGTACTTCTGTGCCAGCAGTGACCGCCTAACTCTTATGGCTACACCTTCGGTTCG		Out	0.000281654		41	TCRBV06-04	TCRBD02-01	TCRBJ01-02
ALL-1_IP_CD8_CAR-T	Human	TCRB	GTCTGCTGTACCCTCTCAGACATCTGTGTACTTCTGTGCCAGCAGTGCCGGACAAGGTGGTGCACAGATACGCAGTATTTTGGCCCA		Out	4.28246e-05		47	TCRBV06-04	TCRBD01-01	TCRBJ02-03
ALL-1_IP_CD8_CAR-T	Human	TCRB	TGTACCCTCTCAGACATCTGTGTACTTCTGTGCCAGCAGTGACGGACTAGCGGGGGGCCAAGCACAGATACGCAGTATTTTGGCCCA		Out	0.00648299		53	TCRBV06-04	TCRBD02-01	TCRBJ02-03
ALL-1_IP_CD8_CAR-T	Human	TCRB	CTGCTGTACCCTCTCAGACATCTGTGTACTTCTGTGCCAGCGGGAGAAACAGGGGGCGCTTTTGGATATGGCTACACCTTCGGTTCG		Out	0.000126827		49	TCRBV06-04	TCRBD01-01	TCRBJ01-02
ALL-1_IP_CD8_CAR-T	Human	TCRB	CTCACGTTGGCGTCTGCTGTACCCTCTCAGACATCTGTGTACTTCTGTGCCAGCAGGTCTCCCCCCGGGGAGCTGTTTTTTGGAGAA	CASRSPPGELFF	In	0.00057978	0.000742854	36	TCRBV06-04	TCRBD02-01	TCRBJ02-02
ALL-1_IP_CD8_CAR-T	Human	TCRB	CGTCTGCTGTACCCTCTCAGACATCTGTGTACTTCTGTGCCAGCAGTCCTTAGCGGGGGGGCATCCGAGACCCAGTACTTCGGGCCA		Out	1.31768e-05		46	TCRBV06-04	TCRBD02-01	TCRBJ02-05
ALL-1_IP_CD8_CAR-T	Human	TCRB	TTGGCGTCTGCTGTACCCTCTCAGACATCTGTGTACTTCTGTGCCAGCATGTTACAGCATACTAACTATGGCTACACCTTCGGTTCG	CASMLQHTNYGYTF	In	2.96478e-05	3.79869e-05	42	TCRBV06-04	TCRBD01-01	TCRBJ01-02
ALL-1_IP_CD8_CAR-T	Human	TCRB	GGCGTCTGCTGTACCCTCTCAGACATCTGTGTACTTCTGTGCCAGCAGTAGCCGGGACAGGGGTTATGGCCCCTCCACTTTGGGAAC		Out	0.000928965		44	TCRBV06-04	TCRBD01-01	TCRBJ01-06
ALL-1_IP_CD8_CAR-T	Human	TCRB	CACGTTGGCGTCTGCTGTACCCTCTCAGACATCTGTGTACTTCTGTGCCAGCAGTGACGGTGCCCGGATACGCAGTATTTTGGCCCA		Out	0.000131768		38	TCRBV06-04	unresolved	TCRBJ02-03
ALL-1_IP_CD8_CAR-T	Human	TCRB	GTACCCTCTCAGACATCTGTGTACTTCTGTGCCAGCAGTGACGGACTAGCGGGGGGGCCAAGCACAGATACGCAGTATTTTGGCCCA	CASSDGLAGGPSTDTQYF	In	6.58841e-06	8.44153e-06	54	TCRBV06-04	TCRBD02-01	TCRBJ02-03
ALL-1_IP_CD8_CAR-T	Human	TCRB	CGTCTGCTGTACCCTCTCAGACATCTGTGTACTTCTGTGCCAGCAGTGACGCCCAGGTACTCCTACAATGAGCAGTTCTTCGGGCCA		Out	5.43544e-05		46	TCRBV06-04	TCRBD01-01	TCRBJ02-01
ALL-1_IP_CD8_CAR-T	Human	TCRB	CTGTACCCTCTCAGACATCTGTGTACTTCTGTGCCAGCAGTGACGGACTAGCGGGGGCCAAGCACAGATACGCAGTATTTTGGCCCA		Out	2.96478e-05		52	TCRBV06-04	TCRBD02-01	TCRBJ02-03
ALL-1_IP_CD8_CAR-T	Human	TCRB	CTCACGTTGGCGTCTGCTGTACCCTCTCAGACATCCGTGTACTTCTGTGCCAGCAGGTCCCCCCCCGGGGAGCTGTTTTTTGGAGAA	CASRSPPGELFF	In	6.58841e-06	8.44153e-06	36	TCRBV06-04	unresolved	TCRBJ02-02
ALL-1_IP_CD8_CAR-T	Human	TCRB	CCCCCTCACGTTGGCGTCTGCTGTACCCTCTCAGACATCTGTGTACTTCTGTGCCAGCAGGGGGGCACTGAAGCTTTCTTTGGACAA		Out	0.00143298		32	TCRBV06-04	unresolved	TCRBJ01-01
ALL-1_IP_CD8_CAR-T	Human	TCRB	TCTGCTGTACCCTCTCAGACATCTGTGTACTTCTGTGCCAGCAGTGACGTTGTTGGACAGAGGGTATACGAGCAGTACTTCGGGCCG	CASSDVVGQRVYEQYF	In	4.44717e-05	5.69803e-05	48	TCRBV06-04	TCRBD01-01	TCRBJ02-07
ALL-1_IP_CD8_CAR-T	Human	TCRB	TGATTTCCCCCTCACGTTGGCGTCTGCTGTACCCTCTCAGACATCTGTGTACTTCTGTGCCAGCGGGATGTCGGGTTCTTCGGGCCA		Out	0.000480954		26	TCRBV06-04	unresolved	TCRBJ02-01
ALL-1_IP_CD8_CAR-T	Human	TCRB	GTACCCTCTCAGACATCTGTGTACTTCTGTGCCAGCTTAAGGACTAGCGGGGGGCAGCCCGCTGGAGAGACCCAGTACTTCGGGCCA	CASLRTSGGQPAGETQYF	In	3.2942e-06	4.22076e-06	54	TCRBV06-04	TCRBD02-01	TCRBJ02-05
ALL-1_IP_CD8_CAR-T	Human	TCRB	GCGTCTGCTGTACCCTCTCAGACATCTGTGTACTTCTGTGCCAGCAGTGAATGGGGGTACCCCGGGCAGCCCCAGCATTTTGGTGAT	CASSEWGYPGQPQHF	In	9.05906e-05	0.000116071	45	TCRBV06-04	unresolved	TCRBJ01-05
ALL-1_IP_CD8_CAR-T	Human	TCRB	CTGCTGTACCCTCTCAGACATCTGTGTACTTCTGTGCCAGCAGTTCAAGGTGCGCCCCGTAGGAACACTGAAGCTTTCTTTGGACAA		Out	6.58841e-06		49	TCRBV06-04	unresolved	TCRBJ01-01
ALL-1_IP_CD8_CAR-T	Human	TCRB	GGCGTCTGCTGTACCCTCTCAGACATCTGTGTACTTCTGTGCCAGCAGTGAGGGCAGTATAGCAATCAGCCCCAGCATTTTGGTGAT		Out	4.28246e-05		44	TCRBV06-04	TCRBD01-01	TCRBJ01-05
ALL-1_IP_CD8_CAR-T	Human	TCRB	CCTCACGTTGGCGTCTGCTGTACCCTCTCAGACATCTGTGTACTTCTGTGCCAGCGGTTCGAGGCTTATGGCTACACCTTCGGTTCG		Out	0.000112003		35	TCRBV06-04	TCRBD02-01	TCRBJ01-02
ALL-1_IP_CD8_CAR-T	Human	TCRB	CGTTGGCGTCTGCTGTACCCTCTCAGACATCTGTGTACTTCTGTGCCAGCAGCCGGGACAGAAGCCTACGAGCAGTACTTCGGGCCG		Out	0.00137204		40	TCRBV06-04	TCRBD01-01	TCRBJ02-07
ALL-1_IP_CD8_CAR-T	Human	TCRB	TTCCCCCTCACGTTGGCGTCTGCTGTACCCTCTCAGACATCTGTGTACTTCTGTGCCACCGACCGAGAGACCCAGTACTTCGGGCCA	CATDRETQYF	In	0.000347538	0.00044529	30	TCRBV06-04	unresolved	TCRBJ02-05
ALL-1_IP_CD8_CAR-T	Human	TCRB	GCGTCTGCTGTACCCTCTCAGACATCTGTGTACTTCTGTGCCAGCGGCGGGGTGTAGCGGGGCCAAGAGACCCAGTACTTCGGGCCA	CASGGV*RGQETQYF	Stop	8.23551e-06		45	TCRBV06-04	TCRBD02-01	TCRBJ02-05
ALL-1_IP_CD8_CAR-T	Human	TCRB	ACGTTGGCGTCTGCTGTACCCTCTCAGACATCTGTGTACTTCTGTGCCAGCGAGGGGTAGGAATACGCTGAAGCTTTCTTTGGACAA	CASEG*EYAEAFF	Stop	5.60015e-05		39	TCRBV06-04	unresolved	TCRBJ01-01
ALL-1_IP_CD8_CAR-T	Human	TCRB	GACATCTGTGTACTTCTGTGCCAGCAGTGACTCGATATCAGCCGGCCGACGACAGGGGGCAATGGAAACACCATATATTTTGGAGAG		Out	0.000648958		65	TCRBV06-04	TCRBD01-01	TCRBJ01-03
ALL-1_IP_CD8_CAR-T	Human	TCRB	GTTGGCGTCTGCTGCACCCTCTCAGACATCTGTGTACCTCTGTGCCAGCAGTGACCGCCTAACTCTTATGGCTACACCTTCGGTTCG		Out	4.94131e-06		41	TCRBV06-04	TCRBD02-01	TCRBJ01-02
ALL-1_IP_CD8_CAR-T	Human	TCRB	CCCTCTCAGACATCTGTGTACTTCTGTGCCAGCAGTCACGTGGTCTCACACGACAAAGGTCGGGCCAACGTCCTGACTTTCGGGGCC	CASSHVVSHDKGRANVLTF	In	7.57667e-05	9.70775e-05	57	TCRBV06-04	TCRBD01-01	TCRBJ02-06
ALL-1_IP_CD8_CAR-T	Human	TCRB	GCGTCTGCTGTACCCTCTCAGACATCTGTGTACTTCTGTGCCAGATTACACCCCCTGGACAGTCCCTACGAGCAGTACTTCGGGCCG	CARLHPLDSPYEQYF	In	2.47065e-05	3.16557e-05	45	TCRBV06-04	TCRBD01-01	TCRBJ02-07
ALL-1_IP_CD8_CAR-T	Human	TCRB	CGTCTGCTGTACCCTCTCAGACATCTGTGTACTTCTGTGCCAGCAGTGTGGAGGGTCTCCTATAATTCACCCCTCCACTTTGGGAAC		Out	0.000177887		46	TCRBV06-04	TCRBD02-01	TCRBJ01-06
ALL-1_IP_CD8_CAR-T	Human	TCRB	CGTCTGCTGTACCCTCTCAGACATCTGTGTACTTCTGTGCCAGCAGTGACTCAAGGAAATAGCAATCAGCCCCAGCATTTTGGTGAT		Out	3.12949e-05		46	TCRBV06-04	unresolved	TCRBJ01-05
ALL-1_IP_CD8_CAR-T	Human	TCRB	CCTCCCAGACATCTGTGTACTTGTGTGCCAGCAGTTACGCTAGACAGGGGAGGGAAGGTAGGCAATCAGCCCCAGCATTTTGGTGAT		Out	9.88261e-06		58	TCRBV06-08	TCRBD01-01	TCRBJ01-05
ALL-1_IP_CD8_CAR-T	Human	TCRB	GTGTCGGCTGCTCCCTCCCAGACATCTGTGTACTTGTGTGCCAGCAAAGCCCCTGGAGACTTCGGAAACACCATATATTTTGGAGAG	CASKAPGDFGNTIYF	In	9.88261e-06	1.26623e-05	45	TCRBV06-08	TCRBD02-01	TCRBJ01-03
ALL-1_IP_CD8_CAR-T	Human	TCRB	TCCCACTCAGGCTGGTGTCGGCTGCTCCCTCCCAGACATCTGTGTACTTCTGTGCCAGCAAGGGACTATGGCTACACCTTCGGTTCG		Out	6.58841e-06		31	TCRBV06-08	unresolved	TCRBJ01-02
ALL-1_IP_CD8_CAR-T	Human	TCRB	GTGAATGCCTTGGAGCTGGAGGACTCGGCCCTGTATCTCTGTGCCAGCATTACAGGGAGCTCCTACAATGAGCAGTTCTTCGGGCCA	CASITGSSYNEQFF	In	0.00012518	0.000160389	42	TCRBV05-08	TCRBD01-01	TCRBJ02-01
ALL-1_IP_CD8_CAR-T	Human	TCRB	CTGAATGTGAACGCCTTGGAGCTGGGGGACTCGGCCCTGTATCTCTGTGCCAGAAGCTTCCTCAGGGCCGAAGCTTTCTTTGGACAA	CARSFLRAEAFF	In	6.58841e-06	8.44153e-06	36	TCRBV05-08	TCRBD01-01	TCRBJ01-01
ALL-1_IP_CD8_CAR-T	Human	TCRB	AACGCCTTGGAGCTGGAGGACTCGGCCCTGTATCTCTGTGCCAGCAGCTTATTAGAGTACACTACCGGGGAGCTGTTTTTTGGAGAA	CASSLLEYTTGELFF	In	0.004322	0.00553764	45	TCRBV05-08	unresolved	TCRBJ02-02
ALL-1_IP_CD8_CAR-T	Human	TCRB	ACGCCTTGGAGCTGGAGGACTCGGCCCTGTATCTCTGTGCCAGCACCTTTTCCCTCAGGGGGCCTCATGGGCTACACCTTCGGTTCG		Out	6.58841e-06		46	TCRBV05-08	TCRBD01-01	TCRBJ01-02
ALL-1_IP_CD8_CAR-T	Human	TCRB	CTGAATGTGAACGCCTTGGAGCTGGAGGACTCGGCCCTCTATCTCTGTGCCAGCAGCTTGGCCTACTACGAGCAGTACTTCGGGCCG	CASSLAYYEQYF	In	2.63536e-05	3.37661e-05	36	TCRBV05-08	TCRBD02-01	TCRBJ02-07
ALL-1_IP_CD8_CAR-T	Human	TCRB	CTGAATGTGAACGCCTTGGAGCTGGAGGACTCGGCCCTGTATCTCTGTGCCAGCAGCTTGGCCTACTACGAGCAGTACTTCGGGCCG	CASSLAYYEQYF	In	5.10602e-05	6.54218e-05	36	TCRBV05-08	TCRBD02-01	TCRBJ02-07
ALL-1_IP_CD8_CAR-T	Human	TCRB	CTGAATGTGAACGCCTTGGAGCTGGAGGACTCGGCCATGTATCTCTGTGCCAGCAGTAACACAGGGCACGAGCAGTACTTCGGGCCG	CASSNTGHEQYF	In	6.58841e-06	8.44153e-06	36	TCRBV05-08	TCRBD01-01	TCRBJ02-07
ALL-1_IP_CD8_CAR-T	Human	TCRB	AACGCCTTGGAGCTGGAGGACTCGGCCCTCTATCTCTGTGCCAGCACCCCAGGGAGGGCAGGGGCCAACGTCCTGACTTTCGGGGCC	CASTPGRAGANVLTF	In	1.15297e-05	1.47727e-05	45	TCRBV05-08	TCRBD02-01	TCRBJ02-06
ALL-1_IP_CD8_CAR-T	Human	TCRB	AATGCCTTGGAGCTGGAGGACTCGGCCCTGTATCTCTGTGCCAGCAGCTCCGGGACAGGGTTGGAGACTGAAGCTTTCTTTGGACAA	CASSSGTGLETEAFF	In	0.000123533	0.000158279	45	TCRBV05-08	TCRBD01-01	TCRBJ01-01
ALL-1_IP_CD8_CAR-T	Human	TCRB	TTGGAGCTGGAGGACTCGGCCCTGTATCTCTGTGCCAGCAGCCCTGGGGGTTGGTTGGCATTGAACACTGAAGCTTTCTTTGGACAA	CASSPGGWLALNTEAFF	In	2.30594e-05	2.95453e-05	51	TCRBV05-08	unresolved	TCRBJ01-01
ALL-1_IP_CD8_CAR-T	Human	TCRB	GGAGCTGGAGGACTCGGCCCTGTATCTCTGTGCCAGCAGCCCCTGAGGCAGGGAAATGCGATGAACACTGAAGCTTTCTTTGGACAA		Out	1.6471e-05		53	TCRBV05-08	TCRBD01-01	TCRBJ01-01
ALL-1_IP_CD8_CAR-T	Human	TCRB	AATGTGAACGCCTTGGAGCTGGAGGACTCGGCCCTGTATCTCTGTGCCAGCCGGGAGCAGGGCACAGATACGCAGTATTTTGGCCCA	CASREQGTDTQYF	In	1.15297e-05	1.47727e-05	39	TCRBV05-08	TCRBD02-01	TCRBJ02-03
ALL-1_IP_CD8_CAR-T	Human	TCRB	CTGGTGTCGGCTGCTCCCTCCCAGACATCTGTGTACTTGTGTGCCAGCAGTGAAGATCCCCAAAATCAGCCCCAGCATTTTGGTGAT	CASSEDPQNQPQHF	In	9.88261e-06	1.26623e-05	42	TCRBV06-08	unresolved	TCRBJ01-05
ALL-1_IP_CD8_CAR-T	Human	TCRB	GTCGGCTGCTCCCTCCCAGACATCTGTGTACTTGTGTGCCAGCCCGGCTGGGGGGGAGGGCCTAACTATGGCTACACCTTCGGTTCG		Out	0.000141651		47	TCRBV06-08	TCRBD02-01	TCRBJ01-02
ALL-1_IP_CD8_CAR-T	Human	TCRB	TCGGCTGCTCCCTCCCAGACATCTGTGTACTTGTGTGCCAGCAGTTCAGACAGGGCTCGTTAGCACCGGGGAGCTGTTTTTGGAGAA	CASSSDRAR*HRGAVF	Stop	4.44717e-05		48	TCRBV06-08	TCRBD01-01	TCRBJ02-02
ALL-1_IP_CD8_CAR-T	Human	TCRB	CTCCCTCCCAGACATCTGTGTACTTGTGTGCCAGCAGTGAGTGTATACGCTCTAACAAGTCGGGCCAACGTCCTGACTTTCGGGGCC		Out	9.88261e-06		55	TCRBV06-08	unresolved	TCRBJ02-06
ALL-1_IP_CD8_CAR-T	Human	TCRB	TCGGCTGCTCCCTCCCAGACATCTGTGTACTTGTGTGCCAGCAGTTCAGACAGGGCTCGTTAGCACCGGGAGCTGTTTTTTGGAGAA	CASSSDRAR*HRELFF	Stop	6.58841e-06		48	TCRBV06-08	TCRBD01-01	TCRBJ02-02
ALL-1_IP_CD8_CAR-T	Human	TCRB	CTCAGGCTGGTGTCGGCTGCTCCCTCCCAGACATCTGTGTACTTGTGTGCCAGCAGCAGCAGTAGGGAGACCCAGTACTTCGGGCCA	CASSSSRETQYF	In	3.2942e-06	4.22076e-06	36	TCRBV06-08	unresolved	TCRBJ02-05
ALL-1_IP_CD8_CAR-T	Human	TCRB	GGCTGCTCCCTCCCAGACATCTGTGTACTTGTGTGCCAGCAGTAAAATTTGACGCTCTAGAAGACCTATGGCTACACCTTCGGTTCG		Out	3.45891e-05		50	TCRBV06-08	TCRBD02-01	TCRBJ01-02
ALL-1_IP_CD8_CAR-T	Human	TCRB	GTGTCGGCTGCTCCCTCCCAGACATCTGTGTACTTGTGTGCCAGCAGTTACGAAACCGAAATGAACACTGAAGCTTTCTTTGGACAA	CASSYETEMNTEAFF	In	6.58841e-06	8.44153e-06	45	TCRBV06-08	unresolved	TCRBJ01-01
ALL-1_IP_CD8_CAR-T	Human	TCRB	TCAGGCTGGTGTCGGCTGCTCCCTCCCAGACATCTGTGTACTTGTGTGCCAGCAGTAAGGGGTGGCGGGGAGCTGTTTTTTGGAGAA		Out	9.88261e-06		37	TCRBV06-08	TCRBD01-01	TCRBJ02-02
ALL-1_IP_CD8_CAR-T	Human	TCRB	TGGTGTCGGCTGCTCCCTCCCAGACATCTGTGTACTTGTGTGCCAGCAGTCACAGGGCAAAATGGAAACACCATATATTTTGGAGAG		Out	9.88261e-06		43	TCRBV06-08	TCRBD01-01	TCRBJ01-03
ALL-1_IP_CD8_CAR-T	Human	TCRB	GATTTCCCACTCAGGCTGGTGTCGGCTGCTCCCTCCCAGACATCTGTGTACTTCTGCGCTGGGGGCGATGAGCAGTTCTTCGGGCCA	CAGGDEQFF	In	1.97652e-05	2.53246e-05	27	TCRBV06-08	TCRBD01-01	TCRBJ02-01
ALL-1_IP_CD8_CAR-T	Human	TCRB	AGGCTGGTGTCGGCTGCTCCCTCCCAGACATCTGTGTACTTGTGTGCCAGCAGTTTGGGGGGACGCACTGAAGCTTTCTTTGGACAA	CASSLGGRTEAFF	In	9.88261e-06	1.26623e-05	39	TCRBV06-08	TCRBD02-01	TCRBJ01-01
ALL-1_IP_CD8_CAR-T	Human	TCRB	AATGTGAACGCCTTGGAGCTGGAGGACTCGGCCCTGTATCTCTGTGCCAGCAGCTTAGCCGGCAAAAGGGAGCAGTACTTCGGGCCG	CASSLAGKREQYF	In	6.58841e-06	8.44153e-06	39	TCRBV05-08	unresolved	TCRBJ02-07
ALL-1_IP_CD8_CAR-T	Human	TCRB	CGCCTTGGAGCTGGAGGACTCGGCCCTGTATCTCTGTGCCAGCAGCTTGGGTTTGACAGGAGCTCCTACGAGCAGTACTTCGGGCCG		Out	0.00710889		47	TCRBV05-08	TCRBD01-01	TCRBJ02-07
ALL-1_IP_CD8_CAR-T	Human	TCRB	AACGCCTTGGAGCTGGAGGACTCGGCCCTGTATCTCTGTGCCAGCAGCTTCGGACAGTCGACATCCTACGAGCAGTACTTCGGGCCG	CASSFGQSTSYEQYF	In	0.000963555	0.00123457	45	TCRBV05-08	TCRBD01-01	TCRBJ02-07
ALL-1_IP_CD8_CAR-T	Human	TCRB	GAGCTGGAGGACTCGGCCCTGTATCTCTGTGCCAGCAGCTTGTGGGCGGGGGGGCCTCTTTCTTACAATGAGCAGTTCTTCGGGCCA	CASSLWAGGPLSYNEQFF	In	2.96478e-05	3.79869e-05	54	TCRBV05-08	TCRBD02-01	TCRBJ02-01
ALL-1_IP_CD8_CAR-T	Human	TCRB	GAGCTGGAGGACTCGGCCCTGTATCTCTGTGCCAGCAGCTTGAGGATTGCGTCAAGGAGCTCCTACAATGAGCAGTTCTTCGGGCCA	CASSLRIASRSSYNEQFF	In	8.72964e-05	0.00011185	54	TCRBV05-08	TCRBD02-01	TCRBJ02-01
ALL-1_IP_CD8_CAR-T	Human	TCRB	GAGCTGAATGTGAACGCCTTGGAGCTGGAGGACTCGGCCCTGTATCTCTGTGCCAGCACCCAGACGCGCGAGCAGTACTTCGGGCCG	CASTQTREQYF	In	0.00180522	0.00231298	33	TCRBV05-08	unresolved	TCRBJ02-07
ALL-1_IP_CD8_CAR-T	Human	TCRB	AACGCCTTGGAGCTGGAGGACTCGGCCCTGTATCTCTGTGCCAGCAGACCTAGACAGTTCCATCGAGAGACCCAGTACTTCGGGCCA	CASRPRQFHRETQYF	In	0.00010212	0.000130844	45	TCRBV05-08	TCRBD01-01	TCRBJ02-05
ALL-1_IP_CD8_CAR-T	Human	TCRB	ATGTGAACGCCTTGGAGCTGGAGGACTCGGCCCTGTATCTCTGTGCCAGCACCGACCAACAACACCAATGAAGCTTTCTTTGGACAA		Out	0.000446365		40	TCRBV05-08	unresolved	TCRBJ01-01
ALL-1_IP_CD8_CAR-T	Human	TCRB	TTGGAGCTGGAGGACTCGGCCCTGTATCTCTGTGCCAGCCTTCCGTGTCATCACACAAAGTCGGGCCAACGTCCTGACTTCGGGGCC	CASLPCHHTKSGQRPDF	In	2.30594e-05	2.95453e-05	51	TCRBV05-08	unresolved	TCRBJ02-06
ALL-1_IP_CD8_CAR-T	Human	TCRB	AACGCCTTGGAGCTGGAGGACTCGGCCCTGTATCTCTGTGCCAGCACCCCAGGGAGGGCAGGGGCCAACGTCCTGACTTTCGGGGCC	CASTPGRAGANVLTF	In	7.57667e-05	9.70775e-05	45	TCRBV05-08	TCRBD02-01	TCRBJ02-06
ALL-1_IP_CD8_CAR-T	Human	TCRB	GTGAATGCCTTGGAGCTGGAGGACTCGGCCCTGTATCTCTGTGCCAGCAGCTTGGGATTTATGTCGGAGACCCAGTACTTCGGGCCA	CASSLGFMSETQYF	In	4.94131e-05	6.33114e-05	42	TCRBV05-08	unresolved	TCRBJ02-05
ALL-1_IP_CD8_CAR-T	Human	TCRB	GAACGCCTTGGAGCTGGAGGACTCGGCCCTGTATCTCTGTGCCAGCAGCTTATTAGAGTACACTACCGGGGAGCTGTTTTTGGAGAA		Out	1.48239e-05		44	TCRBV05-08	TCRBD02-01	TCRBJ02-02
ALL-1_IP_CD8_CAR-T	Human	TCRB	CGGCCGCTCCCCCCCAGACATCTGTGTACTTGTGTGCCAGCAGTTCAGACAGGGCTCGTTAGCACCGGGGAGCTGTTTTTTGGAGAA		Out	3.2942e-06		49	TCRBV06-08	TCRBD01-01	TCRBJ02-02
ALL-1_IP_CD8_CAR-T	Human	TCRB	CGGCTGCTCCCTCCCAGACATCTGTGTACTTGTGTGCCAGCAGTTCAGACAGGGCTCGTTAGCACCGGGGAGCTGTTTTTTGGAGAA		Out	0.0100572		49	TCRBV06-08	TCRBD01-01	TCRBJ02-02
ALL-1_IP_CD8_CAR-T	Human	TCRB	CTCAGGCTGGTGTCGGCTGCTCCCTCCCAGACATCTGTGTACTTGTGTGCCAGCAGTTACAATAGGAACGAGCAGTACTTCGGGCCG	CASSYNRNEQYF	In	6.58841e-06	8.44153e-06	36	TCRBV06-08	unresolved	TCRBJ02-07
ALL-1_IP_CD8_CAR-T	Human	TCRB	TCGGCTGCTCCCCCCAGACATCTGTGTACTTGTGTGCCAGCAGTTCAGACAGGGCTCGTTAGCACCGGGGAGCTGTTTTTTGGAGAA		Out	6.58841e-06		49	TCRBV06-08	TCRBD01-01	TCRBJ02-02
ALL-1_IP_CD8_CAR-T	Human	TCRB	AAGCTTGAGGATTCAGCAGTGTATTTTTGTGCCAGCAGCATTACTGTTCGTTAACAAAGTCGGGCCAACGTCCTGACTTTCGGGGCC	CASSITVR*QSRANVLTF	Stop	1.31768e-05		54	TCRBV16-01	unresolved	TCRBJ02-06
ALL-1_IP_CD8_CAR-T	Human	TCRB	ATCCAGGCTACGAAGCTTGAGGATTCAGCAGTGTATTTTTGTGCCAGCAGCCAATCTGTGGGGGGGAATGAAGCTTTCTTTGGACAA	CASSQSVGGNEAFF	In	4.94131e-05	6.33114e-05	42	TCRBV16-01	TCRBD02-01	TCRBJ01-01
ALL-1_IP_CD8_CAR-T	Human	TCRB	CAGGCTACGAAGCTTGAGGATTCAGCAGTGTATTTTTGTGCCAGCAGCCAATTCGGGACCTATAATGAAAAACTGTTTTTTGGCAGT	CASSQFGTYNEKLFF	In	0.0208523	0.0267174	45	TCRBV16-01	unresolved	TCRBJ01-04
ALL-1_IP_CD8_CAR-T	Human	TCRB	ACGAAGCTTGAGGATTCAGCAGTGTATTTTTGTGCCAGCAGCCAAGGGGTAGGCCCAGGGGGGAACACTGAAGCTTTCTTTGGACAA	CASSQGVGPGGNTEAFF	In	0.000578133	0.000740744	51	TCRBV16-01	TCRBD01-01	TCRBJ01-01
ALL-1_IP_CD8_CAR-T	Human	TCRB	GCTACGAAGCTTGAGGATTCAGCAGTGTATTTTTGTGCCAGCAGCCAACATAACAGGGGACCCACCGGGGAGCTGTTTTTTGGAGAA	CASSQHNRGPTGELFF	In	1.31768e-05	1.68831e-05	48	TCRBV16-01	TCRBD01-01	TCRBJ02-02
ALL-1_IP_CD8_CAR-T	Human	TCRB	CAGGCTACGAAGCTTGAGGATTCAGCAGTGTATTTTTGTGCCAGCAGCCAATGGGGTACAAGTAATGAAAAACTGTTTTTTGGCAGT	CASSQWGTSNEKLFF	In	0.000864728	0.00110795	45	TCRBV16-01	unresolved	TCRBJ01-04
ALL-1_IP_CD8_CAR-T	Human	TCRB	CAGGCTACGAAGCTTGAGGATTCAGCAGTGTATTTTTGTGCCAGCAGCCAATCATGGGGGGACGCCTACGAGCAGTACTTCGGGCCG	CASSQSWGDAYEQYF	In	0.000280007	0.000358765	45	TCRBV16-01	TCRBD02-01	TCRBJ02-07
ALL-1_IP_CD8_CAR-T	Human	TCRB	CCAGGCTACGAAGCTTGAGGATTCAGCAGTGTATTTTTGTGCCAGCAGCCAATGGGGTACAAGTAATGAAAAACTGTTTTTGGCAGT		Out	9.88261e-06		44	TCRBV16-01	unresolved	TCRBJ01-04
ALL-1_IP_CD8_CAR-T	Human	TCRB	CCAGGCTACGAAGCTTGAGGATTCAGCAGTGTATTTTTGTGCCAGCAGCCAATTCGGGACCTATAATGAAAAACTGTTTTTGGCAGT		Out	4.44717e-05		44	TCRBV16-01	unresolved	TCRBJ01-04
ALL-1_IP_CD8_CAR-T	Human	TCRB	CAGGCTACGAAGCTTGAGGATTCAGCAGTGTATTTTTGTGCCAGCAGCCAATCGCACGAGTCTAATGAAAAACTGTTTTTTGGCAGT	CASSQSHESNEKLFF	In	0.000752726	0.000964444	45	TCRBV16-01	TCRBD02-01	TCRBJ01-04
ALL-1_IP_CD8_CAR-T	Human	TCRB	GAGATCCAGGCTACGAAGCTTGAGGATTCAGCAGTGTATTTTTGTGCCAGCAGCCGCTCGGGTAGGGAAGGCTACACCTTCGGTTCG	CASSRSGREGYTF	In	0.00962896	0.0123373	39	TCRBV16-01	unresolved	TCRBJ01-02
ALL-1_IP_CD8_CAR-T	Human	TCRB	CCAGGCTACGAAGCTTGAGGATTCAGCAGTGTATTTTGTGCCAGCAGCCAATTCGGGACCTATAATGAAAAACTGTTTTTTGGCAGT		Out	3.62362e-05		44	TCRBV16-01	unresolved	TCRBJ01-04
ALL-1_IP_CD8_CAR-T	Human	TCRB	CAGGCTACGAAGCTTGAGGATTCAGCAGTGTATTTTTGTGCCAGCAGCCATGCCCCTGGGGTATCCTACGAGCAGTACTTCGGGCCG	CASSHAPGVSYEQYF	In	0.000159769	0.000204707	45	TCRBV16-01	unresolved	TCRBJ02-07
ALL-1_IP_CD8_CAR-T	Human	TCRB	AAGGTGCAGCCTGCAGAACTGGAGGATTCTGGAGTTTATTTCTGTGCCAGCAGATTACAGGGGTTCGGGGAGCTGTTTTTTGGAGAA	CASRLQGFGELFF	In	0.00507307	0.00649997	39	TCRBV14-01	TCRBD01-01	TCRBJ02-02
ALL-1_IP_CD8_CAR-T	Human	TCRB	CAGCCTGCAGAACTGGAGGATTCTGGAGTTTATTTCTGTGCCAGCAGCCAAGCGGGGCCAACTGATGAAAAACTGTTTTTTGGCAGT	CASSQAGPTDEKLFF	In	0.00190405	0.0024396	45	TCRBV14-01	unresolved	TCRBJ01-04
ALL-1_IP_CD8_CAR-T	Human	TCRB	CCTGCAGAACTGGAGGATTCTGGAGTTTATTTCTGTGCCAGCAGCCCGGGGGTAACAGACCTTCGTTATGGCTACACCTTCGGTTCG	CASSPGVTDLRYGYTF	In	0.00250359	0.00320778	48	TCRBV14-01	TCRBD02-01	TCRBJ01-02
ALL-1_IP_CD8_CAR-T	Human	TCRB	GAGGATTCTGGAGTTTATTTCTGTGCCAGCAGCCACCCTATTGAGGACAGGGGATCCTCCAGTTGGGAGACCCAGTACTTCGGGCCA	CASSHPIEDRGSSSWETQYF	In	0.000191064	0.000244804	60	TCRBV14-01	TCRBD01-01	TCRBJ02-05
ALL-1_IP_CD8_CAR-T	Human	TCRB	AAGGTGCAGCCTGCAGAACTGGAGGATTCTGGAGTTTATTTCTGTGCCAGCAGCCTATGGACCCTAGAGAGCTACACCTTCGGTTCG	CASSLWTLESYTF	In	0.00147745	0.00189301	39	TCRBV14-01	unresolved	TCRBJ01-02
ALL-1_IP_CD8_CAR-T	Human	TCRB	CAGCCTGCAGAACTGGAGGATTCTGGAGTTTATTTCTGTGCCAGCAGCCAAGAAACAGGAGCTAACTATGGCTACACCTTCGGTTCG	CASSQETGANYGYTF	In	0.00108215	0.00138652	45	TCRBV14-01	TCRBD01-01	TCRBJ01-02
ALL-1_IP_CD8_CAR-T	Human	TCRB	GCCTGCAGAACTGGAGGATTCTGGAGTTTATTTCTGTGCCAGCAGCCGCGGTCTCGGGGCTATTCCTACGAGCAGTACTTCGGGCCG		Out	0.000558368		47	TCRBV14-01	unresolved	TCRBJ02-07
ALL-1_IP_CD8_CAR-T	Human	TCRB	GTGAACGCCTTGGAGCTGGAGGACTCGGCCCTGTATCTCTGTGCCAGCAGCGAAGGGACACCGTACAATGAGCAGTTCTTCGGGCCA	CASSEGTPYNEQFF	In	5.43544e-05	6.96426e-05	42	TCRBV05-08	TCRBD01-01	TCRBJ02-01
ALL-1_IP_CD8_CAR-T	Human	TCRB	GTGAATGCCTTGGAGCTGGAGGACTCGGCCCTGTATCTCTGTGCCTCGAAAGATACGGGGTTCGGCTATGGCTACACCTTCGGTTCG	CASKDTGFGYGYTF	In	0.000691783	0.00088636	42	TCRBV05-08	TCRBD02-01	TCRBJ01-02
ALL-1_IP_CD8_CAR-T	Human	TCRB	AACGCCTTGGAGCTGGAGGACTCGGCCCTGTATCTCTGTGCCAGCAGCGTCGTTTTACGGGCTTACAATGAGCAGTTCTTCGGGCCA	CASSVVLRAYNEQFF	In	4.7766e-05	6.12011e-05	45	TCRBV05-08	unresolved	TCRBJ02-01
ALL-1_IP_CD8_CAR-T	Human	TCRB	TGAATGCCTTGGAGCTGGAGGACTCGGCCCTGTATCTCTGTGCCAGCCCCTGGGAGGGCATCCTACAATGAGCAGTTCTTCGGGCCA		Out	3.62362e-05		43	TCRBV05-08	TCRBD02-01	TCRBJ02-01
ALL-1_IP_CD8_CAR-T	Human	TCRB	TCAGCTACCCGCTCCCAGACATCTGTGTATTTCTGCGCCAGCAGTGAGCGCGCCAGGGGTGGGAATCAGCCCCAGCATTTTGGTGAT	CASSERARGGNQPQHF	In	0.000508954	0.000652108	48	TCRBV10-02	TCRBD01-01	TCRBJ01-05
ALL-1_IP_CD8_CAR-T	Human	TCRB	ACTCTGGAGTCAGCTACCCGCTCCCAGACATCTGTGTATTTCTGCGCCAGCTCCGGGACAGGTCTGGACGAGCAGTACTTCGGGCCG	CASSGTGLDEQYF	In	0.00311961	0.00399706	39	TCRBV10-02	TCRBD01-01	TCRBJ02-07
ALL-1_IP_CD8_CAR-T	Human	TCRB	GCTACCCGCTCCCAGACATCTGTGTATTTCTGCGCCAGTATGGGGTCAGTCGTTTGGGGTTTGAACACTGAAGCTTTCTTTGGACAA	CASMGSVVWGLNTEAFF	In	1.31768e-05	1.68831e-05	51	TCRBV10-02	unresolved	TCRBJ01-01
ALL-1_IP_CD8_CAR-T	Human	TCRB	CTGGAGTCAGCTACCCGCTCCCAGACATCTGTGTATTTCTGCGCCAGCAGTCGGGAGGGTAGAGCGTACGAGCAGTACTTCGGGCCG	CASSREGRAYEQYF	In	6.58841e-06	8.44153e-06	42	TCRBV10-02	TCRBD02-01	TCRBJ02-07
ALL-1_IP_CD8_CAR-T	Human	TCRB	TCAGCTACCCGCTCCCAGACATCTGTGTATTTCTGCGCCAGCATGACAGTAGAGAACTCTTACTCCTACGAGCAGTACTTCGGGCCG	CASMTVENSYSYEQYF	In	0.000413423	0.000529706	48	TCRBV10-02	TCRBD01-01	TCRBJ02-07
ALL-1_IP_CD8_CAR-T	Human	TCRB	TCAGCTACCCGCTCCCAGACATCTGTGTATTTCTGCGCCAGCAGTGAGACTCGCGACTCCTACCGAAACACCATATATTTTGGAGAG	CASSETRDSYRNTIYF	In	0.00119744	0.00153425	48	TCRBV10-02	TCRBD02-01	TCRBJ01-03
ALL-1_IP_CD8_CAR-T	Human	TCRB	GAGTCAGCTACCCGCTCCCAGACATCTGTGTATTTCTGCGCCAGCAGTGTCAGCAGGGCAGGGTCAGATACGCAGTATTTTGGCCCA	CASSVSRAGSDTQYF	In	0.00112991	0.00144772	45	TCRBV10-02	TCRBD01-01	TCRBJ02-03
ALL-1_IP_CD8_CAR-T	Human	TCRB	CAGCTACCCGCTCCCAGACATCTGTGTATTTCTGCGCCAGCAGGAGATTGGGGACAGGCAACTAACTATGGCTACACCTTCGGTTCG		Out	7.90609e-05		49	TCRBV10-02	TCRBD01-01	TCRBJ01-02
ALL-1_IP_CD8_CAR-T	Human	TCRB	AAGGTGCAGCCTGCAGAACTGGAGGATTCTGGAGTTTATTTCTGTGCCAGCAGCCAAGTCGAAGGGGTTCAAGAGTACTTCGGGCCG	CASSQVEGVQEYF	In	0.000306361	0.000392531	39	TCRBV14-01	TCRBD01-01	TCRBJ02-07
ALL-1_IP_CD8_CAR-T	Human	TCRB	GAAGGTGCAGCCTGCAGAACTGGAGGATTCTGGAGTTTATTTCTGTGCCAGCAGATTACAGGGGTTCGGGGAGCTGTTTTTGGAGAA		Out	1.48239e-05		38	TCRBV14-01	TCRBD01-01	TCRBJ02-02
ALL-1_IP_CD8_CAR-T	Human	TCRB	CCTGCAGAACTGGAGGATTCTGGAGTTTATTTCTGTGCCAGCAGCCAAGCCGTAGTCAGGGCGTGGGAGACCCAGTACTTCGGGCCA	CASSQAVVRAWETQYF	In	0.0011365	0.00145616	48	TCRBV14-01	TCRBD01-01	TCRBJ02-05
ALL-1_IP_CD8_CAR-T	Human	TCRB	CAGCCTGCAGAACTGGAGGATTCTGGAGTTTATTTCTGTGCCAGCAGCTACCGACCGGGGAGACCATACGAGCAGTACTTCGGGCCG	CASSYRPGRPYEQYF	In	4.7766e-05	6.12011e-05	45	TCRBV14-01	TCRBD02-01	TCRBJ02-07
ALL-1_IP_CD8_CAR-T	Human	TCRB	CAGCCTGCAGAACTGGAGGATTCTGGAGTTTATTTCTGTGCCAGCAGCCAAGGGGCGGTGGACACAGATACGCAGTATTTTGGCCCA	CASSQGAVDTDTQYF	In	9.38848e-05	0.000120292	45	TCRBV14-01	unresolved	TCRBJ02-03
ALL-1_IP_CD8_CAR-T	Human	TCRB	GTGCAGCCTGCAGAACTGGAGGATTCTGGAGTTTATTTCTGTGCCAGCAGCCAAACAGGCGTGGCACCTTTTTACTTCTTCGGGCCA	CASSQTGVAPFYFF	In	4.94131e-05	6.33114e-05	42	TCRBV14-01	TCRBD01-01	TCRBJ02-01
ALL-1_IP_CD8_CAR-T	Human	TCRB	GCCTGCAGAACTGGAGGATTCTGGAGTTTATTTCTGTGCCAGCAGCCGCGGTCTCGGGGCTATTCCTACGAGCAGTACTTTGGGCCA		Out	1.48239e-05		47	TCRBV14-01	unresolved	unresolved
ALL-1_IP_CD8_CAR-T	Human	TCRB	AAGGTGCAGCCTGCAGAACTGGAGGATTCTGGAGTTTATTTCTGTGCCAGCAGCTTCGACAGGCACTACGAGCAGTACTTCGGGCCG	CASSFDRHYEQYF	In	2.30594e-05	2.95453e-05	39	TCRBV14-01	TCRBD01-01	TCRBJ02-07
ALL-1_IP_CD8_CAR-T	Human	TCRB	GCAGCCTGCAGAACTGGAGGATTCTGGAGTTTATTTCTGTGCCAGCAGCCAAGGTCGAAGGGGGCCACTGAAGCTTTCTTTGGACAA		Out	5.60015e-05		44	TCRBV14-01	TCRBD01-01	TCRBJ01-01
ALL-1_IP_CD8_CAR-T	Human	TCRB	AAGGTGCAGCCTGCAGAACTGGAGGATTCTGGAGTTTATTTCTGTGCCAGCAGCCTAGGACATTCCTACGAGCAGTACTTCGGGCCG	CASSLGHSYEQYF	In	0.00011365	0.000145616	39	TCRBV14-01	TCRBD01-01	TCRBJ02-07
ALL-1_IP_CD8_CAR-T	Human	TCRB	CCTGCAGAACTGGAGGATTCTGGAGTTTATTTCTGTGCCAGCAGCCCAGGTTTGAATTCTGGGGCCAACGTCCTGACTTTCGGGGCC	CASSPGLNSGANVLTF	In	0.000592957	0.000759737	48	TCRBV14-01	TCRBD01-01	TCRBJ02-06
ALL-1_IP_CD8_CAR-T	Human	TCRB	ACTCTGAAGGTGCAGCCTGCAGAACTGGAGGATTCTGGAGTTTATTTCTGTGCCAGCAGCCACGGCTACGAGCAGTACTTCGGGCCG	CASSHGYEQYF	In	0.000367304	0.000470615	33	TCRBV14-01	TCRBD02-01	TCRBJ02-07
ALL-1_IP_CD8_CAR-T	Human	TCRB	CTGGAGTCAGCTACCCGCTCCCAGACATCTGTGTATTTCTGCGCCAGCAGCGATAGCGGTACCTACAATGAGCAGTTCTTCGGGCCA	CASSDSGTYNEQFF	In	0.000177887	0.000227921	42	TCRBV10-02	TCRBD02-01	TCRBJ02-01
ALL-1_IP_CD8_CAR-T	Human	TCRB	TCAGCTACCCGCTCCCAGACATCTGTGTATTTCTGCGCCAGCAGTGAGCAGACGAACTCCTATAATTCACCCCTCCACTTTGGGAAC	CASSEQTNSYNSPLHF	In	4.94131e-06	6.33114e-06	48	TCRBV10-02	unresolved	TCRBJ01-06
ALL-1_IP_CD8_CAR-T	Human	TCRB	GGAGTCAGCTACCCGCTCCCAGACATCTGTGTATTTCTGCGCCAGACTAGCGGGGGTGGGCTCTGGGATGAGCAGTTCTTCGGGCCA		Out	0.000260242		44	TCRBV10-02	TCRBD02-01	TCRBJ02-01
ALL-1_IP_CD8_CAR-T	Human	TCRB	ACTCTGGAGTCAGCTACCCGCTCCCAGACATCTGTGTATTTCTGCGCCAGCAGCGAGACAGGGGTTAATGGCTACACCTTCGGTTCG	CASSETGVNGYTF	In	5.27073e-05	6.75322e-05	39	TCRBV10-02	TCRBD01-01	TCRBJ01-02
ALL-1_IP_CD8_CAR-T	Human	TCRB	CTGGAGTCAGCTACCCGCTCCCAGACATCTGTGTATTTCTGCGCCACGGCATCAGATGCAACTAATGAAAAACTGTTTTTTGGCAGT	CATASDATNEKLFF	In	1.15297e-05	1.47727e-05	42	TCRBV10-02	unresolved	TCRBJ01-04
ALL-1_IP_CD8_CAR-T	Human	TCRB	CCCCTCACTCTGGAGTCAGCTACCCGCTCCCAGACATCTGTGTATTTCTGCGCCAGCAGTGAAAGCACTGAAGCTTTCTTTGGACAA	CASSESTEAFF	In	0.000112003	0.000143506	33	TCRBV10-02	unresolved	TCRBJ01-01
ALL-1_IP_CD8_CAR-T	Human	TCRB	CGCACACAGCAGGAGGACTCCGCCGTGTATCTCTGTGCCAGCAGCCGATACGACAGGGGGGTGACCTACGAGCAGTACTTCGGGCCG	CASSRYDRGVTYEQYF	In	4.61189e-05	5.90907e-05	48	TCRBV07-08	TCRBD01-01	TCRBJ02-07
ALL-1_IP_CD8_CAR-T	Human	TCRB	CACAGCAGGAGGACTCCGCCGTGTATCTCTGTGCCAGCAGCAAGGGACTAGCGGGGGGGACACACAGATACGCAGTATTTTGGCCCA		Out	4.94131e-05		52	TCRBV07-08	TCRBD02-01	TCRBJ02-03
ALL-1_IP_CD8_CAR-T	Human	TCRB	ATCCAGCGCACACAGCAGGAGGACTCCGCCGTGTATCTCTGTGCCAGCACCCAGGGGGCGGTCTATGAAAAACTGTTTTTTGGCAGT	CASTQGAVYEKLFF	In	9.88261e-06	1.26623e-05	42	TCRBV07-08	TCRBD01-01	TCRBJ01-04
ALL-1_IP_CD8_CAR-T	Human	TCRB	ATCCAGCGCACACAGCAGGAGGACTCCGCCGTGTATCTCTGTGCCAGCAGCCGGACAGGGGAGGCCTACGAGCAGTACTTCGGGCCG	CASSRTGEAYEQYF	In	8.56493e-05	0.00010974	42	TCRBV07-08	TCRBD01-01	TCRBJ02-07
ALL-1_IP_CD8_CAR-T	Human	TCRB	CAGCGCACACAGCAGGAGGACTCCGCCGTGTATCTCTGTGCCAGCAGCTTGTATCAGGGCGAGAATCAGCCCCAGCATTTTGGTGAT	CASSLYQGENQPQHF	In	6.25899e-05	8.01945e-05	45	TCRBV07-08	TCRBD01-01	TCRBJ01-05
ALL-1_IP_CD8_CAR-T	Human	TCRB	ATCCAGCGCACACAGCAGGAGGACTCCGCCGTGTATCTCTGTGCCAGCAGCCCAATAGTTTGGGTCACTGAAGCTTTCTTTGGACAA	CASSPIVWVTEAFF	In	5.60015e-05	7.1753e-05	42	TCRBV07-08	unresolved	TCRBJ01-01
ALL-1_IP_CD8_CAR-T	Human	TCRB	CACAGAGCAGGGGGACTCAGCTGTGTATCTCTGTGCCAGCAGCTTGTATATTTCAGCTCGAAGACCTATGGCTACACCTTCGGTTCG		Out	5.43544e-05		50	TCRBV07-04	unresolved	TCRBJ01-02
ALL-1_IP_CD8_CAR-T	Human	TCRB	TCCAGCGCACAGAGCAGAGGGACTCAGCTGTGTATCTCTGTGCCAGCCGTATTCCGGACGAACAACTATGGCTACACCTTCGGTTCG		Out	2.30594e-05		43	TCRBV07-04	unresolved	TCRBJ01-02
ALL-1_IP_CD8_CAR-T	Human	TCRB	AAGATCCAGCGCACAGAGCAGGGGGACTCAGCCGTGTATCTCTGTGCCAGCAGCTTAGCCGGCAAAAGGGAGCAGTACTTCGGGCCG	CASSLAGKREQYF	In	3.2942e-06	4.22076e-06	39	TCRBV07-04	unresolved	TCRBJ02-07
ALL-1_IP_CD8_CAR-T	Human	TCRB	AAGATCCAGCGCACAGAGCAGGGGGACTCAGCTGTGTATCTCTGTGCCAGCAGCTTAGCCGGCAAAAGGGAGCAGTACTTCGGGCCG	CASSLAGKREQYF	In	1.31768e-05	1.68831e-05	39	TCRBV07-04	unresolved	TCRBJ02-07
ALL-1_IP_CD8_CAR-T	Human	TCRB	AGAGCAGGGGGACTCAGCTGTGTATCTCTGTGCCAGCAGCTTATATGGAGCTCACAAAGTCGGGCCAACGTCCTGACTTTCGGGGCC		Out	4.11775e-05		53	TCRBV07-04	TCRBD02-01	TCRBJ02-06
ALL-1_IP_CD8_CAR-T	Human	TCRB	CCTGATGGATCCGTCTCCACTCTGAAGATCCAGTGCACAGAGCAGGGGGACTCAGCTGTGTATCTCTGTGCCAGCAGCCATGGTTCG	CASSH	In	1.15297e-05	1.47727e-05	15	TCRBV07-04	TCRBD01-01	TCRBJ01-02
ALL-1_IP_CD8_CAR-T	Human	TCRB	CTGAAGATCCAGCGCACAGAGCAGGGGGACTCAGCTGTGTATCTCTGTGCCAGCAAGTGGATCAACACTGAAGCTTTCTTTGGACAA	CASKWINTEAFF	In	4.94131e-06	6.33114e-06	36	TCRBV07-04	unresolved	TCRBJ01-01
ALL-1_IP_CD8_CAR-T	Human	TCRB	CCTGAGGGATCCGTCTCCACTCTGAAGATCCAGTGCACAGAGCAGGGGGACTCAGCTGTGTATCTCTGTGCCAGCAGCCATGGTTCG	CASSH	In	4.11775e-05	5.27595e-05	15	TCRBV07-04	TCRBD01-01	TCRBJ01-02
ALL-1_IP_CD8_CAR-T	Human	TCRB	CCTGAGAGATCCGTCTCCACTCTGAAGATCCAGTGCACAGAGCAGGGGGACTCAGCTGTGTATCTCTGTGCCAGCAGCCATGGTTCG	CASSH	In	2.30594e-05	2.95453e-05	15	TCRBV07-04	TCRBD01-01	TCRBJ01-02
ALL-1_IP_CD8_CAR-T	Human	TCRB	GAGCAGGGGGACTCAGCTGTGTATCTCTGTGCCAGCAGCTAGTTTGCCAGCTCACAAAGTCGGGCCAACGTCCTGACTTTCGGGGCC	CASS*FASSQSRANVLTF	Stop	0.000115297		54	TCRBV07-04	unresolved	TCRBJ02-06
ALL-1_IP_CD8_CAR-T	Human	TCRB	AAAGCTTGAGGACTCGGCCGTGTATCTCTGTGCCAGCAGCCCAATCTCGAAGCGGCAGGGCAACATTCACCCCTCCACTTTGGGAAC		Out	0.0026123		53	TCRBV11-02	unresolved	TCRBJ01-06
ALL-1_IP_CD8_CAR-T	Human	TCRB	GATCCAGCCTGCAAAGCTTGAGGACTCGGCCGTGTATCTCTGTGCCAGCAACTATGGACAGAACTGTACGAGCAGTACTTCGGGCCG		Out	3.2942e-06		41	TCRBV11-02	TCRBD01-01	TCRBJ02-07
ALL-1_IP_CD8_CAR-T	Human	TCRB	TTCTACTCTGAAGGTGCAGCCTGCAGAACTGGAGGATTCTGGAGTTTATTTCTGTGCCAGAGACAGGTCGAGCAGTACTTCGGGCCG		Out	0.000144945		29	TCRBV14-01	TCRBD01-01	TCRBJ02-07
ALL-1_IP_CD8_CAR-T	Human	TCRB	CTGAAGGTGCAGCCTGCAGAACTGGAGGATTCTGGAGTTTATTTCTGTGCCACTGGACCGGTTGTCTACGAGCAGTACTTCGGGCCG	CATGPVVYEQYF	In	0.00158122	0.00202597	36	TCRBV14-01	unresolved	TCRBJ02-07
ALL-1_IP_CD8_CAR-T	Human	TCRB	CCTGCAGAACTGGAGGATTCTGGAGTTTATTTCTGTGCCAGCAGCCAAGTGTGATGACACGAAAACTATGGCTACACCTTCGGTTCG	CASSQV**HENYGYTF	Stop	0.0002273		48	TCRBV14-01	TCRBD01-01	TCRBJ01-02
ALL-1_IP_CD8_CAR-T	Human	TCRB	CTGAAGGTGCAGCCTGCAGAACTGGAGGATTCTGGAGTTTATTTCTGTGCCAGCAGCCTTCTCGGGACACCTCAGTACTTCGGGCCG	CASSLLGTPQYF	In	0.000299773	0.000384089	36	TCRBV14-01	TCRBD01-01	TCRBJ02-07
ALL-1_IP_CD8_CAR-T	Human	TCRB	GTGCAGCCTGCAGAACTGGAGGATTCTGGAGTTTATTTCTGTGCCAGCAGCCAAGCGGCAGGCACCTACGAGCAGTACTTCGGGCCG	CASSQAAGTYEQYF	In	0.000299773	0.000384089	42	TCRBV14-01	TCRBD01-01	TCRBJ02-07
ALL-1_IP_CD8_CAR-T	Human	TCRB	TGCAGAACTGGAGGATTCTGGAGTTTATTTCTGTGCCAGCAGGCTAGAGACAGGGTAGCGATGAACACTGAAGCTTTCTTTGGACAA		Out	4.61189e-05		50	TCRBV14-01	TCRBD01-01	TCRBJ01-01
ALL-1_IP_CD8_CAR-T	Human	TCRB	GTGCAGCCTGCAGAACTGGAGGATTCTGGAGTTTATTTCTGTGCCAGCAGCCAAGATTGGGTCACAGATACGCAGTATTTTGGCCCA	CASSQDWVTDTQYF	In	0.000158122	0.000202597	42	TCRBV14-01	unresolved	TCRBJ02-03
ALL-1_IP_CD8_CAR-T	Human	TCRB	CAGCCTGCAGAACTGGAGGATTCTGGAGTTTATTTCTGTGCCAGCAGCCAAGATCAACTGCGGCAGTACGAGCAGTACTTCGGGCCG	CASSQDQLRQYEQYF	In	0.000192711	0.000246915	45	TCRBV14-01	TCRBD02-01	TCRBJ02-07
ALL-1_IP_CD8_CAR-T	Human	TCRB	GTGCAGCCTGCAGAACTGGAGGATTCTGGAGTTTATTTCTGTGCCAGCAGCCAAGGGACAGGGGTCTATGGCTACACCTTCGGTTCG	CASSQGTGVYGYTF	In	0.00351327	0.00450144	42	TCRBV14-01	TCRBD01-01	TCRBJ01-02
ALL-1_IP_CD8_CAR-T	Human	TCRB	AAGGTGCAGCCTGTAGAACTGGAGGATTCTGGAGTTTATTTCTGTGCCAGCAGCCAAGTCGAAGGGGTTCAAGAGTACTTCGGGCCG	CASSQVEGVQEYF	In	0.000108709	0.000139285	39	TCRBV14-01	TCRBD01-01	TCRBJ02-07
ALL-1_IP_CD8_CAR-T	Human	TCRB	CGCTCACCAGGCCTGGGGGACGCAGCCATGTACCTGTGTGCCACCAGCAGTCGAGGATTCTCTGGAAACACCATATATTTTGGAGAG	CATSSRGFSGNTIYF	In	5.43544e-05	6.96426e-05	45	TCRBV15-01	TCRBD02-01	TCRBJ01-03
ALL-1_IP_CD8_CAR-T	Human	TCRB	TCACCAGGCCTGGGGGACGCAGCCATGTACCTGTGTGCCACCAGCAGAGATCTCGGACTGAGCGAGAGGGGCTACACCTTCGGTTCG	CATSRDLGLSERGYTF	In	5.27073e-05	6.75322e-05	48	TCRBV15-01	TCRBD02-01	TCRBJ01-02
ALL-1_IP_CD8_CAR-T	Human	TCRB	TCCGCCAGCACCAACCAGACATCTATGTACCTCTGTGCCAGCAGTCCCATCAGCGGGGAGTTTGGCTACGAGCAGTACTTCGGGCCG	CASSPISGEFGYEQYF	In	5.92957e-05	7.59737e-05	48	TCRBV28-01	TCRBD02-01	TCRBJ02-07
ALL-1_IP_CD8_CAR-T	Human	TCRB	TGATTCTGGAGTCCGCCAGCACCAACCAGACATCTATGTACCTCTGTGCCAGCAGTGGCAACTAATGAAAAACTGTTTTTTGGCAGT		Out	0.000209182		37	TCRBV28-01	unresolved	TCRBJ01-04
ALL-1_IP_CD8_CAR-T	Human	TCRB	TCCGCCAGCACCAACCAGACATCTATGTACCTCTGTGCCAGCAGTTTCCCGGCGGGGAGTACGAACACTGAAGCTTTCTTTGGACAA	CASSFPAGSTNTEAFF	In	0.000194358	0.000249025	48	TCRBV28-01	TCRBD02-01	TCRBJ01-01
ALL-1_IP_CD8_CAR-T	Human	TCRB	CTGGAGTCCGCCAGCACCAACCAGACATCTATGTACCTCTGTGCCAGCAGTCCGGGTTTGGGGGCCGGGGAGCTGTTTTTTGGAGAA	CASSPGLGAGELFF	In	0.000197652	0.000253246	42	TCRBV28-01	unresolved	TCRBJ02-02
ALL-1_IP_CD8_CAR-T	Human	TCRB	ATTCTGGAGTCCGCCAGCACCAACCAGACATCTATGTACCTCTGTGCCAGCGAAAGGACAGGGGGCGGAAGCTACACCTTCGGTTCG	CASERTGGGSYTF	In	0.000441423	0.000565582	39	TCRBV28-01	TCRBD01-01	TCRBJ01-02
ALL-1_IP_CD8_CAR-T	Human	TCRB	GAGTCCGCCAGCACCAACCAGACATCTATGTACCTCTGTGCCAGCCGAGGGGAATACCTAGCCAAAAACATTCAGTACTTCGGCGCC	CASRGEYLAKNIQYF	In	0.000280007	0.000358765	45	TCRBV28-01	unresolved	TCRBJ02-04
ALL-1_IP_CD8_CAR-T	Human	TCRB	TCCGCCAGCACCAACCAGACATCTATGTACCTCTGTGCCAGCAGTCCGGGACATCCACGGTACCAAGAGACCCAGTACTTCGGGCCA	CASSPGHPRYQETQYF	In	4.94131e-06	6.33114e-06	48	TCRBV28-01	TCRBD01-01	TCRBJ02-05
ALL-1_IP_CD8_CAR-T	Human	TCRB	CCAGCACCAACCAGACATCTATGTACCTCTGTGCCAGCAGCCGCTCTGTCGGGCGGGTCGCGTAACTATGGCTACACCTTCGGTTCG		Out	1.15297e-05		52	TCRBV28-01	TCRBD02-01	TCRBJ01-02
ALL-1_IP_CD8_CAR-T	Human	TCRB	CTGGAGTCCGCCAGCACCAACCAGACATCTATGTACCTCTGTGCCAGCAGTTTGGGGCAGCTAAACTATGGCTACACCTTCGGTTCG	CASSLGQLNYGYTF	In	3.45891e-05	4.4318e-05	42	TCRBV28-01	TCRBD01-01	TCRBJ01-02
ALL-1_IP_CD8_CAR-T	Human	TCRB	CTGGAGTCCGCCAGCACCAACCAGACATCTATGTACCTCTGTGCCACGAAGGGCAGTGATAGCAATCAGCCCCAGCATTTTGGTGAT	CATKGSDSNQPQHF	In	0.00252007	0.00322888	42	TCRBV28-01	unresolved	TCRBJ01-05
ALL-1_IP_CD8_CAR-T	Human	TCRB	CTGATTCTGGAGTCCGCCAGCACCAACCAGACATCTATGTACCTCTGTGCCAGCAGTTTGGGCCAAGAGACCCAGTACTTCGGGCCA	CASSLGQETQYF	In	0.000108709	0.000139285	36	TCRBV28-01	unresolved	TCRBJ02-05
ALL-1_IP_CD8_CAR-T	Human	TCRB	CTGGAGTCCGCCAGCACCAACCAGACATCTATGTACCTCTGTGCCAGCAGTTCGGGACTGAGCACCGGGGAGCTGTTTTTTGGAGAA	CASSSGLSTGELFF	In	0.000136709	0.000175162	42	TCRBV28-01	TCRBD02-01	TCRBJ02-02
ALL-1_IP_CD8_CAR-T	Human	TCRB	CATGTACCTGTGTGCCACCAGCAGAGTTATGTTCACAGGGGGCGAGCCAGGGACCCTTATAGCAATCAGCCCCAGCATTTTGGTGAT		Out	3.95304e-05		71	TCRBV15-01	TCRBD01-01	TCRBJ01-05
ALL-1_IP_CD8_CAR-T	Human	TCRB	ACATCCGCTCACCAGGCCTGGGGGACGCAGCCATGTACCTGTGTGCCACCAGCCCCCGTCCCTTACTATGGCTACACCTTCGGTTCG		Out	0.000319538		40	TCRBV15-01	TCRBD02-01	TCRBJ01-02
ALL-1_IP_CD8_CAR-T	Human	TCRB	ATCCGCTCACCAGGCCTGGGGGACGCAGCCATGTACCTGTGTGCCACCACAAAGCAGGGGGCAGGAGGAGGCTACACCTTCGGTTCG	CATTKQGAGGGYTF	In	0.000212476	0.000272239	42	TCRBV15-01	TCRBD01-01	TCRBJ01-02
ALL-1_IP_CD8_CAR-T	Human	TCRB	GCCTGGGGGACGCAGCCATGTACCTGTGTGCCACCAGCAAACGGGACTCGCGGATGGGGGTTAACAGATACGCAGTATTTTGGCCCA		Out	0.000220712		55	TCRBV15-01	TCRBD02-01	TCRBJ02-03
ALL-1_IP_CD8_CAR-T	Human	TCRB	GGCCTGGGGGACGCAGCCATGTACCTGTGTGCCACCAGCAGAGCGGGGTTAACCGGCGGGAACACAGATACGCAGTATTTTGGCCCA	CATSRAGLTGGNTDTQYF	In	4.7766e-05	6.12011e-05	54	TCRBV15-01	TCRBD02-01	TCRBJ02-03
ALL-1_IP_CD8_CAR-T	Human	TCRB	CGCTCACCAGGCCTGGGGGACGCAGCCATGTACCTGTGTGCCACCAGCAGCGACAGGGGATCTCGGGACGAGCAGTACTTCGGGCCG	CATSSDRGSRDEQYF	In	0.000910847	0.00116704	45	TCRBV15-01	TCRBD01-01	TCRBJ02-07
ALL-1_IP_CD8_CAR-T	Human	TCRB	GACATCCGCTCACCAGGCCTGGGGGACGCAGCCATGTACCTGTGTGCCACCAGCAGAGTTACTAACAATGAGCAGTTCTTCGGGCCA	CATSRVTNNEQFF	In	4.7766e-05	6.12011e-05	39	TCRBV15-01	TCRBD02-01	TCRBJ02-01
ALL-1_IP_CD8_CAR-T	Human	TCRB	CGCTCACCAGGCCTGGGGGACGCAGCCATGTACCTGTGTGCCACCAGCAGCCATTCGCGGGGGGGCACTGAAGCTTTCTTTGGACAA	CATSSHSRGGTEAFF	In	5.76486e-05	7.38633e-05	45	TCRBV15-01	TCRBD02-01	TCRBJ01-01
ALL-1_IP_CD8_CAR-T	Human	TCRB	GACATCCGCTCACCAGGCCTGGGGGACGCAGCCATGTACCTGTGTGCCACCACTAGCGGGAGTTCCTACGAGCAGTACTTCGGGCCG	CATTSGSSYEQYF	In	3.2942e-06	4.22076e-06	39	TCRBV15-01	TCRBD02-01	TCRBJ02-07
ALL-1_IP_CD8_CAR-T	Human	TCRB	TGACATCCGCTCACCAGGCCTGGGGGACGCAGCCATGTACCTGTGTGCCACCAGCGGGGACTGAACTACGAGCAGTACTTCGGGCCG		Out	3.2942e-06		38	TCRBV15-01	TCRBD02-01	TCRBJ02-07
ALL-1_IP_CD8_CAR-T	Human	TCRB	ATCCGCTCACCAGGCCTGGGGGACGCAGCCATGTACCTGTGTGCCACCAGCAGAGGGGGTAGCACAGATACGCAGTATTTTGGCCCA	CATSRGGSTDTQYF	In	0.000151533	0.000194155	42	TCRBV15-01	unresolved	TCRBJ02-03
ALL-1_IP_CD8_CAR-T	Human	TCRB	CCAGGCCTGGGGGACGCAGCCATGTACCTGTGTGCCACCAGCAAACCTACCTCCGGGACTAGCGGGCGGTCCCAGTACTTCGGGCCA	CATSKPTSGTSGRSQYF	In	2.14123e-05	2.7435e-05	51	TCRBV15-01	TCRBD02-01	TCRBJ02-05
ALL-1_IP_CD8_CAR-T	Human	TCRB	CTGAAGATCCAGCGCACACAGCAGGAGGACTCCGCCGTGTATCTCTGTGCCAGCAGCTTGGCCTACTACGAGCAGTACTTCGGGCCG	CASSLAYYEQYF	In	6.58841e-06	8.44153e-06	36	TCRBV07-08	unresolved	TCRBJ02-07
ALL-1_IP_CD8_CAR-T	Human	TCRB	AAGATCCAGCGCACACAGCAGGAGGACTCCGCCGTGTATCTCTGTGCCAGCAGACCGCGGGGGTTTGAGACCCAGTACTTCGGGCCA	CASRPRGFETQYF	In	8.23551e-06	1.05519e-05	39	TCRBV07-08	TCRBD02-01	TCRBJ02-05
ALL-1_IP_CD8_CAR-T	Human	TCRB	GATCCAGCGCACACAGCAGGAGGACTCCGCCGTGTATCTCTGTGCCAGCAGCTTGGATGGGGGAATGAAAAACTGTTTTTTGGCAGT		Out	1.48239e-05		41	TCRBV07-08	unresolved	TCRBJ01-04
ALL-1_IP_CD8_CAR-T	Human	TCRB	ATCCAGCGCACACAGCAGGAGGACTCCGCCGTGTATCTCTGTGCCAGCAGCTCACAGGGGAATAATTCACCCCTCCACTTTGGGAAC	CASSSQGNNSPLHF	In	5.10602e-05	6.54218e-05	42	TCRBV07-08	TCRBD01-01	TCRBJ01-06
ALL-1_IP_CD8_CAR-T	Human	TCRB	CTGAAGATCCAGCGCACACAGCAGGAGGACTCCGCCGTGTATCTCTGTGCCAGCAGCCCCGCCAGAACTGAAGCTTTCTTTGGACAA	CASSPARTEAFF	In	9.88261e-06	1.26623e-05	36	TCRBV07-08	TCRBD01-01	TCRBJ01-01
ALL-1_IP_CD8_CAR-T	Human	TCRB	CAGCGCACACAGCAGGAGGACTCCGCCGTGTATCTCTGTGCCAGCAGCTTAGAGTACGGCTCCTACAATGAGCAGTTCTTCGGGCCA	CASSLEYGSYNEQFF	In	0.000207535	0.000265908	45	TCRBV07-08	TCRBD02-01	TCRBJ02-01
ALL-1_IP_CD8_CAR-T	Human	TCRB	CAGCGCACACAGCAGGAGGACTCCGCCGTGTATCTCTGTGCCAGCAGAACCCTAGCGGGGCCCCAAGATACGCAGTATTTTGGCCCA	CASRTLAGPQDTQYF	In	1.97652e-05	2.53246e-05	45	TCRBV07-08	TCRBD02-01	TCRBJ02-03
ALL-1_IP_CD8_CAR-T	Human	TCRB	CAGCGCACACAGCAGGAGGACTCCGCCGTGTATCTCTGTGCCAAAACAGGGGGCGACACTGGGGCCAACGTCCTGACTTTCGGGGCC	CAKTGGDTGANVLTF	In	6.4237e-05	8.23049e-05	45	TCRBV07-08	TCRBD01-01	TCRBJ02-06
ALL-1_IP_CD8_CAR-T	Human	TCRB	CTGAAGATCCAGCGCACACAGCAGGAGGACTCCGCCGTGTATCTCTGTGCCAGCAGCTTATCCTTAGGGGGGGCTTTCTTTGGACAA	CASSLSLGGAFF	In	9.55319e-05	0.000122402	36	TCRBV07-08	unresolved	TCRBJ01-01
ALL-1_IP_CD8_CAR-T	Human	TCRB	CGCACACAGCAGGAGGACTCCGCCGTGTATCTCTGTGCCAGCACTCCCCGTGCAGGGGATCGGTTTGGTGGCTACACCTTCGGTTCG	CASTPRAGDRFGGYTF	In	0.000184475	0.000236363	48	TCRBV07-08	TCRBD01-01	TCRBJ01-02
ALL-1_IP_CD8_CAR-T	Human	TCRB	CTGAAGATCCAGCGCACACAGCAGGAGGACTCCGCCGTGTATCTCTGTGCCAGCGAACCGAACACCGGGGAGCTGTTTTTTGGAGAA	CASEPNTGELFF	In	0.000854846	0.00109529	36	TCRBV07-08	unresolved	TCRBJ02-02
ALL-1_IP_CD8_CAR-T	Human	TCRB	GAAGATCCAGCGCACACAGCAGGAGGACTCCGCCGTGTATCTCTGTGCCAGCAGGGGGGGGCCCACAATGAGCAGTTCTTCGGGCCA		Out	9.88261e-06		38	TCRBV07-08	TCRBD02-01	TCRBJ02-01
ALL-1_IP_CD8_CAR-T	Human	TCRB	ACTCTCAAGATCCAGCCTGCAAAGCTTGAGGACTCGGCCGTGTATCTCTGTGCCAGCAGAACGGGGACTGAAGCTTTCTTTGGACAA	CASRTGTEAFF	In	5.10602e-05	6.54218e-05	33	TCRBV11-02	TCRBD02-01	TCRBJ01-01
ALL-1_IP_CD8_CAR-T	Human	TCRB	CCTGCAAAGCTTGAGGACTCGGCCGTGTATCTCTGTGCCAGCATCCCATCGGGGGGCAGAGGGGCCAACGTCCTGACTTTCGGGGCC	CASIPSGGRGANVLTF	In	9.22377e-05	0.000118181	48	TCRBV11-02	TCRBD02-01	TCRBJ02-06
ALL-1_IP_CD8_CAR-T	Human	TCRB	CCAGCCTGCAAAGCTTGAGGACTCGGCCGTGTATCTCTGTGCCAGCAGCTTGCGGGGAGCATGAACACTGAAGCTTTCTTTGGACAA		Out	4.94131e-06		44	TCRBV11-02	TCRBD02-01	TCRBJ01-01
ALL-1_IP_CD8_CAR-T	Human	TCRB	CCTGCAAAGCTTGAGGACTCGGCCGTGTATCTCTGTGCCAGCAGCTTAGATAGTTGGGGGCCTACAGATACGCAGTATTTTGGCCCA	CASSLDSWGPTDTQYF	In	0.000772491	0.000989769	48	TCRBV11-02	TCRBD01-01	TCRBJ02-03
ALL-1_IP_CD8_CAR-T	Human	TCRB	CAGCCTGCAAAGCTTGAGGACTCGGCCGTGTATCTCTGTGCCAGCAGCGTGCGGACAGGTGCGACCTACGAGCAGTACTTCGGGCCG	CASSVRTGATYEQYF	In	0.00028989	0.000371427	45	TCRBV11-02	TCRBD01-01	TCRBJ02-07
ALL-1_IP_CD8_CAR-T	Human	TCRB	AAGCTTGAGGACTCGGCCATGTATCTCTGTGCCAGCAGCTTTGGGGGGTATACTGCCTCTGGGGCCAACGTCCTGACTTTCGGGGCC	CASSFGGYTASGANVLTF	In	6.58841e-06	8.44153e-06	54	TCRBV11-02	TCRBD02-01	TCRBJ02-06
ALL-1_IP_CD8_CAR-T	Human	TCRB	CAGCCTGCAAAGCTTGAGGACTCGGCCGTGTATCTCTGTGCCAGCAGCTGGAATGACAGGGCTGGAAACACCATATATTTTGGAGAG	CASSWNDRAGNTIYF	In	1.97652e-05	2.53246e-05	45	TCRBV11-02	TCRBD01-01	TCRBJ01-03
ALL-1_IP_CD8_CAR-T	Human	TCRB	CCAGCCTGCAAAGCTTGAGGACTCGGCCGTGTATCTCTGTGCCAGCAGCCCAAAACGAGGCCGGATTCACCCCTCCACTTTGGGAAC		Out	0.000751078		44	TCRBV11-02	TCRBD02-01	TCRBJ01-06
ALL-1_IP_CD8_CAR-T	Human	TCRB	AAGATCCAGCCTGCAAAGCTTGAGGACTCGGCCGTGTATCTCTGTGCCAGCAGTAAGACACCGGGCGATGAGCAGTTCTTCGGGCCA	CASSKTPGDEQFF	In	8.56493e-05	0.00010974	39	TCRBV11-02	unresolved	TCRBJ02-01
ALL-1_IP_CD8_CAR-T	Human	TCRB	CAGCCTGCAAAGCTTGAGGACTCGGCCGTGTATCTCTGTGCCAGCAGCTTAGGGGCGTCGGGGGGGCGCGAAGCTTTCTTTGGACAA	CASSLGASGGREAFF	In	4.94131e-05	6.33114e-05	45	TCRBV11-02	TCRBD02-01	TCRBJ01-01
ALL-1_IP_CD8_CAR-T	Human	TCRB	ATCCAGCCTGCAAAGCTTGAGGACTCGGCCGTGTATCTCTGTGCCAGCAGCGTCCTGGGGGGTCACGATGAGCAGTTCTTCGGGCCA	CASSVLGGHDEQFF	In	4.44717e-05	5.69803e-05	42	TCRBV11-02	TCRBD02-01	TCRBJ02-01
ALL-1_IP_CD8_CAR-T	Human	TCRB	ACTCTCAAGATCCAGCCTGCAAAGCTTGAGGACTCGGCCGTGTATCTCTGTGCCAGCAGGGCAGTCACTGAAGCTTTCTTTGGACAA	CASRAVTEAFF	In	5.10602e-05	6.54218e-05	33	TCRBV11-02	TCRBD01-01	TCRBJ01-01
ALL-1_IP_CD8_CAR-T	Human	TCRB	ACCAACCAGACATCTATGTACCTCTGTGCCAGCCTAAAAATGATCGTAACCGGGACAACCTCTGGAAACACCATATATTTTGGAGAG	CASLKMIVTGTTSGNTIYF	In	1.97652e-05	2.53246e-05	57	TCRBV28-01	TCRBD01-01	TCRBJ01-03
ALL-1_IP_CD8_CAR-T	Human	TCRB	TCTGGAGTCCGCCAGCACCAACCAGACATCTATGTACCTCTGTGCCAGCAGCCCCAGGGGGCCTGCTATGGCTACACCTTCGGTTCG		Out	1.81181e-05		41	TCRBV28-01	TCRBD01-01	TCRBJ01-02
ALL-1_IP_CD8_CAR-T	Human	TCRB	GAGTCCGCCAGCACCAACCAGACATCTATGTACCTCTGTGCCAGCAGTTTGGGACAGGGTTATCGGCAGCCCCAGCATTTTGGTGAT	CASSLGQGYRQPQHF	In	0.000536955	0.000687984	45	TCRBV28-01	TCRBD01-01	TCRBJ01-05
ALL-1_IP_CD8_CAR-T	Human	TCRB	GAGTCCGCCAGCACCAACCAGACATCTATGTACCTCTGTGCCAGCAGCTCCCAAGCGGGGCCCGGAGATACGCAGTATTTTGGCCCA	CASSSQAGPGDTQYF	In	5.27073e-05	6.75322e-05	45	TCRBV28-01	TCRBD02-01	TCRBJ02-03
ALL-1_IP_CD8_CAR-T	Human	TCRB	AACCAGACATCTATGTACCTCTGTGCCAGCAGTTCCCCCCCCCGGACGTATAAAGATGGCAGAGACGGTGGCTACACCTTCGGTTCG	CASSSPPRTYKDGRDGGYTF	In	0.000121886	0.000156168	60	TCRBV28-01	unresolved	TCRBJ01-02
ALL-1_IP_CD8_CAR-T	Human	TCRB	GAGTCCGCCAGCACCAACCAGACATCTATGTACCTCTGTGCCAGCAGTTTGATGGACCTTGGGGGAAACACCATATATTTTGGAGAG	CASSLMDLGGNTIYF	In	0.000222359	0.000284901	45	TCRBV28-01	unresolved	TCRBJ01-03
ALL-1_IP_CD8_CAR-T	Human	TCRB	GAGTCCGCCAGCACCAACCAGACATCTATGTACCTCTGTGCCAGCAGTTTCGGCGGGGGAAGTACAGATACGCAGTATTTTGGCCCA	CASSFGGGSTDTQYF	In	0.000116944	0.000149837	45	TCRBV28-01	TCRBD02-01	TCRBJ02-03
ALL-1_IP_CD8_CAR-T	Human	TCRB	GCCAGCACCAACCAGACATCTATGTACCTCTGTGCCAGCGAGTTCGCGGGGGGGGCTGGGAACACCGGGGAGCTGTTTTTTGGAGAA	CASEFAGGAGNTGELFF	In	0.000482601	0.000618342	51	TCRBV28-01	TCRBD02-01	TCRBJ02-02
ALL-1_IP_CD8_CAR-T	Human	TCRB	GAGTCCGCCAGCACCAACCAGACATCTATGTACCTCTGTGCCAGCAGTTCCCCAAGGATCCCCTACAATGAGCAGTTCTTCGGGCCA	CASSSPRIPYNEQFF	In	2.80007e-05	3.58765e-05	45	TCRBV28-01	unresolved	TCRBJ02-01
ALL-1_IP_CD8_CAR-T	Human	TCRB	CGCCAGCACCAACCAGACATCTATGTACCTCTGTGCCAGCGAGTTCGCGGGGGGGCTGGGAACACCGGGGAGCTGTTTTTTGGAGAA		Out	1.6471e-05		50	TCRBV28-01	TCRBD02-01	TCRBJ02-02
ALL-1_IP_CD8_CAR-T	Human	TCRB	GAGTCCGCCAGCACCAACCAGACATCTATGTACCTCTGTGCCAGCAGTTTGTCAGGGGTAGGGGCCAACGTCCTGACTTTCGGGGCC	CASSLSGVGANVLTF	In	0.000108709	0.000139285	45	TCRBV28-01	TCRBD01-01	TCRBJ02-06
ALL-1_IP_CD8_CAR-T	Human	TCRB	GAGTCCGCCAGCACCAACCAGACATCTATGTACCTCTGTGCCAGCAGGCCCAACAGGGAAGTCGGGGAAAAACTGTTTTTTGGCAGT	CASRPNREVGEKLFF	In	0.000405187	0.000519154	45	TCRBV28-01	TCRBD01-01	TCRBJ01-04
ALL-1_IP_CD8_CAR-T	Human	TCRB	CAAGATCCAGCCTGCAGAGCTTGGGGACTCGGCCGTGTATCTCTGTGCCAACAGCTTAGACGGGGACAGGGGCCCAGGGTCGGGCCA		Out	1.6471e-05		38	TCRBV11-03	TCRBD01-01	unresolved
ALL-1_IP_CD8_CAR-T	Human	TCRB	TCCAGCCTGCAGAGCTTGGGGACTCGGCCGTGTATCTCTGTGCCAGCAGCTCGAAACGACAGGGGAGAAGGCTACACCTTCGGTTCG		Out	3.45891e-05		43	TCRBV11-03	TCRBD01-01	TCRBJ01-02
ALL-1_IP_CD8_CAR-T	Human	TCRB	CAGCCTGCAGAGCTTGGGGACTCGGCCGTGTATCTCTGTGCCAGCAGCCCGACAGAGGGGGGGATCTACGAGCAGTACTTCGGGCCG	CASSPTEGGIYEQYF	In	3.2942e-06	4.22076e-06	45	TCRBV11-03	TCRBD02-01	TCRBJ02-07
ALL-1_IP_CD8_CAR-T	Human	TCRB	GCAGAGCTTGGGGACTCGGCCGTGTATCTCTGTGCCAGCAGCTTAGATAGGTTCGGAACGGACCTCACTGAAGCTTTCTTTGGACAA	CASSLDRFGTDLTEAFF	In	2.63536e-05	3.37661e-05	51	TCRBV11-03	unresolved	TCRBJ01-01
ALL-1_IP_CD8_CAR-T	Human	TCRB	TGCAGAGCTTGGGGACTCGGCCGTGTATCTCTGTGCCAGCAGCCTTGGGTATGGGGGCCAAGCACAGATACGCAGTATTTTGGCCCA		Out	8.23551e-06		50	TCRBV11-03	TCRBD01-01	TCRBJ02-03
ALL-1_IP_CD8_CAR-T	Human	TCRB	CTGCAGAGCTTGGGGACTCGGCCGTGTATCTCTGTGCCAGCAGCCAAAGGGCAGGAGGGGGGACGCAATGAGCAGTTCTTCGGGCCA		Out	6.4237e-05		49	TCRBV11-03	unresolved	TCRBJ02-01
ALL-1_IP_CD8_CAR-T	Human	TCRB	GCAGAGCTTGGGGACTCGGCCGTGTATCTCTGTGCCAGCAGCCTTGGGTATGGGGGGCCAAGCACAGATACGCAGTATTTTGGCCCA	CASSLGYGGPSTDTQYF	In	0.00174758	0.00223911	51	TCRBV11-03	unresolved	TCRBJ02-03
ALL-1_IP_CD8_CAR-T	Human	TCRB	AGCCTGCAGAGCTTGGGGACTCGGCCGTGTATCTCTGTGCCAGCAGCCCACCCAGGGGAAGGGGCCTACGAGCAGTACTTCGGGCCG		Out	0.000107062		46	TCRBV11-03	TCRBD01-01	TCRBJ02-07
ALL-1_IP_CD8_CAR-T	Human	TCRB	GAGCTTGGGGACTCGGCCGTGTATCTCTGTGCCAGCAGCTTAGATCTCCCATCTCGACAGCCATCCTATGGCTACACCTTCGGTTCG	CASSLDLPSRQPSYGYTF	In	3.45891e-05	4.4318e-05	54	TCRBV11-03	TCRBD01-01	TCRBJ01-02
ALL-1_IP_CD8_CAR-T	Human	TCRB	TCAAGATCCAGCCTGCAGAGCTTGGGGACTCGGCCGTGTATCTCTGTGCCAGCAGCTCCCTACTCCTACGAGCAGTACTTCGGGCCG		Out	1.15297e-05		37	TCRBV11-03	TCRBD02-01	TCRBJ02-07
ALL-1_IP_CD8_CAR-T	Human	TCRB	GCTTGGGGACTCGGCCGTGTATCTCTGTGCCAGCAGCTAAAGAGTCAATCTCGACAAAGTCGGGCCAACGTCCTGACTTTCGGGGCC		Out	3.12949e-05		56	TCRBV11-03	TCRBD01-01	TCRBJ02-06
ALL-1_IP_CD8_CAR-T	Human	TCRB	CACTCTCAAGATCCAGCCTGCAGAGCTTGGGGACTCGGCCGTGTATCTCTGTGCCAGCAGCCAAGCTACGAGCAGTACTTCGGGCCG		Out	2.30594e-05		32	TCRBV11-03	unresolved	TCRBJ02-07
ALL-1_IP_CD8_CAR-T	Human	TCRB	ACCAGGCCTGGGGGACGCAGCCATGTACCTGTGTGCCACCACGTCAAGAGAAGGGGGAGCTCCTACAATGAGCAGTTCTTCGGGCCA		Out	3.2942e-06		50	TCRBV15-01	TCRBD01-01	TCRBJ02-01
ALL-1_IP_CD8_CAR-T	Human	TCRB	TCACCAGGCCTGGGGGACGCAGCCATGTACCTGTGTGCCACCAGCAGAGATGAAGGGTCCAGGGTTCAGCCCCAGCATTTTGGTGAT	CATSRDEGSRVQPQHF	In	0.00044307	0.000567693	48	TCRBV15-01	TCRBD01-01	TCRBJ01-05
ALL-1_IP_CD8_CAR-T	Human	TCRB	AGGCCTGGGGGACGCAGCCATGTACCTGTGTGCCACCAGCAGAGATATCTATGGTTTGAGTCCAATCAGCCCCAGCATTTTGGTGAT		Out	2.63536e-05		53	TCRBV15-01	TCRBD02-01	TCRBJ01-05
ALL-1_IP_CD8_CAR-T	Human	TCRB	GACATCCGCTCACCAGGCCTGGGGGACGCAGCCATGTACCTGTGTGCCGTCACTAGGGGACTTGAGGAAAAACTGTTTTTTGGCAGT	CAVTRGLEEKLFF	In	0.000207535	0.000265908	39	TCRBV15-01	TCRBD02-01	TCRBJ01-04
ALL-1_IP_CD8_CAR-T	Human	TCRB	GACATCCGCTCACCAGGCCTGGGGGACGCAGCCATGTACCTGTGTGCCACCAGCTACAGGGAATTTTACGGAGCTTTCTTTGGACAA	CATSYREFYGAFF	In	4.61189e-05	5.90907e-05	39	TCRBV15-01	TCRBD01-01	TCRBJ01-01
ALL-1_IP_CD8_CAR-T	Human	TCRB	GACATCCGCTCACCAGGCCTGGGGGACGCAGCCATGTACCTGTGTGCCACCAGCCACACCCCGATATACGAGCAGTACTTCGGGCCG	CATSHTPIYEQYF	In	0.000186123	0.000238473	39	TCRBV15-01	TCRBD01-01	TCRBJ02-07
ALL-1_IP_CD8_CAR-T	Human	TCRB	GCTCACCAGGCCTGGGGGACGCAGCCATGTACCTGTGTGCCACCAGCAGAGATGTTCGGCTATAATGAAAAACTGTTTTTTGGCAGT		Out	0.0032942		46	TCRBV15-01	unresolved	TCRBJ01-04
ALL-1_IP_CD8_CAR-T	Human	TCRB	CCGAACACTTCTTTCTACCTGCTTAATTGTATCTGTGCTATTTCTGTTAAATGCATCTGCGGTGAACTTTGCAGTTGCTAAGGAGAG	LCSC*	Stop	4.94131e-06		15	TCRBV15-01	TCRBD02-01	TCRBJ01-03
ALL-1_IP_CD8_CAR-T	Human	TCRB	CTTGACATCCGCTCACCAGGCCTGGGGGACGCAGCCATGTACCTGTGTGCCACCAGCGTCAACTTCTACGAGCAGTACTTCGGGCCG	CATSVNFYEQYF	In	0.000395304	0.000506492	36	TCRBV15-01	TCRBD02-01	TCRBJ02-07
ALL-1_IP_CD8_CAR-T	Human	TCRB	GACATCCGCTCACCAGGCCTGGGGGACGCAGCCATGTACCTGTGTGCCACCAGCGGGGGACTGAACTACGAGCAGTACTTCGGGCCG	CATSGGLNYEQYF	In	0.00035248	0.000451622	39	TCRBV15-01	TCRBD02-01	TCRBJ02-07
ALL-1_IP_CD8_CAR-T	Human	TCRB	GCAGCCATGTACCTGTGTGCCACCAGCAGGGAAAGATGATCGTTTCGGTCAATTTCTCACTCTGGAAACACCATATATTTTGGAGAG	CATSRER*SFRSISHSGNTIYF	Stop	0.000515543		66	TCRBV15-01	unresolved	TCRBJ01-03
ALL-1_IP_CD8_CAR-T	Human	TCRB	TCACCAGGCCTGGGGGACGCAGCCATGTACCTGTGTGCCACCAGCTCGAAGACCCTGGGAAGCTCCTACGAGCAGTACTTCGGGCCG	CATSSKTLGSSYEQYF	In	6.09428e-05	7.80841e-05	48	TCRBV15-01	unresolved	TCRBJ02-07
ALL-1_IP_CD8_CAR-T	Human	TCRB	ATCCAGCGCACACAGCAGGAGGACTCCGCCGTGTATCTCTGTGCCAGCAGCTTAGGAACGGTTCGAAACACCATATATTTTGGAGAG	CASSLGTVRNTIYF	In	5.60015e-05	7.1753e-05	42	TCRBV07-08	TCRBD02-01	TCRBJ01-03
ALL-1_IP_CD8_CAR-T	Human	TCRB	ATCCAGCGCACACAGCAGGAGGACTCCGCCGTGTATCTCTGTGCCAGCAGCCGCGCGGGGGATGCCTACGAGCAGTACTTCGGGCCG	CASSRAGDAYEQYF	In	3.62362e-05	4.64284e-05	42	TCRBV07-08	TCRBD02-01	TCRBJ02-07
ALL-1_IP_CD8_CAR-T	Human	TCRB	CTGAAGATCCAGCGCACACAGCAGGAGGACTCCGCCGTGTATCTCTGTGCCAGCAGCTTTGAGGGTAACGAGCAGTACTTCGGGCCG	CASSFEGNEQYF	In	1.48239e-05	1.89934e-05	36	TCRBV07-08	TCRBD02-01	TCRBJ02-07
ALL-1_IP_CD8_CAR-T	Human	TCRB	ACACAGCAGGAGGACTCCGCCGTGTATCTCTGTGCCAGCAGCTTCGGCCGACAGAAAAATAGCAATCAGCCCCAGCATTTTGGTGAT	CASSFGRQKNSNQPQHF	In	0.000103767	0.000132954	51	TCRBV07-08	TCRBD01-01	TCRBJ01-05
ALL-1_IP_CD8_CAR-T	Human	TCRB	AAGATCCAGCGCACACAGCAGGAGGACTCCGCCGTGTATCTCTGTGCCAGCAGCCCTAATAAGAATTCACCCCTCCACTTTGGGAAC	CASSPNKNSPLHF	In	9.88261e-06	1.26623e-05	39	TCRBV07-08	TCRBD02-01	TCRBJ01-06
ALL-1_IP_CD8_CAR-T	Human	TCRB	CAGCGCACACAGCAGGAGGACTCCGCCGTGTATCTCTGTGCCAGCAGCATTAGCGGGGGAAGCACAGATACGCAGTATTTTGGCCCA	CASSISGGSTDTQYF	In	0.000359068	0.000460063	45	TCRBV07-08	TCRBD02-01	TCRBJ02-03
ALL-1_IP_CD8_CAR-T	Human	TCRB	AAGATCCAGCGCACACAGCAGGAGGACTCCGCCGTGTATCTCTGTGCCAGCAGCTTAGCCGGCAAAAGGGAGCAGTACTTCGGGCCG	CASSLAGKREQYF	In	0.014539	0.0186283	39	TCRBV07-08	unresolved	TCRBJ02-07
ALL-1_IP_CD8_CAR-T	Human	TCRB	CAGCAGGAGGACTCCGCCGTGTATCTCTGTGCCAGCAGCCTACCACGGGGACAGGGGTCCGGTCGCTACGAGCAGTACTTCGGGCCA	CASSLPRGQGSGRYEQYF	In	3.2942e-06	4.22076e-06	54	TCRBV07-08	TCRBD01-01	TCRBJ02-05
ALL-1_IP_CD8_CAR-T	Human	TCRB	CGCACACAGCAGGAGGACTCCGCCGTGTATCTCTGTGCCGGCATCTTGGGACAGGGAAACCTGAACACTGAAGCTTTCTTTGGACAA	CAGILGQGNLNTEAFF	In	8.23551e-06	1.05519e-05	48	TCRBV07-08	TCRBD01-01	TCRBJ01-01
ALL-1_IP_CD8_CAR-T	Human	TCRB	CAGCGCACACAGCAGGAGGACTCCGCCGTGTATCTCTGTGCCAGCAGCTTAGCGGGCATCACTAACTATGGCTACACCTTCGGTTCG	CASSLAGITNYGYTF	In	0.000375539	0.000481167	45	TCRBV07-08	TCRBD01-01	TCRBJ01-02
ALL-1_IP_CD8_CAR-T	Human	TCRB	ATCCAGCGCACACAGCAGGAGGACTCCGCCGTGTATCTCTGTGCCAGCAGCGCGGACGGGGGTAATGAAAAACTGTTTTTTGGCAGT	CASSADGGNEKLFF	In	0.00041507	0.000531816	42	TCRBV07-08	TCRBD02-01	TCRBJ01-04
ALL-1_IP_CD8_CAR-T	Human	TCRB	CTGAAGATCCAGCGCACACAGCAGGAGGACTCCGCCGTGTATCTCTGTGCCAGCAGCCAAGACCGGCACGAGCAGTACTTCGGGCCG	CASSQDRHEQYF	In	0.0032102	0.00411313	36	TCRBV07-08	unresolved	TCRBJ02-07
ALL-1_IP_CD8_CAR-T	Human	TCRB	GAGTCCGCCAGCACCAACCAGACATCTATGTACCTCTGTGCCAGCAGTCCCGGCCGGGGTAGCAATCAGCCCCAGCATTTTGGTGAT	CASSPGRGSNQPQHF	In	0.000461189	0.000590907	45	TCRBV28-01	TCRBD02-01	TCRBJ01-05
ALL-1_IP_CD8_CAR-T	Human	TCRB	TTCTCCCTGATTCTGGAGTCCGCCAGCACCAACCAGACATCTATGTACCTCTGTGCCAGCAGTAGGAGTGAAGCTTTCTTTGGACAA	CASSRSEAFF	In	0.000299773	0.000384089	30	TCRBV28-01	TCRBD02-01	TCRBJ01-01
ALL-1_IP_CD8_CAR-T	Human	TCRB	CGCCAGCACCAACCAGACATCTATGTACCTCTGTGCCAGCAGTAAACAGTATCTTGACGAAAGACCTATGGCTACACCTTCGGTTCG		Out	1.81181e-05		50	TCRBV28-01	TCRBD01-01	TCRBJ01-02
ALL-1_IP_CD8_CAR-T	Human	TCRB	TTCTCCCTGATTCTGGAGTCCGCCAGCACCAACCAGACATCTATGTACCTCTGTGCCAGCTCTCGCACTGAAGCTTTCTTTGGACAA	CASSRTEAFF	In	0.000400246	0.000512823	30	TCRBV28-01	TCRBD02-01	TCRBJ01-01
ALL-1_IP_CD8_CAR-T	Human	TCRB	CAACCAGACATCTATGTACCTCTGTGCCAGCAGTTCCCCCCCCGGACGTATAAAGATGGCAGAGACGGTGGCTACACCTTCGGTTCG		Out	1.48239e-05		59	TCRBV28-01	unresolved	TCRBJ01-02
ALL-1_IP_CD8_CAR-T	Human	TCRB	GCCAGCACCAACCAGACATCTATGTACCTCTGTGCCAGCAGTTCCCGGGACCCATATCGATATAATTCACCCCTCCACTTTGGGAAC	CASSSRDPYRYNSPLHF	In	0.000411775	0.000527595	51	TCRBV28-01	unresolved	TCRBJ01-06
ALL-1_IP_CD8_CAR-T	Human	TCRB	GAGTCCGCCAGCACCAACCAGACATCTATGTACCTCTGTGCCAGCAGACACTACGACTACAATGGAAACACCATATATTTTGGAGAG	CASRHYDYNGNTIYF	In	5.27073e-05	6.75322e-05	45	TCRBV28-01	TCRBD02-01	TCRBJ01-03
ALL-1_IP_CD8_CAR-T	Human	TCRB	TCCCTGATTCTGGAGTCCGCCAGCACCAACCAGACATCTATGTACCTCTGTGCCAGCAGTTTACCCGGGGAGCTGTTTTTTGGAGAA	CASSLPGELFF	In	0.000263536	0.000337661	33	TCRBV28-01	unresolved	TCRBJ02-02
ALL-1_IP_CD8_CAR-T	Human	TCRB	GTCCGCCAGCACCAACCAGACATCTATGTACCTCTGTGCCAGCAGCCCAAAGGGTGTCCTCCCGACGATGAGCAGTTCTTCGGGCCA		Out	0.000293184		47	TCRBV28-01	unresolved	TCRBJ02-01
ALL-1_IP_CD8_CAR-T	Human	TCRB	CTGGAGTCCGCCAGCACCAACCAGACATCTATGTACCTCTGTGCCAGCAGTTACAGTGGGGGCAATCAGCCCCAGCATTTTGGTGAT	CASSYSGGNQPQHF	In	9.88261e-06	1.26623e-05	42	TCRBV28-01	unresolved	TCRBJ01-05
ALL-1_IP_CD8_CAR-T	Human	TCRB	TCCGCCAGCACCAACCAGACATCTATGTACCTCTGTGCCAGCAGTTTTGGGACCGGGACACCCCCCTACGAGCAGTACTTCGGGCCG	CASSFGTGTPPYEQYF	In	0.000467777	0.000599348	48	TCRBV28-01	TCRBD01-01	TCRBJ02-07
ALL-1_IP_CD8_CAR-T	Human	TCRB	CCAGCACCAACCAGACATCTATGTACCTCTGTGCCAGCGAGTTCGCGGGGGGGGGCTGGGAACACCGGGGAGCTGTTTTTTGGAGAA		Out	1.15297e-05		52	TCRBV28-01	TCRBD02-01	TCRBJ02-02
ALL-1_IP_CD8_CAR-T	Human	TCRB	CTCAAGATCCAGCCTGCAAAGCTTGAGGACTCGGCCGTGTATCTCTGTGCCAGCCGTCGAGCTGATCACGAGCAGTACTTCGGGCCG	CASRRADHEQYF	In	1.81181e-05	2.32142e-05	36	TCRBV11-02	TCRBD02-01	TCRBJ02-07
ALL-1_IP_CD8_CAR-T	Human	TCRB	GCAAAGCTTGAGGACTCGGCCGTGTATCTCTGTGCCAGCAGCTTACCGTTTAGCGAGGCCACGGGGGAGACCCAGTACTTCGGGCCA	CASSLPFSEATGETQYF	In	1.15297e-05	1.47727e-05	51	TCRBV11-02	TCRBD02-01	TCRBJ02-05
ALL-1_IP_CD8_CAR-T	Human	TCRB	CAGCCTGCAAAGCTTGAGGACTCGGCCGTGTATCTCTGTGCCAGCAGCTCCCCACGGAGGGTAGGAAACACCATATATTTTGGAGAG	CASSSPRRVGNTIYF	In	0.000120238	0.000154058	45	TCRBV11-02	TCRBD02-01	TCRBJ01-03
ALL-1_IP_CD8_CAR-T	Human	TCRB	CAGCCTGCAAAGCTTGAGGACTCGGCCGTGTATCTCTGTGCCAGCAGCTTAGCGCTGGGGATAGGCGAGACCCAGTACTTCGGGCCA	CASSLALGIGETQYF	In	3.2942e-06	4.22076e-06	45	TCRBV11-02	unresolved	TCRBJ02-05
ALL-1_IP_CD8_CAR-T	Human	TCRB	GATCCAGCCTGCAAAGCTTGAGGACTCGGCCGTGTATCTCTGTGCCAGCAGCCCCATCGCAGGGGATACGAGCAGTACTTCGGGCCG		Out	6.4237e-05		41	TCRBV11-02	TCRBD01-01	TCRBJ02-07
ALL-1_IP_CD8_CAR-T	Human	TCRB	ATCCAGCCTGCAAAGCTTGAGGACTCGGCCGTGTATCTCTGTGCCACCAGAGCGGGGGACCCCACCTACGAGCAGTACTTCGGGCCG	CATRAGDPTYEQYF	In	0.000154828	0.000198376	42	TCRBV11-02	TCRBD02-01	TCRBJ02-07
ALL-1_IP_CD8_CAR-T	Human	TCRB	ATCCAGCCTGCAAAGCTTGAGGACTCGGCCGTGTATCTCTGTGCCAGCAGCTTAGTGAGGGGAAACACTGAAGCTTTCTTTGGACAA	CASSLVRGNTEAFF	In	2.30594e-05	2.95453e-05	42	TCRBV11-02	unresolved	TCRBJ01-01
ALL-1_IP_CD8_CAR-T	Human	TCRB	CAGCCTGCAAAGCTTGAGGACTCGGCCGTGTATCTCTGTGCCAGCAGCTTAGTGTCGGTTTCCTACAATGAGCAGTTCTTCGGGCCA	CASSLVSVSYNEQFF	In	9.88261e-06	1.26623e-05	45	TCRBV11-02	TCRBD02-01	TCRBJ02-01
ALL-1_IP_CD8_CAR-T	Human	TCRB	AAGCTTGAGGACTCGGCCGTGTATCTCTGTGCCAGCAGCACTACGGACAGGTCGTCTTTCCTTAGTTTTGGCTACACCTTCGGTTCG	CASSTTDRSSFLSFGYTF	In	1.15297e-05	1.47727e-05	54	TCRBV11-02	TCRBD01-01	TCRBJ01-02
ALL-1_IP_CD8_CAR-T	Human	TCRB	CAGCCTGCAAAGCTTGAGGACTCGGCCGTGTATCTCTGTGCCAGCAGCTTAGAAGCCGACTCTGGAAACACCATATATTTTGGAGAG	CASSLEADSGNTIYF	In	0.000401893	0.000514933	45	TCRBV11-02	TCRBD02-01	TCRBJ01-03
ALL-1_IP_CD8_CAR-T	Human	TCRB	CAGCCTGCAAAGCTTGAGGACTCGGCCGTGTATCTCTGTGCCAGCAGCGCCCTTGATATGAGCGTCGGTGAGCAGTTCTTCGGGCCA	CASSALDMSVGEQFF	In	1.48239e-05	1.89934e-05	45	TCRBV11-02	TCRBD02-01	TCRBJ02-01
ALL-1_IP_CD8_CAR-T	Human	TCRB	GATCCAGCCTGCAAAGCTTGAGGACTCGGCCGTGTATCTCTGTGCCAGCAGCGTAGGACCCTCTGATACGAGCAGTACTTCGGGCCG		Out	0.000263536		41	TCRBV11-02	unresolved	TCRBJ02-07
ALL-1_IP_CD8_CAR-T	Human	TCRB	CAGCCTGCAGAGCTTGGGGACTCGGCCGTGTATCTCTGTGCCAGCAGCCTCCGACCCGGGGTGCAAGAGACCCAGTACTTCGGGCCA	CASSLRPGVQETQYF	In	4.94131e-05	6.33114e-05	45	TCRBV11-03	TCRBD02-01	TCRBJ02-05
ALL-1_IP_CD8_CAR-T	Human	TCRB	CCAGCCTGCAGAGCTTGGGGACTCGGCCGTGTATCTCTGTGCCAGCAGCTTGCGGGGAGCATGAACACTGAAGCTTTCTTTGGACAA		Out	0.00192546		44	TCRBV11-03	TCRBD02-01	TCRBJ01-01
ALL-1_IP_CD8_CAR-T	Human	TCRB	AAGATCCAGCCTGCAGAGCTTGGGGACTCGGCCGTGTATCTCTGTGCCAGCAGCTTATCCGGGACTGCACCCCTCCACTTTGGGAAC	CASSLSGTAPLHF	In	0.000461189	0.000590907	39	TCRBV11-03	TCRBD02-01	TCRBJ01-06
ALL-1_IP_CD8_CAR-T	Human	TCRB	GCCTGCAGAGCTTGGGGACTCGGCCGTGTATCTCTGTGCCAGCAGCCCGACAGAGGGGGGGGGATCTACGAGCAGTACTTCGGGCCG		Out	3.2942e-06		47	TCRBV11-03	TCRBD02-01	TCRBJ02-07
ALL-1_IP_CD8_CAR-T	Human	TCRB	CAGCCTGCAGAGCTTGGGGACTCGGCCGTGTATCTCTGTGCCAGCTCAGCTTGGGACAGGGACACAGATACGCAGTATTTTGGCCCA	CASSAWDRDTDTQYF	In	8.23551e-06	1.05519e-05	45	TCRBV11-03	TCRBD01-01	TCRBJ02-03
ALL-1_IP_CD8_CAR-T	Human	TCRB	ATCCAGCCTGCAGAGCTTGGGGACTCGGCCGTGTATCTCTGTGCCAGCAGCCTTAGGAGGGGATACACTGAAGCTTTCTTTGGACAA	CASSLRRGYTEAFF	In	2.14123e-05	2.7435e-05	42	TCRBV11-03	TCRBD02-01	TCRBJ01-01
ALL-1_IP_CD8_CAR-T	Human	TCRB	GAGCTTGGGGACTCGGCCGTGTATCTCTGTGCCAGCAGCTTAGACCCCCTCCCCAGGGCCCCCGAGTATGAGCAGTACTTCGGGCCG	CASSLDPLPRAPEYEQYF	In	2.30594e-05	2.95453e-05	54	TCRBV11-03	TCRBD01-01	TCRBJ02-07
ALL-1_IP_CD8_CAR-T	Human	TCRB	CCAGCCTGCAGAGCTTGGGGACTCGGCCGTGTATCTCTGTGCCAGCAGCCTCCGGGACAGGGATCCTACGAGCAGTACTTCGGGCCG		Out	0.000107062		44	TCRBV11-03	TCRBD01-01	TCRBJ02-07
ALL-1_IP_CD8_CAR-T	Human	TCRB	TCCAGCCTGCAGAGCTTGGGGACTCGGCCGTGTATCTCTGTGCCAGCAGCCGCTCAAGGACATTGTCCCGAGCAGTACTTCGGGCCG		Out	8.23551e-06		43	TCRBV11-03	TCRBD01-01	TCRBJ02-07
ALL-1_IP_CD8_CAR-T	Human	TCRB	GCAGAGCTTGGGGACTCGGCCGTGTATCTCTGTGCCAGCAGCGCACCGGGACAGGGCCCTACTAACTATGGCTACACCTTCGGTTCG	CASSAPGQGPTNYGYTF	In	6.58841e-06	8.44153e-06	51	TCRBV11-03	TCRBD01-01	TCRBJ01-02
ALL-1_IP_CD8_CAR-T	Human	TCRB	GAGCTTGGGGACTCGGCCGTGTATCTCTGTGCCAGCAGCTCCCGTCCGGATTGGGACCTCGGCACCGGGGAGCTGTTTTTTGGAGAA	CASSSRPDWDLGTGELFF	In	1.81181e-05	2.32142e-05	54	TCRBV11-03	unresolved	TCRBJ02-02
ALL-1_IP_CD8_CAR-T	Human	TCRB	CCTGCAGAGCTTGGGGACTCGGCCGTGTATCTCTGTGCCAGCAGCTTAGACAGGGGAGGGAACACCGGGGAGCTGTTTTTTGGAGAA	CASSLDRGGNTGELFF	In	4.94131e-06	6.33114e-06	48	TCRBV11-03	unresolved	TCRBJ02-02
ALL-1_IP_CD8_CAR-T	Human	TCRB	CCAGCACCAACCAGACATCTATGTACCTCTGTGCCAGCAGTTTATAATACAGCAATGAGCCCTGGAAACACCATATATTTTGGAGAG		Out	1.97652e-05		52	TCRBV28-01	TCRBD01-01	TCRBJ01-03
ALL-1_IP_CD8_CAR-T	Human	TCRB	GAGTCCGCCAGCACCAACCAGACATCTATGTACCTCTGTGCCAGCCGGCTAAGGGGAGGGCGGACTCAGCCCCAGCATTTTGGTGAT	CASRLRGGRTQPQHF	In	2.96478e-05	3.79869e-05	45	TCRBV28-01	TCRBD02-01	TCRBJ01-05
ALL-1_IP_CD8_CAR-T	Human	TCRB	CCAGCACCAACCAGACATCTATGTACCTCTGTGCCAGCAGTTTATAATACAGCAATGAGCTCTGGAAACACCATATATTTTGGAGAG		Out	0.000209182		52	TCRBV28-01	TCRBD01-01	TCRBJ01-03
ALL-1_IP_CD8_CAR-T	Human	TCRB	CAGCCTGCAGAGCTTGGGGACTCGGCCATGTATCTCTGTGCCAGCAGCCAATCCGGCCTCACAAATTATGGCTACACCTTCGGTTCG	CASSQSGLTNYGYTF	In	0.000174593	0.0002237	45	TCRBV11-01	unresolved	TCRBJ01-02
ALL-1_IP_CD8_CAR-T	Human	TCRB	CTGAAGATCCAGCCTGCAGAGCAGGGGGACTCGGCCATGTATCTCTGTGCCAGCAGTAACACAGGGCACGAGCAGTACTTCGGGCCG	CASSNTGHEQYF	In	3.2942e-06	4.22076e-06	36	TCRBV11-01	TCRBD01-01	TCRBJ02-07
ALL-1_IP_CD8_CAR-T	Human	TCRB	AAGATCCAGCCTGCAGAGCTTGGGGACTCGGCCATGTATCTCTGTGCCAGCAGCTTAGGGCAGACGAACGAGCAGTACTTCGGGCCG	CASSLGQTNEQYF	In	0.000535308	0.000685874	39	TCRBV11-01	unresolved	TCRBJ02-07
ALL-1_IP_CD8_CAR-T	Human	TCRB	AAGATCCAGCCTGCAGAGCTTGGGGACTCGGCCATGTATCTCTGTGCCAGCAGCCCCGGGACAGTCTATGGCTACACCTTCGGTTCG	CASSPGTVYGYTF	In	1.6471e-05	2.11038e-05	39	TCRBV11-01	TCRBD01-01	TCRBJ01-02
ALL-1_IP_CD8_CAR-T	Human	TCRB	ATCCAGCCTGCAGAGCTTGGGGACTCGGCCATGTATCTCTGTGCCAGCAGCTCTAGCGGGGGGGCAGATACGCAGTATTTTGGCCCA	CASSSSGGADTQYF	In	1.48239e-05	1.89934e-05	42	TCRBV11-01	TCRBD02-01	TCRBJ02-03
ALL-1_IP_CD8_CAR-T	Human	TCRB	AAGATCCAGCCTGCAGAGCTTGGGGACTCGGCCATGTATCTCTGTGCCAGCAGCTTAGGTGTGAACACTGAAGCTTTCTTTGGACAA	CASSLGVNTEAFF	In	5.43544e-05	6.96426e-05	39	TCRBV11-01	unresolved	TCRBJ01-01
ALL-1_IP_CD8_CAR-T	Human	TCRB	ATCCAGCCTGCAGAGCTTGGGGACTCGGCCATGTATCTCTGTGCCAGCAGATCCGGGACAGGGCCCTACGAGCAGTACTTCGGGCCG	CASRSGTGPYEQYF	In	6.58841e-06	8.44153e-06	42	TCRBV11-01	TCRBD01-01	TCRBJ02-07
ALL-1_IP_CD8_CAR-T	Human	TCRB	CAGCCTGCAGAGCTTGGGGACTCGGCCATGTATCTCTGTGCCAGCAGCTTAGTGACAGCCATTTACAATGAGCAGTTCTTCGGGCCA	CASSLVTAIYNEQFF	In	2.96478e-05	3.79869e-05	45	TCRBV11-01	TCRBD01-01	TCRBJ02-01
ALL-1_IP_CD8_CAR-T	Human	TCRB	AGCTTGGGGACTCGGCCATGTATCTCTGTGCCAGCAGCTTTGGGGGGTATACTGCCTCTGGGGCCAACGTCCTGACTTTCGGGGCCG		Out	6.58841e-06		55	TCRBV11-01	TCRBD02-01	TCRBJ02-07
ALL-1_IP_CD8_CAR-T	Human	TCRB	ATCCAGCGCACACAGCAGGAGGACTCCGCCGTGTATCTCTGTGCCAGCAGCTTGGATGGGGGGAATGAAAAACTGTTTTTTGGCAGT	CASSLDGGNEKLFF	In	0.00918589	0.0117696	42	TCRBV07-08	TCRBD02-01	TCRBJ01-04
ALL-1_IP_CD8_CAR-T	Human	TCRB	TTGGAGATCCAGCGCACACAGCAGGAGGACTCCGCCGTGTATCTCTGTGCCAGCAGCCAAGACCGGCACGAGCAGTACTTCGGGCCG	CASSQDRHEQYF	In	2.47065e-05	3.16557e-05	36	TCRBV07-08	unresolved	TCRBJ02-07
ALL-1_IP_CD8_CAR-T	Human	TCRB	ATCCAGCGCACACAGCAGGAGGACTCCGCCGTGTATCTCTGTGCCAGCAGCGAGATAGACTTCACAGATACGCAGTATTTTGGCCCA	CASSEIDFTDTQYF	In	5.92957e-05	7.59737e-05	42	TCRBV07-08	TCRBD02-01	TCRBJ02-03
ALL-1_IP_CD8_CAR-T	Human	TCRB	CAGCAGGAGGACTCCGCCGTGTATCTCTGTGCCAGCAGCCTACCACGGGGACAGGGGTCCGGTCGCTACGAGCAGTACTTCGGGCCG	CASSLPRGQGSGRYEQYF	In	2.63536e-05	3.37661e-05	54	TCRBV07-08	TCRBD01-01	TCRBJ02-07
ALL-1_IP_CD8_CAR-T	Human	TCRB	CAGCAGGAGGACTCCGCCGTGTATCTCTGTGCCAGCAGCTTCGAAGACGAACGTCCCTCTGGGGCCAACGTCCTGACTTTCGGGGCC	CASSFEDERPSGANVLTF	In	0.00154663	0.00198165	54	TCRBV07-08	unresolved	TCRBJ02-06
ALL-1_IP_CD8_CAR-T	Human	TCRB	ATCCAGCGCACACAGCAGGAGGACTCCGCCGTGTATCTCTGTGCCAGCGGCCTCACGGGAGAGTCCTACGAGCAGTACTTCGGGCCG	CASGLTGESYEQYF	In	0.000103767	0.000132954	42	TCRBV07-08	TCRBD02-01	TCRBJ02-07
ALL-1_IP_CD8_CAR-T	Human	TCRB	CAGCGCACACAGCAGGAGGACTCCGCCGTGTATCTCTGTGCCAGCAGCTTAATTGGAGGGATCACCGGGGAGCTGTTTTTTGGAGAA	CASSLIGGITGELFF	In	7.24725e-05	9.28568e-05	45	TCRBV07-08	TCRBD02-01	TCRBJ02-02
ALL-1_IP_CD8_CAR-T	Human	TCRB	AAGATCCAGCGCACACAGCAGGAGGACTCCGCCGTGTATCTCTGTGCCAGCAGGGGGGGGGCCCACAATGAGCAGTTCTTCGGGCCA	CASRGGAHNEQFF	In	0.000186123	0.000238473	39	TCRBV07-08	TCRBD02-01	TCRBJ02-01
ALL-1_IP_CD8_CAR-T	Human	TCRB	CGCACACAGCAGGAGGACTCCGCCGTGTATCTCTGTGCCAGCATCTTGGGACAGGGAAACCTGAACACTGAAGCTTTCTTTGGACAA	CASILGQGNLNTEAFF	In	6.4237e-05	8.23049e-05	48	TCRBV07-08	TCRBD01-01	TCRBJ01-01
ALL-1_IP_CD8_CAR-T	Human	TCRB	CAGCGCACACAGCAGGAGGACTCCGCCGTGTATCTCTGTGCCAGCAGCCCATGGGCAGGGAGCTCCTACGAGCAGTACTTCGGGCCG	CASSPWAGSSYEQYF	In	7.08254e-05	9.07464e-05	45	TCRBV07-08	unresolved	TCRBJ02-07
ALL-1_IP_CD8_CAR-T	Human	TCRB	ATCCAGCGCACACAGCAGGAGGACTCCGCCGTGTATCTCTGTGCCAGCAGCTTTGCTGGGGATCCCTACGAGCAGTACTTCGGGCCG	CASSFAGDPYEQYF	In	0.00392504	0.00502904	42	TCRBV07-08	unresolved	TCRBJ02-07
ALL-1_IP_CD8_CAR-T	Human	TCRB	ATCCAGCGCACACAGCAGGAGGACTCCGCCGTGTATCTCTGTGCCAGCAGCTTAGAGGGACAGCTGTGGGAGCAGTACTTCGGGCCG	CASSLEGQLWEQYF	In	4.94131e-06	6.33114e-06	42	TCRBV07-08	TCRBD01-01	TCRBJ02-07
ALL-1_IP_CD8_CAR-T	Human	TCRB	CAGCCTGCAGAGCTTGGGGACTCGGCCATGTATCTCTGTGCCAGCAGCTTGGGAATGTCCGGGAACACTGAAGCTTTCTTTGGACAA	CASSLGMSGNTEAFF	In	4.11775e-05	5.27595e-05	45	TCRBV11-01	unresolved	TCRBJ01-01
ALL-1_IP_CD8_CAR-T	Human	TCRB	AAGATCCAGCCTGCAGAGCTTGGGGACTCGGCCATGTATCTCTGTGCCAGCAGCTCTCGGGAGGACTATGGCTACACCTTCGGTTCG	CASSSREDYGYTF	In	6.58841e-06	8.44153e-06	39	TCRBV11-01	TCRBD02-01	TCRBJ01-02
ALL-1_IP_CD8_CAR-T	Human	TCRB	TCCAGCCTGCAGAGCTTGGGGACTCGGCCATGTATCTCTGTGCCAGCAGCTCCCGGGACCTCTGGAAACACCATATATTTTGGAGAG		Out	0.000146592		43	TCRBV11-01	unresolved	TCRBJ01-03
ALL-1_IP_CD8_CAR-T	Human	TCRB	AAGATCCAGCCTGCAGAGCTTGGGGACTCGGCCATGTATCTCTGTGCCAGCAGGGGGGGGGCTCCGGATGAGCAGTTCTTCGGGCCA	CASRGGAPDEQFF	In	1.48239e-05	1.89934e-05	39	TCRBV11-01	TCRBD02-01	TCRBJ02-01
ALL-1_IP_CD8_CAR-T	Human	TCRB	CTCAAGATCCAGCCTGCAGAGCTTGGGGACTCGGCCATGTATCTCTGTGCCAGCAGTAACACAGGGCACGAGCAGTACTTCGGGCCG	CASSNTGHEQYF	In	6.58841e-06	8.44153e-06	36	TCRBV11-01	TCRBD01-01	TCRBJ02-07
ALL-1_IP_CD8_CAR-T	Human	TCRB	GAGCTTGGGGACTCGGCCATGTATCTCTGTGCCAGCAGCTTTGGGGGGTATACTGCCTCTGGGGCCAACGTCCTGACTTTCGGGGCC	CASSFGGYTASGANVLTF	In	0.00253489	0.00324788	54	TCRBV11-01	TCRBD02-01	TCRBJ02-06
ALL-1_IP_CD8_CAR-T	Human	TCRB	CAGCCTGCAGAGCTTGGGGACTCGGCCATGTATCTCTGTGCCAGCAGCTCATGGACAGAGGGGGACACTGAAGCTTTCTTTGGACAA	CASSSWTEGDTEAFF	In	7.08254e-05	9.07464e-05	45	TCRBV11-01	TCRBD01-01	TCRBJ01-01
ALL-1_IP_CD8_CAR-T	Human	TCRB	CCTGCAGAGCTTGGGGACTCGGCCATGTATCTCTGTGCCAGCAGCTTAGTACCGACAGAGAACACCGGGGAGCTGTTTTTTGGAGAA	CASSLVPTENTGELFF	In	5.10602e-05	6.54218e-05	48	TCRBV11-01	TCRBD01-01	TCRBJ02-02
ALL-1_IP_CD8_CAR-T	Human	TCRB	AGAGCTTGGGGACTCGGCCATGTATCTCTGTGCCAGCAGCTTTGGGGGTATACTGCCTCTGGGGCCAACGTCCTGACTTTCGGGGCC		Out	9.88261e-06		53	TCRBV11-01	unresolved	TCRBJ02-06
ALL-1_IP_CD8_CAR-T	Human	TCRB	TCTAAGAAGCTCCTTCTCAGTGACTCTGGCTTCTATCTCTGTGCCTGGAAATTTTGGTTTGGGGATTCACCCCTCCACTTTGGGAAC	CAWKFWFGDSPLHF	In	3.2942e-06	4.22076e-06	42	TCRBV30-01	unresolved	TCRBJ01-06
ALL-1_IP_CD8_CAR-T	Human	TCRB	AGTGACTCTGGCTTCTATCTCTGTGCCTGGAGTGTACGGGAGGGACTAGCGGGGGGTTACCTCTACAATGAGCAGTTCTTCGGGCCA	CAWSVREGLAGGYLYNEQFF	In	2.47065e-05	3.16557e-05	60	TCRBV30-01	TCRBD02-01	TCRBJ02-01
ALL-1_IP_CD8_CAR-T	Human	TCRB	CCAGGACCGGCAGTTCATCTGTCAGATGGAGACTCTGTGGAAGGACAGGGGATGGCCTTCGGGCTTATTAAGATCCTAATGGGGCCG		Out	3.2942e-06		17	TCRBV30-01	TCRBD01-01	TCRBJ02-07
ALL-1_IP_CD8_CAR-T	Human	TCRB	CAGCCTGCAAAGCTTGAGGACTCGGCCGTGTATCTCTGTGCCAGCAGCTTAGGTTGAGCAAAAACTCAGCCCCAGCATTTTGGTGAT	CASSLG*AKTQPQHF	Stop	5.27073e-05		45	TCRBV11-02	TCRBD02-01	TCRBJ01-05
ALL-1_IP_CD8_CAR-T	Human	TCRB	CCTGCAAAGCTTGAGGACTCGGCCGTGTATCTCTGTGCCAGCAGCGCCATCGGGACAGCGAACTATGAAAAACTGTTTTTTGGCAGT	CASSAIGTANYEKLFF	In	0.000479307	0.000614121	48	TCRBV11-02	TCRBD01-01	TCRBJ01-04
ALL-1_IP_CD8_CAR-T	Human	TCRB	CCAGCCTGCAAAGCTTGAGGACTCGGCCGTGTATCTCTGTGCCAGCATCGCGTGATCTCCTATAATTCACCCCTCCACTTTGGGAAC		Out	0.000331067		44	TCRBV11-02	TCRBD02-01	TCRBJ01-06
ALL-1_IP_CD8_CAR-T	Human	TCRB	ATCCAGCCTGCAAAGCTTGAGGACTCGGCCGTGTATCTCTGTGCCAGCAGCGGGGCGGGACCGGGAGGCGAGCAGTACTTCGGGCCG	CASSGAGPGGEQYF	In	0.00034095	0.000436849	42	TCRBV11-02	TCRBD02-01	TCRBJ02-07
ALL-1_IP_CD8_CAR-T	Human	TCRB	ATCCAGCCTGCAAAGCTTGAGGACTCGGCCGTGTATCTCTGTGCCAGCAGCCCAGGGGGGGCCTTGGATACGCAGTATTTTGGCCCA	CASSPGGALDTQYF	In	1.48239e-05	1.89934e-05	42	TCRBV11-02	unresolved	TCRBJ02-03
ALL-1_IP_CD8_CAR-T	Human	TCRB	AAGATCCAGCCTGCAAAGCTTGAGGACTCGGCCGTGTATCTCTGTGCCAGCAGCCGTTTAGAGGATCAGCCCCAGCATTTTGGTGAT	CASSRLEDQPQHF	In	4.7766e-05	6.12011e-05	39	TCRBV11-02	TCRBD02-01	TCRBJ01-05
ALL-1_IP_CD8_CAR-T	Human	TCRB	CAGCCTGCAAAGCTTGAGGACTCGGCCGTGTATCTCTGTGCCAGCAGCTTAGGGACTAGCGGGGCCTACGAGCAGTACTTCGGGCCG	CASSLGTSGAYEQYF	In	5.92957e-05	7.59737e-05	45	TCRBV11-02	TCRBD02-01	TCRBJ02-07
ALL-1_IP_CD8_CAR-T	Human	TCRB	AGCCTGCAAAGCTTGAGGACTCGGCCGTGTATCTCTGTGCCAGCAGCTTAGTCGTCAGGGGGTTGGACTGAAGCTTTCTTTGGACAA		Out	2.30594e-05		46	TCRBV11-02	TCRBD01-01	TCRBJ01-01
ALL-1_IP_CD8_CAR-T	Human	TCRB	CTCAAGATCCAGCCTGCAAAGCTTGAGGACTCGGCCATGTATCTCTGTGCCAGCAGCTTAGAGGACCATGGCTACACCTTCGGTTCG	CASSLEDHGYTF	In	4.94131e-06	6.33114e-06	36	TCRBV11-02	unresolved	TCRBJ01-02
ALL-1_IP_CD8_CAR-T	Human	TCRB	CTCAAGATCCAGCCTGCAAAGCTTGAGGACTCGGCCGTGTATCTCTGTGCCAGCAGCTTAATGCCCGATACGCAGTATTTTGGCCCA	CASSLMPDTQYF	In	2.47065e-05	3.16557e-05	36	TCRBV11-02	unresolved	TCRBJ02-03
ALL-1_IP_CD8_CAR-T	Human	TCRB	CAGCCTGCAAAGCTTGAGGACTCGGCCGTGTATCTCTGTGCCAGCAGCTTAGGGCTGACTAGGCCAGATACGCAGTATTTTGGCCCA	CASSLGLTRPDTQYF	In	5.10602e-05	6.54218e-05	45	TCRBV11-02	TCRBD02-01	TCRBJ02-03
ALL-1_IP_CD8_CAR-T	Human	TCRB	ATCCAGCCTGCAAAGCTTGAGGACTCGGCCGTGTATCTCTGTGCCAGCAGCGTCCTCACAGGGTGGGAAAAACTGTTTTTTGGCAGT	CASSVLTGWEKLFF	In	9.22377e-05	0.000118181	42	TCRBV11-02	TCRBD01-01	TCRBJ01-04
ALL-1_IP_CD8_CAR-T	Human	TCRB	AAGAAGCTCCTTCTCAGTGACTCTGGCTTCTATCTCTGTGCCTGGAGATGGGTGCAGGGGGCGTCCCGTGGCTACACCTTCGGTTCG	CAWRWVQGASRGYTF	In	2.63536e-05	3.37661e-05	45	TCRBV30-01	TCRBD01-01	TCRBJ01-02
ALL-1_IP_CD8_CAR-T	Human	TCRB	AGTTCTAAGAAGCTCCTTCTCAGTGACTCTGGCTTCTATCTCTGTGCCTGGAGGGGGGGAGCCAAAAACATTCAGTACTTCGGCGCC	CAWRGGAKNIQYF	In	1.6471e-05	2.11038e-05	39	TCRBV30-01	TCRBD02-01	TCRBJ02-04
ALL-1_IP_CD8_CAR-T	Human	TCRB	TCTAAGAAGCTCCTTCTCAGTGACTCTGGCTTCTATCTCTGTGCCTGGAGTCGATGGGACTCCAAGGAAGGCTACACCTTCGGTTCG	CAWSRWDSKEGYTF	In	6.25899e-05	8.01945e-05	42	TCRBV30-01	TCRBD02-01	TCRBJ01-02
ALL-1_IP_CD8_CAR-T	Human	TCRB	AAGAAGCTCCTTCTCAGTGACTCTGGCTTCTATCTCTGTGCCTGGACGGCGGGAGCTATCTCCTACAATGAGCAGTTCTTCGGGCCA	CAWTAGAISYNEQFF	In	3.78833e-05	4.85388e-05	45	TCRBV30-01	TCRBD02-01	TCRBJ02-01
ALL-1_IP_CD8_CAR-T	Human	TCRB	TCTAAGAAGCTCCTTCTCAGTGACTCTGGCTTCTATCTCTGTGCCTGGAGTGTTCGGGGTGCCTCCTACGAGCAGTACTTCGGGCCG	CAWSVRGASYEQYF	In	1.31768e-05	1.68831e-05	42	TCRBV30-01	TCRBD02-01	TCRBJ02-07
ALL-1_IP_CD8_CAR-T	Human	TCRB	CCTCCTCAGTGACTCTGGCTTCTATCTCTGTGCCTGGAGTACGGACAGGTCACAGAACCCATGAACACTGAAGCTTTCTTTGGACAA		Out	3.45891e-05		53	TCRBV30-01	TCRBD01-01	TCRBJ01-01
ALL-1_IP_CD8_CAR-T	Human	TCRB	AGAAGCTCCTTCTCAGTGACTCTGGCTTCTATCTCTGTGCCTAAACGCCACAGGACAGTTAGCAATCAGCCCCAGCATTTTGGTGAT		Out	3.12949e-05		46	TCRBV30-01	TCRBD01-01	TCRBJ01-05
ALL-1_IP_CD8_CAR-T	Human	TCRB	AAGCTCCTTCTCAGTGACTCTGGCTTCTATCTCTGTGCCTGGAGTGTCTCCTCACTAGCGGGCTACAATGAGCAGTTCTTCGGGCCA	CAWSVSSLAGYNEQFF	In	4.94131e-06	6.33114e-06	48	TCRBV30-01	TCRBD02-01	TCRBJ02-01
ALL-1_IP_CD8_CAR-T	Human	TCRB	GCTCCTCCTCAGTGACTCTGGCTTCTATCTCTGTGCCTGGAGTAACGGACAGGGCAATTCGGGTTATATGGCTACACCTTCGGTTCG		Out	4.11775e-05		50	TCRBV30-01	TCRBD01-01	TCRBJ01-02
ALL-1_IP_CD8_CAR-T	Human	TCRB	CTAAGAAGCTCCTCCTCAGTGACTCTGGCTTCTATCTCTGTGCCTGGAGTGTAGGAGGGCAGCTCCTACGAGCAGTACTTCGGGCCG		Out	1.6471e-05		43	TCRBV30-01	TCRBD02-01	TCRBJ02-07
ALL-1_IP_CD8_CAR-T	Human	TCRB	AAGCTCCTCCTCAGTGACTCTGGCTTCTATCTCTGTGCCTGGAGTGTACGGTCGGCCTACATGAACACTGAAGCTTTCTTTGGACAA	CAWSVRSAYMNTEAFF	In	1.48239e-05	1.89934e-05	48	TCRBV30-01	unresolved	TCRBJ01-01
ALL-1_IP_CD8_CAR-T	Human	TCRB	AAGAAGCTCCTTCTCAGTGACTCTGGCTTCTATCTCTGTGCCTGGAGGGTACAGGGAAGGACTGGAAACACCATATATTTTGGAGAG	CAWRVQGRTGNTIYF	In	8.40022e-05	0.000107629	45	TCRBV30-01	TCRBD01-01	TCRBJ01-03
ALL-1_IP_CD8_CAR-T	Human	TCRB	CTCAAGATCCAGCCTGCAAAGCTTGAGGACTCGGCCGTGTATCTCTGTGCCAGCAGCCACCGCGGGGATACGCAGTATTTTGGCCCA	CASSHRGDTQYF	In	4.94131e-06	6.33114e-06	36	TCRBV11-02	TCRBD02-01	TCRBJ02-03
ALL-1_IP_CD8_CAR-T	Human	TCRB	GCAAAGCTTGAGGACTCGGCCGTGTATCTCTGTGCCAGCAGCGCACCGGGACAGGGCCCTACTAACTATGGCTACACCTTCGGTTCG	CASSAPGQGPTNYGYTF	In	0.00078402	0.00100454	51	TCRBV11-02	TCRBD01-01	TCRBJ01-02
ALL-1_IP_CD8_CAR-T	Human	TCRB	GCCTGCAAAGCTTGAGGACTCGGCCGTGTATCTCTGTGCCAGCAGCCAAATGTGACAGGGGCCGACTATGGCTACACCTTCGGTTCG		Out	4.94131e-06		47	TCRBV11-02	TCRBD01-01	TCRBJ01-02
ALL-1_IP_CD8_CAR-T	Human	TCRB	CCTGCAAAGCTTGAGGACTCGGCCGTGTATCTCTGTGCCAGCAGCGCCCTAGCGGGGGCCTACACAGATACGCAGTATTTTGGCCCA	CASSALAGAYTDTQYF	In	0.000182828	0.000234252	48	TCRBV11-02	TCRBD02-01	TCRBJ02-03
ALL-1_IP_CD8_CAR-T	Human	TCRB	CCAGCCTGCAAAGCTTGAGGACTCGGCCGTGTATCTCTGTGCCAGCAGCTTAGCCGGGCAGGGGAGGATGGCTACACCTTCGGTTCG		Out	0.0006819		44	TCRBV11-02	unresolved	TCRBJ01-02
ALL-1_IP_CD8_CAR-T	Human	TCRB	CAGCCTGCAAAGCTTGAGGACTCGGCCGTGTATCTCTGTGCCAGCAGCTTAGTCAGGACAGGGGTCAATGAGCAGTTCTTCGGGCCA	CASSLVRTGVNEQFF	In	0.000606133	0.00077662	45	TCRBV11-02	TCRBD01-01	TCRBJ02-01
ALL-1_IP_CD8_CAR-T	Human	TCRB	GCTTGAGGACTCGGCCGTGTATCTCTGTGCCAGCAGCTGCCACTGCTACATGAGGCACTAACTAATGAAAAACTGTTTTTTGGCAGT		Out	6.09428e-05		56	TCRBV11-02	TCRBD02-01	TCRBJ01-04
ALL-1_IP_CD8_CAR-T	Human	TCRB	ATCCAGCCTGCAAAGCTTGAGGACTCGGCCGTGTATCTCTGTGCCAGCAGCTTAGCGGGGACCACCTACGAGCAGTACTTCGGGCCG	CASSLAGTTYEQYF	In	2.47065e-05	3.16557e-05	42	TCRBV11-02	unresolved	TCRBJ02-07
ALL-1_IP_CD8_CAR-T	Human	TCRB	ATCCAGCCTGCAAAGCTTGAGGACTCGGCCGTGTATCTCTGTGCCAGCAGACGAGGGTCGCCTTCATACGAGCAGTACTTCGGGCCG	CASRRGSPSYEQYF	In	9.88261e-06	1.26623e-05	42	TCRBV11-02	TCRBD02-01	TCRBJ02-07
ALL-1_IP_CD8_CAR-T	Human	TCRB	ACTCTCAAGATCCAGCCTGCAAAGCTTGAGGACTCGGCCGTGTATCTCTGTGCCAGCAGCGATCTTGGGACCCAGTACTTCGGGCCA	CASSDLGTQYF	In	2.80007e-05	3.58765e-05	33	TCRBV11-02	unresolved	TCRBJ02-05
ALL-1_IP_CD8_CAR-T	Human	TCRB	GATCCAGCCTGCAAAGCTTGAGGACTCGGCCGTGTATCTCTGTGCCAGCAGCCCCAGACAGGGAACACTGAAGCTTTCTTTGGACAA		Out	3.12949e-05		41	TCRBV11-02	TCRBD01-01	TCRBJ01-01
ALL-1_IP_CD8_CAR-T	Human	TCRB	CTCAAGATCCAGCCTGCAAAGCTTGAGGACTCGGCCGTGTATCTCTGTGCCAGCAGCCCGCACCCTCGGGAGCAGTACTTCGGGCCG	CASSPHPREQYF	In	4.7766e-05	6.12011e-05	36	TCRBV11-02	TCRBD02-01	TCRBJ02-07
ALL-1_IP_CD8_CAR-T	Human	TCRB	TCCTTCTCAGTGACTCTGGCTTCTATCTCTGTGCCTGGGTCTGCTGGCGTATAACAAAGTCGGGCCAACGTCCTGACTTTCGGGGCC		Out	2.80007e-05		52	TCRBV30-01	unresolved	TCRBJ02-06
ALL-1_IP_CD8_CAR-T	Human	TCRB	TCTAAGAAGCTCCTCCTCAGTGACTCTGGCTTCTATCTCTGTGCCTGGAGTCCCCCTTACTCCTACAATGAGCAGTTCTTCGGGCCA	CAWSPPYSYNEQFF	In	2.14123e-05	2.7435e-05	42	TCRBV30-01	TCRBD02-01	TCRBJ02-01
ALL-1_IP_CD8_CAR-T	Human	TCRB	GTTTGGTGCCCAGGACCGGCAGTTCAAGACCAGCCTGGACAACATAGCAAGACACTGTCCCTACATAAGAAAAGAAAAAAAGGGCCA		Out	6.58841e-06		8	TCRBV30-01	TCRBD01-01	unresolved
ALL-1_IP_CD8_CAR-T	Human	TCRB	ATCCTGAGTTCTAAGAAGCTCCTCCTCAGTGACTCTGGCTTCTATCTCTGTGCCTGGACGACAGACTATGGCTACACCTTCGGTTCG	CAWTTDYGYTF	In	4.11775e-05	5.27595e-05	33	TCRBV30-01	TCRBD01-01	TCRBJ01-02
ALL-1_IP_CD8_CAR-T	Human	TCRB	AAGAAGCTCCTTCTCAGTGACTCTGGCTTCTATCTCTGTGCCTGTTTAAAAACAGGGGCACCCTACTGGGAGCAGTACTTCGGGCCG	CACLKTGAPYWEQYF	In	0.000823551	0.00105519	45	TCRBV30-01	TCRBD01-01	TCRBJ02-07
ALL-1_IP_CD8_CAR-T	Human	TCRB	AAGCTCCTTCTCAGTGACTCTGGCTTCTATCTCTGTGCCTGGAGCTTATCGACAGGACCCTCTGGAAACACCATATATTTTGGAGAG	CAWSLSTGPSGNTIYF	In	9.88261e-06	1.26623e-05	48	TCRBV30-01	TCRBD01-01	TCRBJ01-03
ALL-1_IP_CD8_CAR-T	Human	TCRB	TCTAAGAAGCTCCTTCTCAGTGACTCTGGCTTCTATCTCTGTGCCTGGAGTGTTCGGGGTGCCTCCTACGAGCAGTACTTCGGGCCA	CAWSVRGASYEQYF	In	3.2942e-06	4.22076e-06	42	TCRBV30-01	TCRBD02-01	TCRBJ02-05
ALL-1_IP_CD8_CAR-T	Human	TCRB	AGTTCTAAGAAGCTCCTTCTCAGTGACTCTGGCTTCTATCTCTGTGCCTGGAAATTCTGGGACACCAGAGAAGCTTTCTTTGGACAA	CAWKFWDTREAFF	In	0.000222359	0.000284901	39	TCRBV30-01	TCRBD01-01	TCRBJ01-01
ALL-1_IP_CD8_CAR-T	Human	TCRB	ATCCTGAGTTCTAAGAAGCTCCTCCTCAGTGACTCTGGCTTCTATCTCTGTGCCTGGTTCCGGAACACTGAAGCTTTCTTTGGACAA	CAWFRNTEAFF	In	3.2942e-06	4.22076e-06	33	TCRBV30-01	TCRBD02-01	TCRBJ01-01
ALL-1_IP_CD8_CAR-T	Human	TCRB	AAGCTCCTTCTCAGTGACTCTGGCTTCTATCTCTGTGCCTGGGGGAACCTCCGGGACAGGCGACCCGATGAGCAGTTCTTCGGGCCA	CAWGNLRDRRPDEQFF	In	3.2942e-06	4.22076e-06	48	TCRBV30-01	TCRBD01-01	TCRBJ02-01
ALL-1_IP_CD8_CAR-T	Human	TCRB	TCTAAGAAGCTCCTTCTCAGTGACTCTGGCTTCTATCTCTGTGCCTGGAAGTACTGGGAGGGAAGAACTGAAGCTTTCTTTGGACAA	CAWKYWEGRTEAFF	In	9.22377e-05	0.000118181	42	TCRBV30-01	TCRBD02-01	TCRBJ01-01
ALL-1_IP_CD8_CAR-T	Human	TCRB	AAGAAGCTCCTTCTCAGTGACTCTGGCTTCTATCTCTGTGCCTGGATCGGGACAGGAGGCGAGAGGACTGAAGCTTTCTTTGGACAA	CAWIGTGGERTEAFF	In	4.94131e-06	6.33114e-06	45	TCRBV30-01	TCRBD01-01	TCRBJ01-01
ALL-1_IP_CD8_CAR-T	Human	TCRB	CTGGAGTCCGCTACCAGCTCCCAGACATCTGTGTACTTCTGTGCCATCAGTGAGTCCGGCTCGGGGGGGGAGCTGTTTTTTGGAGAA	CAISESGSGGELFF	In	3.62362e-05	4.64284e-05	42	TCRBV10-03	TCRBD02-01	TCRBJ02-02
ALL-1_IP_CD8_CAR-T	Human	TCRB	TCCGCTACCAGCTCCCAGACATCTGTGTACTTCTGTGCCATCAGTGAGTTTGACACCAGGGAGCCCGGGGAGCTGTTTTTTGGAGAA	CAISEFDTREPGELFF	In	0.00185299	0.00237418	48	TCRBV10-03	unresolved	TCRBJ02-02
ALL-1_IP_CD8_CAR-T	Human	TCRB	TTTCCTCCTCACTCTGGAGTCCGCTACCAGCTCCCAGACATCTGTGTACTTCTGTGCCCTCCCCCCGGGCCCCAGCATTTTGGTGAT		Out	3.95304e-05		29	TCRBV10-03	TCRBD02-01	TCRBJ01-05
ALL-1_IP_CD8_CAR-T	Human	TCRB	CTCACTCTGGAGTCCGCTACCAGCTCCCAGACATCTGTGTACTTCTGTGCCATCAGTGAAGGTGGATACGAGCAGTACTTCGGGCCA	CAISEGGYEQYF	In	1.15297e-05	1.47727e-05	36	TCRBV10-03	unresolved	TCRBJ02-05
ALL-1_IP_CD8_CAR-T	Human	TCRB	CCTCACTCTGGAGTCCGCTACCAGCTCCCAGACATCTGTGTACTTCTGTGCCATCACCCAGGGGGTCGGCCCCAGCATTTTGGTGAT		Out	0.000270125		35	TCRBV10-03	TCRBD01-01	TCRBJ01-05
ALL-1_IP_CD8_CAR-T	Human	TCRB	GCTACCAGCTCCCAGACATCTGTGTACTTCTGTGCCATCAGTGAGTCAGAGAGCACCCTAGCCAAAAACATTCAGTACTTCGGCGCC	CAISESESTLAKNIQYF	In	4.7766e-05	6.12011e-05	51	TCRBV10-03	TCRBD02-01	TCRBJ02-04
ALL-1_IP_CD8_CAR-T	Human	TCRB	GAGTCCGCTACCAGCTCCCAGACATCTGTGTACTTCTGTGCCATCAGAAGGGACAGGGGTCGATCAGATACGCAGTATTTTGGCCCA	CAIRRDRGRSDTQYF	In	2.30594e-05	2.95453e-05	45	TCRBV10-03	TCRBD01-01	TCRBJ02-03
ALL-1_IP_CD8_CAR-T	Human	TCRB	GAGTCCGCTACCAGCTCCCAGACATCTGTGTACTTCTGTGCCATCAGTGAAGGCACAGGGATCGAGAATGAGCAGTTCTTCGGGCCA	CAISEGTGIENEQFF	In	0.000589662	0.000755517	45	TCRBV10-03	TCRBD01-01	TCRBJ02-01
ALL-1_IP_CD8_CAR-T	Human	TCRB	CTCACTCTGGAGTCCGCTACCAGCTCCCAGACATCTGTGTACTTCTGTGCCATCAGTGAGAATTTAGATACGCAGTATTTTGGCCCA	CAISENLDTQYF	In	0.000729666	0.000934899	36	TCRBV10-03	unresolved	TCRBJ02-03
ALL-1_IP_CD8_CAR-T	Human	TCRB	ACTCTGGAGTCCGCTACCAGCTCCCAGACATCTGTGTACTTCTGTGCCATCAGTCCGGGACAGCTAAATGAGCAGTTCTTCGGGCCA	CAISPGQLNEQFF	In	0.000100473	0.000128733	39	TCRBV10-03	TCRBD01-01	TCRBJ02-01
ALL-1_IP_CD8_CAR-T	Human	TCRB	CTGGAGTCCGCTACCAGCTCCCAGACATCTGTGTACTTCTGTGCCATCGGTACGGGACTAGCGGGTGATACGCAGTATTTTGGCCCA	CAIGTGLAGDTQYF	In	0.00294996	0.00377969	42	TCRBV10-03	TCRBD02-01	TCRBJ02-03
ALL-1_IP_CD8_CAR-T	Human	TCRB	CTCACTCTGGAGTCCGCTACCAGCTCCCAGACATCTGTGTACTTCTGTGCCACGCGAGACAGGGAAGAAAAACTGTTTTTTGGCAGT	CATRDREEKLFF	In	7.41196e-05	9.49672e-05	36	TCRBV10-03	TCRBD01-01	TCRBJ01-04
ALL-1_IP_CD8_CAR-T	Human	TCRB	CAGCGCACACAGCAGGAGGACTCCGCCGTGTATCTCTGTGCCAGCAGCTTAAGCCGCTCCCCAAACACTGAAGCTTTCTTTGGACAA	CASSLSRSPNTEAFF	In	9.88261e-05	0.000126623	45	TCRBV07-08	TCRBD02-01	TCRBJ01-01
ALL-1_IP_CD8_CAR-T	Human	TCRB	ACACAGCAGGAGGACTCCGCCGTGTATCTCTGTGCCAGCAGCTTAGTGGTCGGGGTGGCGGGGCTGGAGACCCAGTACTTCGGGCCA	CASSLVVGVAGLETQYF	In	6.58841e-06	8.44153e-06	51	TCRBV07-08	TCRBD02-01	TCRBJ02-05
ALL-1_IP_CD8_CAR-T	Human	TCRB	CGCACACAGCAGGAGGACTCCGCCGTGTATCTCTGTGCCAGCAGCCGGTTCGGTCAGCAGGGGAACAATGAGCAGTTCTTCGGGCCA	CASSRFGQQGNNEQFF	In	8.72964e-05	0.00011185	48	TCRBV07-08	TCRBD01-01	TCRBJ02-01
ALL-1_IP_CD8_CAR-T	Human	TCRB	ATCCAGCGCACACAGCAGGAGGACTCCGCCGTGTATCTCTGTGCCAGCGCCCGGGACAGGGACCCAGAGACCCAGTACTTCGGGCCA	CASARDRDPETQYF	In	1.15297e-05	1.47727e-05	42	TCRBV07-08	TCRBD01-01	TCRBJ02-05
ALL-1_IP_CD8_CAR-T	Human	TCRB	AAGATCCAGCGCACACAGCAGGAGGACTCCGCCGTGTATCTCTGTGCCAGCAGCTTAGGGACAGGGGAAGGTCTGTTCTTCGGGCCA	CASSLGTGEGLFF	In	1.31768e-05	1.68831e-05	39	TCRBV07-08	TCRBD01-01	TCRBJ02-01
ALL-1_IP_CD8_CAR-T	Human	TCRB	CGCACACAGCAGGAGGACTCCGCCGTGTATCTCTGTGCCAGCAGCCCAATGGAGCGGGGGAGCTCCTACGAGCAGTACTTCGGGCCG	CASSPMERGSSYEQYF	In	7.24725e-05	9.28568e-05	48	TCRBV07-08	TCRBD02-01	TCRBJ02-07
ALL-1_IP_CD8_CAR-T	Human	TCRB	CTGAAGATCCAGCGCACACAGCAGGAGGACTCCGCCGTGTATCTCTGTGCCAGCAGTAACACAGGGCACGAGCAGTACTTCGGGCCG	CASSNTGHEQYF	In	2.14123e-05	2.7435e-05	36	TCRBV07-08	TCRBD01-01	TCRBJ02-07
ALL-1_IP_CD8_CAR-T	Human	TCRB	CTGAAGATCCAGCGCACACAGCAGGAGGACTCCGCCGTGTATCTCTGTGCCAGCACCAAACCAGGGGGGACCCAGTACTTCGGGCCA	CASTKPGGTQYF	In	3.45891e-05	4.4318e-05	36	TCRBV07-08	TCRBD01-01	TCRBJ02-05
ALL-1_IP_CD8_CAR-T	Human	TCRB	GCACACAGCAGGAGGACTCCGCCGTGTATCTCTGTGCCAGCAGCTTAGCCGAAGGACAGGGACTTTGGCGAGCAGTACTTCGGGCCG		Out	0.000103767		49	TCRBV07-08	TCRBD01-01	TCRBJ02-07
ALL-1_IP_CD8_CAR-T	Human	TCRB	GATCCAGCGCACACAGCAGGAGGACTCCGCCGTGTATCTCTGTGCCAGCAGCTTAGACGGAGGAAATGAAAAACTGTTTTTGGCAGT		Out	9.88261e-06		41	TCRBV07-08	TCRBD02-01	TCRBJ01-04
ALL-1_IP_CD8_CAR-T	Human	TCRB	CAGCGCACACAGCAGGAGGACTCCGCCGTGTATCTCTGTGCCAGCAGCCCCGAAGGGGGGATTATCACTGAAGCTTTCTTTGGACAA	CASSPEGGIITEAFF	In	0.000456247	0.000584576	45	TCRBV07-08	unresolved	TCRBJ01-01
ALL-1_IP_CD8_CAR-T	Human	TCRB	AAGATCCAGCGCACACAGCAGGAGGACTCCGCCGTGTATCTCTGTGCCAGCAGCTTCGGCTTATGGGAGACCCAGTACTTCGGGCCA	CASSFGLWETQYF	In	0.000121886	0.000156168	39	TCRBV07-08	unresolved	TCRBJ02-05
ALL-1_IP_CD8_CAR-T	Human	TCRB	AAGAAGCTCCTCCTCAGTGACTCTGGCTTCTATCTCTGTGCCTGGAGTGGGGGGGGACAGGAAAACACTGAAGCTTTCTTTGGACAA	CAWSGGGQENTEAFF	In	3.2942e-06	4.22076e-06	45	TCRBV30-01	TCRBD01-01	TCRBJ01-01
ALL-1_IP_CD8_CAR-T	Human	TCRB	CTGAGTTCTAAGAAGCTCCTTCTCAGTGACTCTGGCTTCTATCTCTGTGCCTGCGTGAGCACGGGTTACGAGCAGTACTTCGGGCCA	CACVSTGYEQYF	In	3.2942e-06	4.22076e-06	36	TCRBV30-01	TCRBD02-01	TCRBJ02-05
ALL-1_IP_CD8_CAR-T	Human	TCRB	GAAGCTCCTCCTCAGTGACTCTGGCTTCTATCTCTGTGCCTGGAGTCTCGGCAGCGGTTATACACAGATACGCAGTATTTTGGCCCA		Out	6.58841e-05		47	TCRBV30-01	TCRBD02-01	TCRBJ02-03
ALL-1_IP_CD8_CAR-T	Human	TCRB	TTCATCCTGAGTTCTAAGAAGCTCCTTCTCAGTGACTCTGGCTTCTATCTCTGTGCCTGGGGACTGTATGGCTACACCTTCGGTTCG	CAWGLYGYTF	In	0.00010212	0.000130844	30	TCRBV30-01	TCRBD02-01	TCRBJ01-02
ALL-1_IP_CD8_CAR-T	Human	TCRB	GTTCTAAGAAGCTCCTCCTCAGTGACTCTGGCTTCTATCTCTGTGCCTGGAGTCCCACGCGGGGTTGGAAAACTGTTTTTTGGCAGT		Out	9.7179e-05		40	TCRBV30-01	TCRBD02-01	TCRBJ01-04
ALL-1_IP_CD8_CAR-T	Human	TCRB	CTGAGTTCTAAGAAGCTCCTTCTCAGTGACTCTGGCTTCTATCTCTGTGCCTGCGTGAGCACGGGTTACGAGCAGTACTTCGGGCCG	CACVSTGYEQYF	In	6.58841e-06	8.44153e-06	36	TCRBV30-01	TCRBD02-01	TCRBJ02-07
ALL-1_IP_CD8_CAR-T	Human	TCRB	TCTAAGAAGCTCCTTCTCAGTGACTCTGGCTTCTATCTCTGTGCCTGGAGTGCGACAGGGATAAGGGACGAGCAGTACTTCGGGCCG	CAWSATGIRDEQYF	In	0.00015318	0.000196265	42	TCRBV30-01	TCRBD01-01	TCRBJ02-07
ALL-1_IP_CD8_CAR-T	Human	TCRB	ATCCTGAGTTCTAAGAAGCTCCTCCTCAGTGACTCTGGCTTCTATCTCTGTGCCTGGACCGATGGCTACGAGCAGTACTTCGGGCCG	CAWTDGYEQYF	In	5.60015e-05	7.1753e-05	33	TCRBV30-01	unresolved	TCRBJ02-07
ALL-1_IP_CD8_CAR-T	Human	TCRB	TCTAAGAAGCTCCTTCTCAGTGACTCTGGCTTCTATCTCTGTGCCTGGATGAGCGAGGGATCTTACACTGAAGCTTTCTTTGGACAA	CAWMSEGSYTEAFF	In	1.48239e-05	1.89934e-05	42	TCRBV30-01	TCRBD02-01	TCRBJ01-01
ALL-1_IP_CD8_CAR-T	Human	TCRB	AGTTCTAAGAAGCTCCTTCTCAGTGACTCTGGCTTCTATCTCTGTGCCTGGAGGGCCAGGGGGGGTTACGAGCAGTACTTCGGGCCG	CAWRARGGYEQYF	In	0.000304714	0.000390421	39	TCRBV30-01	unresolved	TCRBJ02-07
ALL-1_IP_CD8_CAR-T	Human	TCRB	TCTAAGAAGCTCCTCCTCAGTGACTCTGGCTTCTATCTCTGTGCCTGGAAAGAAAGGGGGTGGAACACTGAAGCTTTCTTTGGACAA	CAWKERGWNTEAFF	In	1.81181e-05	2.32142e-05	42	TCRBV30-01	TCRBD01-01	TCRBJ01-01
ALL-1_IP_CD8_CAR-T	Human	TCRB	CTCAGTGACTCTGGCTTCTATCTCTGTGCCTGGAGTCCAGTGGGCCTAGCGGGGGGATCTGGTTGGGATACGCAGTATTTTGGCCCA	CAWSPVGLAGGSGWDTQYF	In	8.23551e-06	1.05519e-05	57	TCRBV30-01	TCRBD02-01	TCRBJ02-03
ALL-1_IP_CD8_CAR-T	Human	TCRB	ACTCTCAAGATCCAGCCTGCAAAGCTTGAGGACTCGGCCGTGTATCTCTGTGCCAGCAGCTTATTTCCTGAAGCTTTCTTTGGACAA	CASSLFPEAFF	In	5.92957e-05	7.59737e-05	33	TCRBV11-02	unresolved	TCRBJ01-01
ALL-1_IP_CD8_CAR-T	Human	TCRB	AAGATCCAGCCTGCAAAGCTTGAGGACTCGGCCGTGTATCTCTGTGCCAGCAGCTTAGTCCAAGGGTACGAGCAGTACTTCGGGCCG	CASSLVQGYEQYF	In	3.2942e-05	4.22076e-05	39	TCRBV11-02	unresolved	TCRBJ02-07
ALL-1_IP_CD8_CAR-T	Human	TCRB	AAGCTTGAGGACTCGGCCGTGTATCTCTGTGCCAGCAGCGGTTTAACAACTAGCGGGGGTTTAAACAATGAGCAGTTCTTCGGGCCA	CASSGLTTSGGLNNEQFF	In	2.14123e-05	2.7435e-05	54	TCRBV11-02	TCRBD02-01	TCRBJ02-01
ALL-1_IP_CD8_CAR-T	Human	TCRB	CAGCCTGCAAAGCTTGAGGACTCGGCCGTGTATCTCTGTGCCAGCAGCTCCTCACCATCTGGGGGCTGGGAGCAGTTCTTCGGGCCA	CASSSSPSGGWEQFF	In	9.88261e-06	1.26623e-05	45	TCRBV11-02	TCRBD01-01	TCRBJ02-01
ALL-1_IP_CD8_CAR-T	Human	TCRB	ACTCTCAAGATCCAGCCTGCAAAGCTTGAGGACTCGGCCGTGTATCTCTGTGCCAGCAGCTCGATGCAGACCCAGTACTTCGGGCCA	CASSSMQTQYF	In	8.23551e-06	1.05519e-05	33	TCRBV11-02	unresolved	TCRBJ02-05
ALL-1_IP_CD8_CAR-T	Human	TCRB	AAGCTTGAGGACTCGGCCGTGTATCTCTGTGCCAGCAGCTTACGTATTAGCGGGGGATCTTCCACAGATACGCAGTATTTTGGCCCA	CASSLRISGGSSTDTQYF	In	0.000288243	0.000369317	54	TCRBV11-02	TCRBD02-01	TCRBJ02-03
ALL-1_IP_CD8_CAR-T	Human	TCRB	ACTCTCAAGATCCAGCCTGCAAAGCTTGAGGACTCGGCCGTGTATCTCTGTGCCAGCAGGGGGGAGATCGAAGCTTTCTTTGGACAA	CASRGEIEAFF	In	0.000108709	0.000139285	33	TCRBV11-02	unresolved	TCRBJ01-01
ALL-1_IP_CD8_CAR-T	Human	TCRB	AAGCTTGAGGACTCGGCCGTGTATCTCTGTGCCAGCAGCTTTGGGGGGTATACTGCCTCTGGGGCCAACGTCCTGACTTTCGGGGCC	CASSFGGYTASGANVLTF	In	1.15297e-05	1.47727e-05	54	TCRBV11-02	TCRBD02-01	TCRBJ02-06
ALL-1_IP_CD8_CAR-T	Human	TCRB	ATCCAGCCTGCGAAGCTTGAGGACTCGGCCGTGTATCTCTGTGCCAGCAGCGTCCTGGGGGGTCACGATGAGCAGTTCTTCGGGCCA	CASSVLGGHDEQFF	In	6.58841e-06	8.44153e-06	42	TCRBV11-02	TCRBD02-01	TCRBJ02-01
ALL-1_IP_CD8_CAR-T	Human	TCRB	GCAAAGCTTGAGGACTCGGCCGTGTATCTCTGTGCCAGCAGCGGTCGGCTCAACAGGGCTGCTAATGAAAAACTGTTTTTTGGCAGT	CASSGRLNRAANEKLFF	In	8.0708e-05	0.000103409	51	TCRBV11-02	TCRBD01-01	TCRBJ01-04
ALL-1_IP_CD8_CAR-T	Human	TCRB	GCAAAGCTTGAGGACTCGGCCGTGTATCTCTGTGCCAGCAGTGGATATGGGGGGGCTTCGGGGAACACTGAAGCTTTCTTTGGACAA	CASSGYGGASGNTEAFF	In	4.94131e-06	6.33114e-06	51	TCRBV11-02	TCRBD02-01	TCRBJ01-01
ALL-1_IP_CD8_CAR-T	Human	TCRB	CTTGAGGACTCGGCCGTGTATCTCTGTGCCAGCAGCTTATTTTGGAGGGGGCGAAAGGAAGCTAATTCACCCCTCCACTTTGGGAAC	CASSLFWRGRKEANSPLHF	In	0.00011365	0.000145616	57	TCRBV11-02	TCRBD01-01	TCRBJ01-06
ALL-1_IP_CD8_CAR-T	Human	TCRB	ACTCTGGAGTCCGCTACCAGCTCCCAGACATCTGTGTACTTCTGTGCCATCAGTCAGGGGGCATACGAAAAACTGTTTTTTGGCAGT	CAISQGAYEKLFF	In	9.55319e-05	0.000122402	39	TCRBV10-03	TCRBD01-01	TCRBJ01-04
ALL-1_IP_CD8_CAR-T	Human	TCRB	TGGAGTCCGCTACCAGCTCCCAGACATCTGTGTACTTCTGTGCCATCAGTGTTGCAGGGCCGCACCGGGGAGCTGTTTTTTGGAGAA		Out	1.15297e-05		43	TCRBV10-03	TCRBD01-01	TCRBJ02-02
ALL-1_IP_CD8_CAR-T	Human	TCRB	ACTCTGGAGTCCGCTACCAGCTCCCAGACATCTGTGTACTTCTGTGCCATCATGGGGGATCCTGGGCAGCCCCAGCATTTTGGTGAT	CAIMGDPGQPQHF	In	0.000144945	0.000185714	39	TCRBV10-03	unresolved	TCRBJ01-05
ALL-1_IP_CD8_CAR-T	Human	TCRB	CTGGAGTCCGCTACCAGCTCCCAGACATCTGTGTACTTCTGTGCCATCAGTGCACGGCAGGGAGAAGAGACCCAGTACTTCGGGCCA	CAISARQGEETQYF	In	8.0708e-05	0.000103409	42	TCRBV10-03	unresolved	TCRBJ02-05
ALL-1_IP_CD8_CAR-T	Human	TCRB	ACTCTGGAGTCCGCTACCAGCTCCCAGACATCTGTGTACTTCTGTGCCATCAGTGAGGGCACTGGGCAGCCCCAGCATTTTGGTGAT	CAISEGTGQPQHF	In	0.00447518	0.00573391	39	TCRBV10-03	unresolved	TCRBJ01-05
ALL-1_IP_CD8_CAR-T	Human	TCRB	CTCACTCTGGAGTCCGCTACCAGCTCCCAGACATCTGTGTACTTCTGTGCCAGCAGTTACAATAGGAACGAGCAGTACTTCGGGCCG	CASSYNRNEQYF	In	6.58841e-06	8.44153e-06	36	TCRBV10-03	unresolved	TCRBJ02-07
ALL-1_IP_CD8_CAR-T	Human	TCRB	CTCCTCACTCTGGAGTCCGCTACCAGCTCCCAGACATCTGTGTACTTCTGTGCCATCAGTGCCTCCTACGAGCAGTACTTCGGGCCG	CAISASYEQYF	In	0.000617663	0.000791393	33	TCRBV10-03	unresolved	TCRBJ02-07
ALL-1_IP_CD8_CAR-T	Human	TCRB	GAGTCCGCTACCAGCTCCCAGACATCTGTGTACTTCTGTGCCATCAGCGGTAGCGGGGGGTTTACCTACGAGCAGTACTTCGGGCCG	CAISGSGGFTYEQYF	In	0.00011365	0.000145616	45	TCRBV10-03	TCRBD02-01	TCRBJ02-07
ALL-1_IP_CD8_CAR-T	Human	TCRB	ACTCTGGAGTCCGCTACCAGCTCCCAGACATCTGTGTACTTCTGTGCCGCACAGGGTCTTGGGGACACTGAAGCTTTCTTTGGACAA	CAAQGLGDTEAFF	In	0.000103767	0.000132954	39	TCRBV10-03	TCRBD01-01	TCRBJ01-01
ALL-1_IP_CD8_CAR-T	Human	TCRB	ACTCTGGAGTCCGCTACCAGCTCCCAGACATCTGTGTACTTCTGTGCCATCAGTTCAGTGGTAAATTCACCCCTCCACTTTGGGAAC	CAISSVVNSPLHF	In	0.00179369	0.00229821	39	TCRBV10-03	TCRBD01-01	TCRBJ01-06
ALL-1_IP_CD8_CAR-T	Human	TCRB	CTGGAGTCCGCTACCAGCTCCCAGACATCTGTGTACTTCTGTGCCATCAGTGACGGGGGAGTCGGCTATGGCTACACCTTCGGTTCG	CAISDGGVGYGYTF	In	9.22377e-05	0.000118181	42	TCRBV10-03	TCRBD02-01	TCRBJ01-02
ALL-1_IP_CD8_CAR-T	Human	TCRB	CTGGAGTCCGCTACCAGCTCCCAGACATCTGTGTACTTCTGTGCCATCAGCACGGGACTAGCGGGGGATGAGCAGTACTTCGGGCCA	CAISTGLAGDEQYF	In	8.23551e-06	1.05519e-05	42	TCRBV10-03	TCRBD02-01	TCRBJ02-05
ALL-1_IP_CD8_CAR-T	Human	TCRB	CTCCTTCTCAGTGACTCTGGCTTCTATCTCTGTGCCTGGACCAGGGGAGGGACAGATGCTCTCTACAATGAGCAGTTCTTCGGGCCA	CAWTRGGTDALYNEQFF	In	0.000275066	0.000352434	51	TCRBV30-01	unresolved	TCRBJ02-01
ALL-1_IP_CD8_CAR-T	Human	TCRB	CTGAGTTCTAAGAAGCTCCTCCTCAGTGACTCTGGCTTCTATCTCTGTGCCGCCCTCGTCTGGAGGAATGAGCAGTTCTTCGGGCCA	CAALVWRNEQFF	In	2.30594e-05	2.95453e-05	36	TCRBV30-01	TCRBD02-01	TCRBJ02-01
ALL-1_IP_CD8_CAR-T	Human	TCRB	AAGAAGCTCCTTCTCAGTGACTCTGGCTTCTATCTCTGTGCCTGGAGTGGTCCTGAGACAGGGGGCTCACCCCTCCACTTTGGGAAC	CAWSGPETGGSPLHF	In	0.000158122	0.000202597	45	TCRBV30-01	TCRBD01-01	TCRBJ01-06
ALL-1_IP_CD8_CAR-T	Human	TCRB	GTTCTAAGAAGCTCCTTCTCAGTGACTCTGGCTTCTATCTCTGTGCCTGGAGGGCCAGGGGGGGGTTACGAGCAGTACTTCGGGCCG		Out	1.31768e-05		40	TCRBV30-01	unresolved	TCRBJ02-07
ALL-1_IP_CD8_CAR-T	Human	TCRB	AGAAGCTCCTCCTCAGTGACTCTGGCTTCTATCTCTGTGCCTGGAGTGGGGGGGGGACAGGAAAACACTGAAGCTTTCTTTGGACAA		Out	1.15297e-05		46	TCRBV30-01	TCRBD01-01	TCRBJ01-01
ALL-1_IP_CD8_CAR-T	Human	TCRB	AGTTCTAAGAAGCTCCTTCTCAGTGACTCTGGCTTCTATCTCTGTGCCTGGAGATTTTGGCGGGGGGATGAGCAGTACTTCGGGCCG	CAWRFWRGDEQYF	In	4.94131e-05	6.33114e-05	39	TCRBV30-01	TCRBD02-01	TCRBJ02-07
ALL-1_IP_CD8_CAR-T	Human	TCRB	AAGAAGCTCCTCCTCAGTGACTCTGGCTTCTATCTCTGTGCCTGGAGTGTACCTTTTGAGGTTAAGCCACCCCTCCACTTTGGGAAC	CAWSVPFEVKPPLHF	In	9.38848e-05	0.000120292	45	TCRBV30-01	TCRBD02-01	TCRBJ01-06
ALL-1_IP_CD8_CAR-T	Human	TCRB	CCTGAGTTCTAAGAAGCTCCTCCTCAGTGACTCTGGCTTCTATCTCTGTGCCGGCTTAAAGAGAACACTGAAGCTTTCTTTGGACAA		Out	9.88261e-06		35	TCRBV30-01	TCRBD01-01	TCRBJ01-01
ALL-1_IP_CD8_CAR-T	Human	TCRB	CTCCTTCTCAGTGACTCTGGCTTCTATCTCTGTGCCTGGAGTGTAAGTGTCTCGGACAGGACGGATTCCGAGCAGTACTTCGGGCCG	CAWSVSVSDRTDSEQYF	In	0.000448012	0.000574024	51	TCRBV30-01	TCRBD01-01	TCRBJ02-07
ALL-1_IP_CD8_CAR-T	Human	TCRB	CTGAGTTCTAAGAAGCTCCTCCTCAGTGACTCTGGCTTCTATCTCTGTGCCTGGAGCTCGGGGAGGACTGAAGCTTTCTTTGGACAA	CAWSSGRTEAFF	In	8.23551e-06	1.05519e-05	36	TCRBV30-01	TCRBD02-01	TCRBJ01-01
ALL-1_IP_CD8_CAR-T	Human	TCRB	AAGAAGCTCCTCCTCAGTGACTCTGGCTTCTATCTCTGTGCCTGGAGCGCCAGAGCCAGTTACACCTACGAGCAGTACTTCGGGCCG	CAWSARASYTYEQYF	In	1.31768e-05	1.68831e-05	45	TCRBV30-01	unresolved	TCRBJ02-07
ALL-1_IP_CD8_CAR-T	Human	TCRB	CTGAGTTCTAAGAAGCTCCTCCTCAGTGACTCTGGCTTCTATCTCTGTGCCTGGAGGTCAGAACGGTACGAGCAGTACTTCGGGCCG	CAWRSERYEQYF	In	9.88261e-06	1.26623e-05	36	TCRBV30-01	unresolved	TCRBJ02-07
ALL-1_IP_CD8_CAR-T	Human	TCRB	CGCACACAGCAGGAGGACTCCGCCGTGTATCTCTGTGCCAGCAGCCCCTTATCTATGCTAGCTCGAGAGACCCAGTACTTCGGGCCA	CASSPLSMLARETQYF	In	6.58841e-06	8.44153e-06	48	TCRBV07-08	TCRBD02-01	TCRBJ02-05
ALL-1_IP_CD8_CAR-T	Human	TCRB	TCCAGCGCACACAGCAGGAGGACTCCGCCGTGTATCTCTGTGCCAGCAGCTTGGATGGGGGGGAATGAAAAACTGTTTTTTGGCAGT		Out	9.88261e-06		43	TCRBV07-08	TCRBD02-01	TCRBJ01-04
ALL-1_IP_CD8_CAR-T	Human	TCRB	CAGCGCACACAGCAGGAGGACTCCGCCGTGTATCTCTGTGCCAGCACCCGAACCACAGGGACTAACACTGAAGCTTTCTTTGGACAA	CASTRTTGTNTEAFF	In	8.0708e-05	0.000103409	45	TCRBV07-08	unresolved	TCRBJ01-01
ALL-1_IP_CD8_CAR-T	Human	TCRB	AGGAGGACTCCGCCGTGTATCTCTGTGCCAGCAGCTTAGCTCTGATAGATCACCCCCTCTGGGGCCAACGTCCTGACTTTCGGGGCC		Out	0.000108709		58	TCRBV07-08	TCRBD02-01	TCRBJ02-06
ALL-1_IP_CD8_CAR-T	Human	TCRB	GATCCAGCGCACACAGCAGGAGGACTCCGCCGTGTATCTCTGTGCCAGCAGCTTGGATGGGGGGAATGAAAAACTGTTTTTGGCAGT		Out	2.96478e-05		41	TCRBV07-08	TCRBD02-01	TCRBJ01-04
ALL-1_IP_CD8_CAR-T	Human	TCRB	CAGCGCACACAGCAGGAGGACTCCGCCGTGTATCTCTGTGCCAGCAGCCGGGGGGCTAGCGGGTCCTACGAGCAGTACTTCGGGCCG	CASSRGASGSYEQYF	In	8.89435e-05	0.000113961	45	TCRBV07-08	TCRBD02-01	TCRBJ02-07
ALL-1_IP_CD8_CAR-T	Human	TCRB	CGCACACAGCAGGAGGACTCCGCCGTGTATCTCTGTGCCAGCAGCTGGGTTAGCGGGGGGGTTGGAGATACGCAGTATTTTGGCCCA	CASSWVSGGVGDTQYF	In	1.15297e-05	1.47727e-05	48	TCRBV07-08	TCRBD02-01	TCRBJ02-03
ALL-1_IP_CD8_CAR-T	Human	TCRB	ATCCAGCGCACACAGCAGGAGGACTCCGCCGTGTATCTCTGTGCCAGCAGCTTAGACGGAGGAAATGAAAAACTGTTTTTTGGCAGT	CASSLDGGNEKLFF	In	0.00346221	0.00443602	42	TCRBV07-08	TCRBD02-01	TCRBJ01-04
ALL-1_IP_CD8_CAR-T	Human	TCRB	ATCCAGCGCACACAGCAGGAGGACTCCGCCGTGTATCTCTGTGCCAGCAGCGAGGGGTCGGCTGCCGGGGAGCTGTTTTTTGGAGAA	CASSEGSAAGELFF	In	0.000332715	0.000426297	42	TCRBV07-08	unresolved	TCRBJ02-02
ALL-1_IP_CD8_CAR-T	Human	TCRB	CTGAAGATCCAGCGCACACAGCAGGAGGACTCCGCCGTGTATCTCTGTGCCAGCAGCTTAGGGGCTAGGGAGCAGTACTTCGGGCCG	CASSLGAREQYF	In	0.000103767	0.000132954	36	TCRBV07-08	unresolved	TCRBJ02-07
ALL-1_IP_CD8_CAR-T	Human	TCRB	ATCCAGCGCACACAGCAGGAGGACTCCGCCGTGTATCTCTGTGCCAGCAGCCTTACAGGGGAGAACACTGAAGCTTTCTTTGGACAA	CASSLTGENTEAFF	In	7.08254e-05	9.07464e-05	42	TCRBV07-08	TCRBD01-01	TCRBJ01-01
ALL-1_IP_CD8_CAR-T	Human	TCRB	CAGCAGGAGGACTCCGCCGTGTATCTCTGTGCCAGCAGCTTAACCGGACCCGGGACAGGGTCAGGCACTGAAGCTTTCTTTGGACAA	CASSLTGPGTGSGTEAFF	In	1.48239e-05	1.89934e-05	54	TCRBV07-08	TCRBD01-01	TCRBJ01-01
ALL-1_IP_CD8_CAR-T	Human	TCRB	AAGCTCCTTCTCAGTGACTCTGGCTTCTATCTCTGTGCCTTCCGGGACAGGGCCTTGACTGGGGCCAACGTCCTGACTTTCGGGGCC	CAFRDRALTGANVLTF	In	1.97652e-05	2.53246e-05	48	TCRBV30-01	TCRBD01-01	TCRBJ02-06
ALL-1_IP_CD8_CAR-T	Human	TCRB	GTTCTAAGAAGCTCCTCCTCAGTGACTCTGGCTTCTATCTCTGTGCCTGGCAAACGGGGGGGGGTATACGAGCAGTACCTCGGGCCG		Out	6.58841e-06		40	TCRBV30-01	TCRBD02-01	TCRBJ02-07
ALL-1_IP_CD8_CAR-T	Human	TCRB	AAGAAGCTCCTTCTCAGTGACTCTGGCTTCTATCTCTGTGCCTGGAGTGCTGGACTAGCGGGGCCGAGGGAGCAGTTCTTCGGGCCA	CAWSAGLAGPREQFF	In	3.12949e-05	4.00972e-05	45	TCRBV30-01	TCRBD02-01	TCRBJ02-01
ALL-1_IP_CD8_CAR-T	Human	TCRB	TCTAAGAAGCTCCTTCTCAGTGACTCTGGCTTCTATCTCTGTGCCTGGGGGTTGAGTTGGGGTCTGAAGACCCAGTACTTCGGGCCA	CAWGLSWGLKTQYF	In	8.23551e-06	1.05519e-05	42	TCRBV30-01	unresolved	TCRBJ02-05
ALL-1_IP_CD8_CAR-T	Human	TCRB	AGTTCTAAGAAGCTCCTTCTCAGTGACTCTGGCTTCTATCTCTGTGCCTGGAATTCAGCCGGGAACACTGAAGCTTTCTTTGGACAA	CAWNSAGNTEAFF	In	0.000293184	0.000375648	39	TCRBV30-01	unresolved	TCRBJ01-01
ALL-1_IP_CD8_CAR-T	Human	TCRB	CTGAGTTCTAAGAAGCTCCTTCTCAGTGACTCTGGCTTCTATCTCTGTGCCTGGAGGGTGGGAAGGACTGAAGCTTTCTTTGGACAA	CAWRVGRTEAFF	In	3.12949e-05	4.00972e-05	36	TCRBV30-01	unresolved	TCRBJ01-01
ALL-1_IP_CD8_CAR-T	Human	TCRB	AAGAAGCTCCTTCTCAGTGACTCTGGCTTCTATCTCTGTGCCTGGAGTGTACAAGGGAGCTCCTACAATGAGCAGTTCTTCGGGCCA	CAWSVQGSSYNEQFF	In	5.76486e-05	7.38633e-05	45	TCRBV30-01	TCRBD02-01	TCRBJ02-01
ALL-1_IP_CD8_CAR-T	Human	TCRB	AAGAAGCTCCTTCTCAGTGACTCTGGCTTCTATCTCTGTGCCTGGAGTTTGCGGACAGGGGGAAACTACGAGCAGTACTTCGGGCCG	CAWSLRTGGNYEQYF	In	2.80007e-05	3.58765e-05	45	TCRBV30-01	TCRBD01-01	TCRBJ02-07
ALL-1_IP_CD8_CAR-T	Human	TCRB	ATCCTGAGTTCTAAGAAGCTCCTCCTCAGTGACTCTGGCTTCTATCTCTGTGCCTGGAGCCCCGAGGGGGAGCTGTTTTTTGGAGAA	CAWSPEGELFF	In	0.000115297	0.000147727	33	TCRBV30-01	TCRBD02-01	TCRBJ02-02
ALL-1_IP_CD8_CAR-T	Human	TCRB	ATCCTGAGTTCTAAGAAGCTCCTTCTCAGTGACTCTGGCTTCTATCTCTGTGCCTGGATGAAGGGCTACGAGCAGTACTTCGGGCCG	CAWMKGYEQYF	In	0.000280007	0.000358765	33	TCRBV30-01	unresolved	TCRBJ02-07
ALL-1_IP_CD8_CAR-T	Human	TCRB	AGTTCTAAGAAGCTCCTCCTCAGTGACTCTGGCTTCTATCTCTGTGCCTGGCAAACGGGGGGGGTATACGAGCAGTACTTCGGGCCG	CAWQTGGVYEQYF	In	0.000186123	0.000238473	39	TCRBV30-01	TCRBD02-01	TCRBJ02-07
ALL-1_IP_CD8_CAR-T	Human	TCRB	CTGAGTTCTAAGAAGCTCCTTCTCAGTGACTCTGGCTTCTATCTCTGTGCCTGGACAGGCAGCACAGATACGCAGTATTTTGGCCCA	CAWTGSTDTQYF	In	3.2942e-06	4.22076e-06	36	TCRBV30-01	TCRBD01-01	TCRBJ02-03
ALL-1_IP_CD8_CAR-T	Human	TCRB	AGTTCTAAGAAGCTCCTTCTCAGTGACTCTGGCTTCTATCTCTGTGCCTGGAGTACCCTAGCATCCCATGAGCAGTTCTTCGGGCCA	CAWSTLASHEQFF	In	5.60015e-05	7.1753e-05	39	TCRBV30-01	TCRBD02-01	TCRBJ02-01
ALL-1_IP_CD8_CAR-T	Human	TCRB	AGTTCTAAGAAGCTCCTTCTCAGTGACTCTGGCTTCTATCTCTGTGCCTGGAGTGTTGGGGACAGGAATGAGCAGTTCTTCGGGCCA	CAWSVGDRNEQFF	In	0.000752726	0.000964444	39	TCRBV30-01	TCRBD01-01	TCRBJ02-01
ALL-1_IP_CD8_CAR-T	Human	TCRB	GTTCTAAGAAGCTCCTCCTCAGTGACTCTGGCTTCTATCTCTGTGCCTGGCAAACGGGGGGGGGTATACGAGCAGTACTTCGGGCCG		Out	1.31768e-05		40	TCRBV30-01	TCRBD02-01	TCRBJ02-07
ALL-1_IP_CD8_CAR-T	Human	TCRB	CCTGAGTTCTAAGAAGCTCCTTCTCAGTGACTCTGGCTTCTATCTCTGTGCCGGCTTAGTCAGGACGGGACCCTGAAGTTCGGTTCG		Out	0.00121062		35	TCRBV30-01	unresolved	TCRBJ01-02
ALL-1_IP_CD8_CAR-T	Human	TCRB	TAAGAAGCTCCTTCTCAGTGACTCTGGCTTCTATCTCTGTGCCTGTTTAAAACAGGGGCACCCTACTGGGAGCAGTACTTCGGGCCG		Out	6.58841e-06		44	TCRBV30-01	TCRBD01-01	TCRBJ02-07
ALL-1_IP_CD8_CAR-T	Human	TCRB	TCTAAGAAGCTCCTCCTCAGTGACTCTGGCTTCTATCTCTGTGCCTGGGGGCAGGCTCTCGGACTTGGGCCCCAGCATTTTGGTGAT	CAWGQALGLGPQHF	In	0.000207535	0.000265908	42	TCRBV30-01	TCRBD02-01	TCRBJ01-05
ALL-1_IP_CD8_CAR-T	Human	TCRB	GCCACGTTTGGTGCCCAGGACCGGCAGTTCATCCTCCAGCACACCCAATGTGCTCAACAGATATTGGTTAAATGAATAATGGGGCCG	M	In	3.2942e-06	4.22076e-06	3	TCRBV30-01	TCRBD01-01	TCRBJ02-07
ALL-1_IP_CD8_CAR-T	Human	TCRB	CATCCTGAGTTCTAAGAAGCTCCTCCTCAGTGACTCTGGCTTCTATCTCTGTGCCTGGACCAGAATGGGCCCCAGCATTTTGGTGAT		Out	3.2942e-05		32	TCRBV30-01	TCRBD01-01	TCRBJ01-05
ALL-1_IP_CD8_CAR-T	Human	TCRB	AAGAAGCTCCTTCTCAGTGACTCTGGCTTCTATCTCTGTGCCTGGAGGCACAGGGGGCCCTCTGGAAACACCATATATTTTGGAGAG	CAWRHRGPSGNTIYF	In	9.7179e-05	0.000124513	45	TCRBV30-01	TCRBD01-01	TCRBJ01-03
ALL-1_IP_CD8_CAR-T	Human	TCRB	AAGAAGCTCCTTCTCAGTGACTCTGGCTTCTATCTCTGTGCCTGGATGGAGGTGGGGTTTCGAGACACTGAAGCTTTCTTTGGACAA	CAWMEVGFRDTEAFF	In	3.2942e-05	4.22076e-05	45	TCRBV30-01	TCRBD02-01	TCRBJ01-01
ALL-1_IP_CD8_CAR-T	Human	TCRB	GAGTTCTAAGAAGCTCCTCCTCAGTGACTCTGGCTTCTATCTCTGTGCCTGGCAAACGGGGGGGTATACGAGCAGTACTTCGGGCCG		Out	1.31768e-05		38	TCRBV30-01	TCRBD02-01	TCRBJ02-07
ALL-1_IP_CD8_CAR-T	Human	TCRB	TTCATCCTGAGTTCTAAGAAGCTCCTCCTCAGTGACTCTGGCTTCTATCTCTGTGCCTGGAGCGGAAAGACCCAGTACTTCGGGCCA	CAWSGKTQYF	In	3.2942e-06	4.22076e-06	30	TCRBV30-01	unresolved	TCRBJ02-05
ALL-1_IP_CD8_CAR-T	Human	TCRB	CTCACTCTGGAGTCCGCTACCAGCTCCCAGACATCTGTGTACTTCTGTGCCATCAGTGAGGGATACTACGAGCAGTACTTCGGGCCG	CAISEGYYEQYF	In	9.55319e-05	0.000122402	36	TCRBV10-03	unresolved	TCRBJ02-07
ALL-1_IP_CD8_CAR-T	Human	TCRB	CTGGAGTCCGCTACCAGCTCCCAGACATCTGTGTACTTCTGTGCCATCAGTGAGTCGGGACCCACCTATGGCTACACCTTCGGTTCG	CAISESGPTYGYTF	In	2.47065e-05	3.16557e-05	42	TCRBV10-03	unresolved	TCRBJ01-02
ALL-1_IP_CD8_CAR-T	Human	TCRB	GAGTCCGCTACCAGCTCCCAGACATCTGTGTACTTCTGTGCCATCAGTGCTAGCGGGGGGAGCACAGATACGCAGTATTTTGGCCCA	CAISASGGSTDTQYF	In	6.4237e-05	8.23049e-05	45	TCRBV10-03	TCRBD02-01	TCRBJ02-03
ALL-1_IP_CD8_CAR-T	Human	TCRB	CTGGAGTCCGCTACCAGCTCCCAGACATCTGTGTACTTCTGTGCCATCAGATCCAGGGGGGTGAACACTGAAGCTTTCTTTGGACAA	CAIRSRGVNTEAFF	In	9.88261e-05	0.000126623	42	TCRBV10-03	TCRBD01-01	TCRBJ01-01
ALL-1_IP_CD8_CAR-T	Human	TCRB	TCCGCTACCAGCTCCCAGACATCTGTGTACTTCTGTGCCATCAGTGAGCCCACCCAGGGGAAGGGCAATGAGCAGTTCTTCGGGCCA	CAISEPTQGKGNEQFF	In	0.000268478	0.000343992	48	TCRBV10-03	TCRBD01-01	TCRBJ02-01
ALL-1_IP_CD8_CAR-T	Human	TCRB	ACTCTGGAGTCCGCTACCAGCTCCCAGACATCTGTGTACTTCTGTGCCATCAGCCGGGACAGGGGGAACACCATATATTTTGGAGAG	CAISRDRGNTIYF	In	4.11775e-05	5.27595e-05	39	TCRBV10-03	TCRBD01-01	TCRBJ01-03
ALL-1_IP_CD8_CAR-T	Human	TCRB	TCCGCTACCAGCTCCCAGACATCTGTGTACTTCTGTGCCATCAGTGAGTTGACAGGGGCCGCGAACTATGGCTACACCTTCGGTTCG	CAISELTGAANYGYTF	In	2.96478e-05	3.79869e-05	48	TCRBV10-03	TCRBD01-01	TCRBJ01-02
ALL-1_IP_CD8_CAR-T	Human	TCRB	TCCGCTACCAGCTCCCAGACATCTGTGTACTTCTGTGCCATCATAGTGGCCGCGGGTTTAGCCAAAAACATTCAGTACTTCGGCGCC	CAIIVAAGLAKNIQYF	In	1.6471e-05	2.11038e-05	48	TCRBV10-03	TCRBD02-01	TCRBJ02-04
ALL-1_IP_CD8_CAR-T	Human	TCRB	CTCACTCTGGAGTCCGCTACCAGCTCCCAGACATCTGTGTACTTCTGTGCCATCAGTGAGGGCGGCTACGAGCAGTACTTCGGGCCG	CAISEGGYEQYF	In	0.000158122	0.000202597	36	TCRBV10-03	TCRBD02-01	TCRBJ02-07
ALL-1_IP_CD8_CAR-T	Human	TCRB	GAGTCCGCTACCAGCTCCCAGACATCTGTGTACTTCTGTGCCAGCCAAGACCCAGGCTCAACTAATGAAAAACTGTTTTTTGGCAGT	CASQDPGSTNEKLFF	In	0.000116944	0.000149837	45	TCRBV10-03	TCRBD01-01	TCRBJ01-04
ALL-1_IP_CD8_CAR-T	Human	TCRB	CTCACTCTGGAGTCCGCTACCAGCTCCCAGACATCTGTGTACTTCTGTGCCATCAGTGAGTTGGCAACTGAAGCTTTCTTTGGACAA	CAISELATEAFF	In	1.15297e-05	1.47727e-05	36	TCRBV10-03	TCRBD01-01	TCRBJ01-01
ALL-1_IP_CD8_CAR-T	Human	TCRB	CTGGAGTCCGCTACCAGCTCCCAGACATCTGTGTACTTCTGTGCCATCAGTGAAGACAGTTTTAACTATGGCTACACCTTCGGTTCG	CAISEDSFNYGYTF	In	0.000484248	0.000620452	42	TCRBV10-03	TCRBD01-01	TCRBJ01-02
ALL-1_IP_CD8_CAR-T	Human	TCRB	ATCCAGCCTGCAAAGCTTGAGGACTCGGCCGTGTATCTCTGTGCCAGCAGCTTCCGGCTAGTGGGTTATGGCTACACCTTCGGTTCG	CASSFRLVGYGYTF	In	8.89435e-05	0.000113961	42	TCRBV11-02	TCRBD02-01	TCRBJ01-02
ALL-1_IP_CD8_CAR-T	Human	TCRB	GCAAAGCTTGAGGACTCGGCCGTGTATCTCTGTGCCAGCAACGCACTGGGACAGGGCCCTACTAACTATGGCTACACCTTCGGTTCG	CASNALGQGPTNYGYTF	In	6.58841e-06	8.44153e-06	51	TCRBV11-02	TCRBD01-01	TCRBJ01-02
ALL-1_IP_CD8_CAR-T	Human	TCRB	ACTCTCAAGATCCAGCCTGCAAAGCTTGAGGACTCGGCCGTGTATCTCTGTGCCAGCAGGATAGGCACTGAAGCTTTCTTTGGACAA	CASRIGTEAFF	In	1.15297e-05	1.47727e-05	33	TCRBV11-02	unresolved	TCRBJ01-01
ALL-1_IP_CD8_CAR-T	Human	TCRB	CCTGCAAAGCTTGAGGACTCGGCCGTGTATCTCTGTGCCAGCAGAAGTTTTACAGGGTATAGTGCAGATACGCAGTATTTTGGCCCA	CASRSFTGYSADTQYF	In	4.94131e-06	6.33114e-06	48	TCRBV11-02	TCRBD01-01	TCRBJ02-03
ALL-1_IP_CD8_CAR-T	Human	TCRB	CAGCCTGCAAAGCTTGAGGACTCGGCCGTGTATCTCTGTGCCAGCAGTCCCTGGGCCGAAAGCACAGATACGCAGTATTTTGGCCCA	CASSPWAESTDTQYF	In	6.25899e-05	8.01945e-05	45	TCRBV11-02	TCRBD01-01	TCRBJ02-03
ALL-1_IP_CD8_CAR-T	Human	TCRB	TCAGCTGCTCCCTCCCAGACATCTGTGTACTTCTGTGCCAGCAGTTATTCGGGGGACTAGAAGTCCAATGAGCAGTTCTTCGGGCCA	CASSYSGD*KSNEQFF	Stop	1.48239e-05		48	TCRBV06-09	TCRBD02-01	TCRBJ02-01
ALL-1_IP_CD8_CAR-T	Human	TCRB	CTCAGGCTGGAGTCAGCTGCTCCCTCCCAGACATCTGTGTACTTCTGTGCCAGCAGTTACAATAGGAACGAGCAGTACTTCGGGCCG	CASSYNRNEQYF	In	9.88261e-06	1.26623e-05	36	TCRBV06-09	unresolved	TCRBJ02-07
ALL-1_IP_CD8_CAR-T	Human	TCRB	GATTTCCCGCTCAGGCTGGAGTCAGCTGCTCCCTCCCAGACATCTGTGTACTTCTGCGCTGGGGGCGATGAGCAGTTCTTCGGGCCA	CAGGDEQFF	In	6.58841e-06	8.44153e-06	27	TCRBV06-09	TCRBD01-01	TCRBJ02-01
ALL-1_IP_CD8_CAR-T	Human	TCRB	CTCAGGCTGGAGTCAGCTGCTCCCTCCCAGACATCTGTATACTTCTGTGCCAGCAGTTACAATAGGAACGAGCAGTACTTCGGGCCG	CASSYNRNEQYF	In	9.88261e-06	1.26623e-05	36	TCRBV06-09	unresolved	TCRBJ02-07
ALL-1_IP_CD8_CAR-T	Human	TCRB	CCCTCCCAGACATCTGTATACTTCTGTGCCAGCAGCCACCGCAGGGACTAGCGGACCTTCTGGGACAATGAGCAGTTCTTCGGGCCA	CASSHRRD*RTFWDNEQFF	Stop	0.000197652		57	TCRBV06-09	TCRBD02-01	TCRBJ02-01
ALL-1_IP_CD8_CAR-T	Human	TCRB	CTCCCTCCCAGACATCTGTATACTTCTGTGCCAGCAGTTCCGGCGCGCCTACGACAAAGTCGGGCCAACGTCCTGACTTTCGGGGCC		Out	3.2942e-06		55	TCRBV06-09	TCRBD01-01	TCRBJ02-06
ALL-1_IP_CD8_CAR-T	Human	TCRB	CAGCTGCTCCCTCCCAGACATCTGTATACTTCTGTGCCAGCTCCGAATGGGGTTGCCCCGGACACAGATACGCAGTATTTTGGCCCA		Out	6.58841e-06		49	TCRBV06-09	unresolved	TCRBJ02-03
ALL-1_IP_CD8_CAR-T	Human	TCRB	CACTGTGACATCGGCCCAAAAGAACCCGACAGCTTTCTATCTCTGTGCCAGTAGTACCGGGGGGACACTGAAGCTTTCTTTGGACAA		Out	0.000774138		38	TCRBV19-01	TCRBD02-01	TCRBJ01-01
ALL-1_IP_CD8_CAR-T	Human	TCRB	ACTGTGACATCGGCCCAAAAGAACCCGACAGCTTTCTATCTCTGTGCCAGTAGCCCGGGGATTTCGTATGGCTACACCTTCGGTTCG	CASSPGISYGYTF	In	0.000146592	0.000187824	39	TCRBV19-01	TCRBD02-01	TCRBJ01-02
ALL-1_IP_CD8_CAR-T	Human	TCRB	CATCGGCCCAAAAGAACCCGACAGCTTTCTATCTCTGTGCCAGTAGTATGGTACGGGGGGAGCTCCTACGAGCAGTACTTCGGGCCG		Out	5.10602e-05		46	TCRBV19-01	TCRBD02-01	TCRBJ02-07
ALL-1_IP_CD8_CAR-T	Human	TCRB	TGACATCGGCCCAAAAGAACCCGACAGCTTTCTATCTCTGTGCCAGTCCTCGTGGCGGGGGGCAATCAGCCCCAGCATTTTGGTGAT		Out	0.000200946		43	TCRBV19-01	TCRBD02-01	TCRBJ01-05
ALL-1_IP_CD8_CAR-T	Human	TCRB	CCCAAAAGAACCCGACAGCTTTCTATCTCTGTGCCAGTACTGGAGGACCGCAGGGGAACAACTAATGAAAAACTGTTTTTTGGCAGT		Out	0.000166357		52	TCRBV19-01	TCRBD01-01	TCRBJ01-04
ALL-1_IP_CD8_CAR-T	Human	TCRB	ACTGTGACATCGGCCCAAAAGAACCCGACAGCTTTCTATCTCTGTGCCAGTACTTTCCGGGGCCATAACGAGCAGTACTTCGGGCCG	CASTFRGHNEQYF	In	0.000370598	0.000474836	39	TCRBV19-01	unresolved	TCRBJ02-07
ALL-1_IP_CD8_CAR-T	Human	TCRB	CCTCTCACTGTGACATCGGCCCAAAAGAACCCGACAGCTTTCTATCTCTGTGCCAGTTCCGGGACCCTTGGCTACACCTTCGGTTCG	CASSGTLGYTF	In	0.000128474	0.00016461	33	TCRBV19-01	unresolved	TCRBJ01-02
ALL-1_IP_CD8_CAR-T	Human	TCRB	CTGTGACATCGGCCCAAAAGAACCCGACAGCTTTCTATCTCTGTGCCCAACGGGGGGGTCGGCAATCAGCCCCAGCATTTTGGTGAT		Out	0.000146592		40	TCRBV19-01	TCRBD02-01	TCRBJ01-05
ALL-1_IP_CD8_CAR-T	Human	TCRB	ACTGTGACATCGGCCCAAAAGAACCCGACAGCTTTCTATCTCTGTGCCAGTAGTGACGGACAGGGATACGAGCAGTACTTCGGGCCG	CASSDGQGYEQYF	In	1.97652e-05	2.53246e-05	39	TCRBV19-01	TCRBD01-01	TCRBJ02-07
ALL-1_IP_CD8_CAR-T	Human	TCRB	ACTGTGACATCGGCCCAAAAGAACCCGACAGCTTTCTATCTCTGTGCCAGTAGTATTTATTCTGGAGACATTCAGTACTTCGGCGCC	CASSIYSGDIQYF	In	0.000159769	0.000204707	39	TCRBV19-01	TCRBD02-01	TCRBJ02-04
ALL-1_IP_CD8_CAR-T	Human	TCRB	ACATCGGCCCAAAAGAACCCGACAGCTTTCTATCTCTGTGCCAGTAGTATGTCCGGGACAGGGACCAATGAGCAGTTCTTCGGGCCA	CASSMSGTGTNEQFF	In	4.61189e-05	5.90907e-05	45	TCRBV19-01	TCRBD01-01	TCRBJ02-01
ALL-1_IP_CD8_CAR-T	Human	TCRB	ATCGGCCCAAAAGAACCCGACAGCTTTCTATCTCTGTGCCAGTAGTACCCGGAGTGACAGGGGACGGTTGAGCAGTACTTCGGGCCG		Out	0.000181181		47	TCRBV19-01	TCRBD01-01	TCRBJ02-07
ALL-1_IP_CD8_CAR-T	Human	TCRB	AGTTCTAAGAAGCTCCTTCTCAGTGACTCTGGCTTCTATCTCTGTGCCTGGAATAACGGGGCGGACAATGAGCAGTTCTTCGGGCCA	CAWNNGADNEQFF	In	0.000133415	0.000170941	39	TCRBV30-01	unresolved	TCRBJ02-01
ALL-1_IP_CD8_CAR-T	Human	TCRB	AGCCACGTTTGGTGCCCAGGACCGGCAGTTCAGCAGTCCCCTCCCTCCACCTGATCCCAGCAGTTCCAGCCTGGCGGCCAGGGCCCA		Out	3.2942e-06		2	TCRBV30-01	TCRBD02-01	TCRBJ02-03
ALL-1_IP_CD8_CAR-T	Human	TCRB	AGTTCTAAGAAGCTCCTTCTCAGTGACTCTGGCTTCTATCTCTGTGCCTGGACACGGGGATTGCCCTACGAGCAGTACTTCGGGCCG	CAWTRGLPYEQYF	In	0.00011365	0.000145616	39	TCRBV30-01	TCRBD02-01	TCRBJ02-07
ALL-1_IP_CD8_CAR-T	Human	TCRB	TCTAAGAAGCTCCTCCTCAGTGACTCTGGCTTCTATCTCTGTGCCTGGAGGCCGCCTTGGGACGGCTACGAGCAGTACTTCGGGCCG	CAWRPPWDGYEQYF	In	0.00010212	0.000130844	42	TCRBV30-01	unresolved	TCRBJ02-07
ALL-1_IP_CD8_CAR-T	Human	TCRB	CATCCTGAGTTCTAAGAAGCTCCTCCTCAGTGACTCTGGCTTCTATCTCTGTGCCTGGAGCCCCGAGGGGAGCTGTTTTTTGGAGAA		Out	9.88261e-06		32	TCRBV30-01	unresolved	TCRBJ02-02
ALL-1_IP_CD8_CAR-T	Human	TCRB	AGTTCTAAGAAGCTCCTTCTCAGTGACTCTGGCTTCTATCTCTGTGCCTGGAGTCCCGGGACAGGGTTTGAAGCTTTCTTTGGACAA	CAWSPGTGFEAFF	In	9.88261e-06	1.26623e-05	39	TCRBV30-01	TCRBD01-01	TCRBJ01-01
ALL-1_IP_CD8_CAR-T	Human	TCRB	AGTTCTAAGAAGCTCCTCCTCAGTGACTCTGGCTTCTATCTCTGTGCCTGGAGTGCAGGGGCTGTAACTGAAGCTTTCTTTGGACAA	CAWSAGAVTEAFF	In	0.00016471	0.000211038	39	TCRBV30-01	TCRBD01-01	TCRBJ01-01
ALL-1_IP_CD8_CAR-T	Human	TCRB	CTGAGTTCTAAGAAGCTCCTTCTCAGTGACTCTGGCTTCTATCTCTGTGCCTGTGAATGGACTGCCCGGGACGTTTTCTTTGGACAA	CACEWTARDVFF	In	2.63536e-05	3.37661e-05	36	TCRBV30-01	unresolved	TCRBJ01-01
ALL-1_IP_CD8_CAR-T	Human	TCRB	GAGTTCTAAGAAGCTCCTTCTCAGTGACTCTGGCTTCTATCTCTGTGCCTGGAGGGCCAGGGGGGTTACGAGCAGTACTTCGGGCCG		Out	1.97652e-05		38	TCRBV30-01	TCRBD01-01	TCRBJ02-07
ALL-1_IP_CD8_CAR-T	Human	TCRB	TTCTAAGAAGCTCCTCCTCAGTGACTCTGGCTTCTATCTCTGTGCCTGGAGTGTTATAGACAGGGTAAGGGCTACACCTTCGGTTCG		Out	3.45891e-05		41	TCRBV30-01	TCRBD01-01	TCRBJ01-02
ALL-1_IP_CD8_CAR-T	Human	TCRB	ACTCTGACAGTGACCAGTGCCCATCCTGAAGACAGCAGCTTCTACATCTGCAGTGCTAGAGATACGGATGAGCAGTTCTTCGGGCCA	CSARDTDEQFF	In	8.23551e-05	0.000105519	33	TCRBV20-01	TCRBD02-01	TCRBJ02-01
ALL-1_IP_CD8_CAR-T	Human	TCRB	ACTCTGACAGTGACCAGTGCCCATCCTGAAGACAGCAGCTTCTACATCTGCAGTGTACCGGACGGCTACGAGCAGTACTTCGGGCCG	CSVPDGYEQYF	In	7.90609e-05	0.000101298	33	TCRBV20-01	unresolved	TCRBJ02-07
ALL-1_IP_CD8_CAR-T	Human	TCRB	CTCACTCTGGAGTCCGCTACCAGCTCCCAGACATCTGTGTACTTCTGTGCCATCAGCCCCGGGGAGGCCACGCAGTATTTTGGCCCA	CAISPGEATQYF	In	9.22377e-05	0.000118181	36	TCRBV10-03	TCRBD02-01	TCRBJ02-03
ALL-1_IP_CD8_CAR-T	Human	TCRB	ACTCTGGAGTCCGCTACCAGCTCCCAGACATCTGTGTACTTCTGTGCCGTAGGTGGGGTACTTTCCTACGAGCAGTACTTCGGGCCG	CAVGGVLSYEQYF	In	7.24725e-05	9.28568e-05	39	TCRBV10-03	unresolved	TCRBJ02-07
ALL-1_IP_CD8_CAR-T	Human	TCRB	ACTCTGGAGTCCGCTACCAGCTCCCAGACATCTGTGTACTTCTGTGCCATCAGTGAAAATCCGGGCCAGGGCTACACCTTCGGTTCG	CAISENPGQGYTF	In	7.57667e-05	9.70775e-05	39	TCRBV10-03	unresolved	TCRBJ01-02
ALL-1_IP_CD8_CAR-T	Human	TCRB	CTCACTCTGGAGTCCGCTACCAGCTCCCAGACATCTGTGTACTTCTGTGCCATCAGTGAAGGTGGATACGAGCAGTACTTCGGGCCG	CAISEGGYEQYF	In	0.000130121	0.00016672	36	TCRBV10-03	unresolved	TCRBJ02-07
ALL-1_IP_CD8_CAR-T	Human	TCRB	GAGTCCGCTACCAGCTCCCAGACATCTGTGTACTTCTGTGCCATCAGTGAGACACCGGACAGCCCCTACGAGCAGTACTTCGGGCCG	CAISETPDSPYEQYF	In	0.000235536	0.000301785	45	TCRBV10-03	TCRBD01-01	TCRBJ02-07
ALL-1_IP_CD8_CAR-T	Human	TCRB	CCGCTACCAGCTCCCAGACATCTGTGTACTTCTGTGCCATCAGTTTCTCTAGCTGTAGGAAAGACCTATGGCTACACCTTCGGTTCG		Out	2.96478e-05		49	TCRBV10-03	TCRBD02-01	TCRBJ01-02
ALL-1_IP_CD8_CAR-T	Human	TCRB	AGTCCGCTACCAGCTCCCAGACATCTGTGTACTTCTGTGCCAGGGGATTGACAGGCGAAACCCACAGATACGCAGTATTTTGGCCCA		Out	1.15297e-05		46	TCRBV10-03	TCRBD01-01	TCRBJ02-03
ALL-1_IP_CD8_CAR-T	Human	TCRB	TTCCTCCTCACTCTGGAGTCCGCTACCAGCTCCCAGACATCTGTGTACTTCTGTGCCACCTGGGACGACGAGCAGTACTTCGGGCCG	CATWDDEQYF	In	3.62362e-05	4.64284e-05	30	TCRBV10-03	unresolved	TCRBJ02-07
ALL-1_IP_CD8_CAR-T	Human	TCRB	ACTCTGGAGTCCGCTACCAGCTCCCAGACATCTGTGTACTTCTGTGCCATCAGTGATAGCGTTTCCTACGAGCAGTACTTCGGGCCG	CAISDSVSYEQYF	In	0.000479307	0.000614121	39	TCRBV10-03	TCRBD02-01	TCRBJ02-07
ALL-1_IP_CD8_CAR-T	Human	TCRB	CTGGAGTCCGCTACCAGCTCCCAGACATCTGTGTACTTCTGTGCCATCAGTGAGCCGACAGGGGATTACGAGCAGTACTTCGGGCCG	CAISEPTGDYEQYF	In	0.000317891	0.000407304	42	TCRBV10-03	TCRBD01-01	TCRBJ02-07
ALL-1_IP_CD8_CAR-T	Human	TCRB	CTCACTCTGGAGTCCGCTACCAGCTCCCAGACATCTGTGTACTTCTGTGCCGCCAGGACAGACTACACTGAAGCTTTCTTTGGACAA	CAARTDYTEAFF	In	0.00143298	0.00183603	36	TCRBV10-03	TCRBD01-01	TCRBJ01-01
ALL-1_IP_CD8_CAR-T	Human	TCRB	ATTTCCTCCTCACTCTGGAGTCCGCTACCAGCTCCCAGACATCTGTGTACTTCTGTGCCATCAATGGACAGGAAAAAGGCTGGGCCG		Out	0.000120238		28	TCRBV10-03	TCRBD01-01	TCRBJ02-07
ALL-1_IP_CD8_CAR-T	Human	TCRB	AGCCACGTTTGGTGGCCTGACCTTGTCCACTCTGACAACCTCACACACTCTGCCACTAAGCATCCAGATACCACCCCCAGGGGCCCA		Out	3.2942e-06		5	TCRBV20-01	unresolved	TCRBJ02-03
ALL-1_IP_CD8_CAR-T	Human	TCRB	CACTCTGACAGTGACCAGTGCCCATCCTGAAGACAGCAGCTTCTACATCTGCAGTGCTCCAGACCCTATGGCTACACCTTCGGTTCG		Out	1.97652e-05		32	TCRBV20-01	unresolved	TCRBJ01-02
ALL-1_IP_CD8_CAR-T	Human	TCRB	ACTCTGACAGTGACCAGTGCCCATCCTGAAGACAGCAGCTTCTACATCTGCAGTGCTAGAGAAGGACTTTGGCAGTACTTCGGGCCG	CSAREGLWQYF	In	3.2942e-06	4.22076e-06	33	TCRBV20-01	TCRBD02-01	TCRBJ02-07
ALL-1_IP_CD8_CAR-T	Human	TCRB	TCCACTCTGACAGTGACCAGTGCCCATCCTGAAGACAGCAGCTTCTACATCTGCAGTGCCCAATCGCGAGGCTACACCTTCGGTTCG	CSAQSRGYTF	In	3.2942e-05	4.22076e-05	30	TCRBV20-01	TCRBD02-01	TCRBJ01-02
ALL-1_IP_CD8_CAR-T	Human	TCRB	GTCCACTCTGACAGTGACCAGTGCCCATCCTGAAGACAGCAGCTTCTACATCTGCAGTGCCCTAGCCACGAGCAGTACTTCGGGCCG		Out	0.00012518		29	TCRBV20-01	TCRBD02-01	TCRBJ02-07
ALL-1_IP_CD8_CAR-T	Human	TCRB	ACTCTGACAGTGACCAGTGCCCATCCTGAAGACAGCAGCTTCTACATCTGCAGTGCTAGAGATTCCTACGAGCAGTACTTCGGGCCG	CSARDSYEQYF	In	0.0019584	0.00250924	33	TCRBV20-01	unresolved	TCRBJ02-07
ALL-1_IP_CD8_CAR-T	Human	TCRB	ACTCTGACAGTGACCAGTGCCCATCCTGAAGACAGCAGCTTCTACATCTGCAGTGCTAGAGATAGCCATGAGCAGTTCTTCGGGCCA	CSARDSHEQFF	In	0.000144945	0.000185714	33	TCRBV20-01	TCRBD02-01	TCRBJ02-01
ALL-1_IP_CD8_CAR-T	Human	TCRB	CACTCTGACAGTGACCAGTGCCCATCCTGAAGACAGCAGCTTCTACATCTGCACCTACAGGGTTAAGAGACCCAGTACTTCGGGCCA		Out	6.58841e-06		32	TCRBV20-01	TCRBD01-01	TCRBJ02-05
ALL-1_IP_CD8_CAR-T	Human	TCRB	ACTCTGACAGTGACCAGTGCCCATCCTGAAGACAGCAGCTTCTACATCTGCGGGACAGTCTCGTACACTGAAGCTTTCTTTGGACAA	CGTVSYTEAFF	In	2.96478e-05	3.79869e-05	33	TCRBV20-01	TCRBD01-01	TCRBJ01-01
ALL-1_IP_CD8_CAR-T	Human	TCRB	ACTCTGACAGTGACCAGTGCCCATCCTGAAGACAGCAGCTTCTACATCTGCAGTGCTAGAAGGTACACTGAAGCTTTCTTTGGACAA	CSARRYTEAFF	In	3.2942e-06	4.22076e-06	33	TCRBV20-01	unresolved	TCRBJ01-01
ALL-1_IP_CD8_CAR-T	Human	TCRB	ACTCTGACAGTGACCAGTGCCCATCCTGAAGACAGCAGCTTCTACATCTGCAGTGCTAGAGATAGCAATGAGCAGTTCTTCGGGCCA	CSARDSNEQFF	In	3.12949e-05	4.00972e-05	33	TCRBV20-01	TCRBD02-01	TCRBJ02-01
ALL-1_IP_CD8_CAR-T	Human	TCRB	ACTCTGACAGTGACCAGTGCCCATCCTGAAGACAGCAGCTTCTACATCTGCAGTGCTAGAGACAGTTACGAGCAGTACTTCGGGCCG	CSARDSYEQYF	In	0.000808727	0.0010362	33	TCRBV20-01	TCRBD01-01	TCRBJ02-07
ALL-1_IP_CD8_CAR-T	Human	TCRB	TCGGCCCAAAAGAACCCGACAGCTTTCTATCTCTGTGCCAGTAGTTCCTCTTGGGGGGGGCGGGCAGATACGCAGTATTTTGGCCCA	CASSSSWGGRADTQYF	In	0.000159769	0.000204707	48	TCRBV19-01	TCRBD02-01	TCRBJ02-03
ALL-1_IP_CD8_CAR-T	Human	TCRB	GTGACATCGGCCCAAAAGAACCCGACAGCTTTCTATCTCTGTGCCAGCGGATTGAGGGGGCGTCAGGAGACCCAGTACTTCGGGCCA	CASGLRGRQETQYF	In	5.60015e-05	7.1753e-05	42	TCRBV19-01	TCRBD01-01	TCRBJ02-05
ALL-1_IP_CD8_CAR-T	Human	TCRB	ACATCGGCCCAAAAGAACCCGACAGCTTTCTATCTCTGTGCCACCAGATGGGCCCTACTAGGGGCCGGGGAGCTGTTTTTTGGAGAA	CATRWALLGAGELFF	In	0.000224006	0.000287012	45	TCRBV19-01	unresolved	TCRBJ02-02
ALL-1_IP_CD8_CAR-T	Human	TCRB	GTGACATCGGCCCAAAAGAACCCGACAGCTTTCTATCTCTGTGCCAGCGACGACAGGGCGGAAACCGGGGAGCTGTTTTTTGGAGAA	CASDDRAETGELFF	In	0.000331067	0.000424187	42	TCRBV19-01	TCRBD01-01	TCRBJ02-02
ALL-1_IP_CD8_CAR-T	Human	TCRB	CCTCTCACTGTGACATCGGCCCAAAAGAACCCGACAGCTTTCTATCTCTGTGCCAGTTCCGGGAACTATGGCTACACCTTCGGTTCG	CASSGNYGYTF	In	4.11775e-05	5.27595e-05	33	TCRBV19-01	TCRBD02-01	TCRBJ01-02
ALL-1_IP_CD8_CAR-T	Human	TCRB	ACTGTGACATCGGCCCAAAAGAACCCGACAGCTTTCTATCTCTGTGCCAGTACCGGGACCCTAACCGGGGAGCTGTTTTTTGGAGAA	CASTGTLTGELFF	In	5.92957e-05	7.59737e-05	39	TCRBV19-01	unresolved	TCRBJ02-02
ALL-1_IP_CD8_CAR-T	Human	TCRB	CTCACTGTGACATCGGCCCAAAAGAACCCGACAGCTTTCTATCTCTGTGCCAGTGGAATTCTTAGGGGAGATAAGTTCTTCGGGCCA	CASGILRGDKFF	In	0.000115297	0.000147727	36	TCRBV19-01	unresolved	TCRBJ02-01
ALL-1_IP_CD8_CAR-T	Human	TCRB	ACTGTGACATCGGCCCAAAAGAACCCGACAGCTTTCTATCTCTGTGCCAGTAGTATATCGAGCTCCTACGAGCAGTACTTCGGGCCG	CASSISSSYEQYF	In	4.11775e-05	5.27595e-05	39	TCRBV19-01	TCRBD02-01	TCRBJ02-07
ALL-1_IP_CD8_CAR-T	Human	TCRB	GCCCAAAAGAACCCGACAGCTTTCTATCTCTGTGCCAGTAGTATAGATTTGCGGCAGGTCTTAAATCAGCCCCAGCATTTTGGTGAT	CASSIDLRQVLNQPQHF	In	0.00104097	0.00133376	51	TCRBV19-01	unresolved	TCRBJ01-05
ALL-1_IP_CD8_CAR-T	Human	TCRB	GTGACATCGGCCCAAAAGAACCCGACAGCTTTCTATCTCTGTGCCAGTAGTATGGGGACCGATAACTATGGCTACACCTTCGGTTCG	CASSMGTDNYGYTF	In	9.88261e-06	1.26623e-05	42	TCRBV19-01	unresolved	TCRBJ01-02
ALL-1_IP_CD8_CAR-T	Human	TCRB	TCACTGTGACATCGGCCCAAAAGAACCCGACAGCTTTCTATCTCTGTGCCAGTAAGGTGTCTCACAGATACGCAGTATTTTGGCCCA		Out	5.27073e-05		37	TCRBV19-01	unresolved	TCRBJ02-03
ALL-1_IP_CD8_CAR-T	Human	TCRB	CCTCTCACTGTGACATCGGCCCAAAAGAACCCGACAGCTTTCTATCTCTGTGCCAGTAGTACTTTCTATGGCTACACCTTCGGTTCG	CASSTFYGYTF	In	6.4237e-05	8.23049e-05	33	TCRBV19-01	TCRBD02-01	TCRBJ01-02
ALL-1_IP_CD8_CAR-T	Human	TCRB	GAGTTGGCTGCTCCCTCCCAGACATCTGTGTACTTCTGTGCCAGCAGTTACCAGATAGCCGTCACAGATACGCAGTATTTTGGCCCA	CASSYQIAVTDTQYF	In	0.000204241	0.000261687	45	TCRBV06-06	TCRBD02-01	TCRBJ02-03
ALL-1_IP_CD8_CAR-T	Human	TCRB	CTGGAGTTGGCTGCTCCCTCCCAGACATCTGTGTACTTCTGTGCCAGCAGTGACCCTGGGGGTAACAATGAGCAGTTCTTCGGGCCA	CASSDPGGNNEQFF	In	6.91783e-05	8.8636e-05	42	TCRBV06-06	unresolved	TCRBJ02-01
ALL-1_IP_CD8_CAR-T	Human	TCRB	GAGTTGGCTGCTCCCTCCCAGACATCTGTGTACTTCTGTGCCAGCAGCTTAAAGGGACAGTTAAAGGGTATCCAGTACTTCGGGCCA	CASSLKGQLKGIQYF	In	3.12949e-05	4.00972e-05	45	TCRBV06-06	TCRBD01-01	TCRBJ02-05
ALL-1_IP_CD8_CAR-T	Human	TCRB	TGGAGTTGGCTGCTCCCTCCCAGACATCTGTGTACTTCTGTGCCAGCAGTCACAGGGCAAAATGGAAACACCATATATTTTGGAGAG		Out	3.2942e-05		43	TCRBV06-06	TCRBD01-01	TCRBJ01-03
ALL-1_IP_CD8_CAR-T	Human	TCRB	GATTTCCCGCTCAGGCTGGAGTTGGCTGCTCCCTCCCAGACATCTGTGTACTTCTGCGCTGGGGGCGATGAGCAGTTCTTCGGGCCA	CAGGDEQFF	In	9.88261e-06	1.26623e-05	27	TCRBV06-06	TCRBD01-01	TCRBJ02-01
ALL-1_IP_CD8_CAR-T	Human	TCRB	AGGCTGGAGTCGGCTGCTCCCTCCCAGACATCTGTGTACTTCTGTGCCAGCAGTTACTCCACGGACTATGGCTACACCTTCGGTTCG	CASSYSTDYGYTF	In	9.88261e-06	1.26623e-05	39	TCRBV06-06	TCRBD02-01	TCRBJ01-02
ALL-1_IP_CD8_CAR-T	Human	TCRB	AGGCTGGAGTTGGCTGCTCCCTCCCAGACATCTGTGTACTTCTGTGCCAGCAGTTACTCGGAGTTCTACGAGCAGTACTTCGGGCCG	CASSYSEFYEQYF	In	3.2942e-06	4.22076e-06	39	TCRBV06-06	TCRBD02-01	TCRBJ02-07
ALL-1_IP_CD8_CAR-T	Human	TCRB	CTGGAGTTGGCTGCTCCCTCCCAGACATCTGTGTACTTCTGTGCCAGCACCGCCCTTGATATGACATATGGCTACACCTTCGGTTCG	CASTALDMTYGYTF	In	8.23551e-05	0.000105519	42	TCRBV06-06	TCRBD01-01	TCRBJ01-02
ALL-1_IP_CD8_CAR-T	Human	TCRB	CTGGAGTTGGCTGCTCCCTCCCAGACATCTGTGTACTTCTGTGCCAGCAGGCTCGGACAGGGTATGAACGAGCAGTACTTCGGGCCG	CASRLGQGMNEQYF	In	0.000133415	0.000170941	42	TCRBV06-06	TCRBD01-01	TCRBJ02-07
ALL-1_IP_CD8_CAR-T	Human	TCRB	TTGGCTGCTCCCTCCCAGACATCTGTGTACTTCTGTGCCAGCCGGGGAAAAGCGGGGGGCGCCACAGATACGCAGTATTTTGGCCCA	CASRGKAGGATDTQYF	In	6.58841e-05	8.44153e-05	48	TCRBV06-06	TCRBD02-01	TCRBJ02-03
ALL-1_IP_CD8_CAR-T	Human	TCRB	GAGTTGGCTGCTCCCTCCCAGACATCTGTGTACTTCTGTGCCAGCAAAGCCCCTGGAGACTTCGGAAACACCATATATTTTGGAGAG	CASKAPGDFGNTIYF	In	0.00768373	0.00984493	45	TCRBV06-06	TCRBD02-01	TCRBJ01-03
ALL-1_IP_CD8_CAR-T	Human	TCRB	CTGGAGTCGGCTGCTCCCTCCCAGACATCTGTGTACTTCTGTGCCAGCAGTTACTCCGCTCCGCAGTACGAGCAGTACTTCGGGCCA	CASSYSAPQYEQYF	In	6.58841e-06	8.44153e-06	42	TCRBV06-06	unresolved	TCRBJ02-05
ALL-1_IP_CD8_CAR-T	Human	TCRB	CAGGTAGTGCGAGGAGATTCGGCAGCTTATTTCTGTGCCAGCTCAAAACCGGGACAGGGATTATCCTATGGCTACACCTTCGGTTCG	CASSKPGQGLSYGYTF	In	1.97652e-05	2.53246e-05	48	TCRBV18-01	TCRBD01-01	TCRBJ01-02
ALL-1_IP_CD8_CAR-T	Human	TCRB	TAGTGCGAGGAGATTCGGCAGCTTATTTCTGTGCCAGCTCACCAAAGAACAGGGGGCAGGTCTGGTGAAAAACTGTTTTTTGGCAGT		Out	0.000118591		52	TCRBV18-01	TCRBD01-01	TCRBJ01-04
ALL-1_IP_CD8_CAR-T	Human	TCRB	CAGGTAGTGCGAGGAGATTCGGCAGCTTATTTCTGTGCCAGCTCACCTGACGGCCCAGCGAAGAGGGACGAGCAGTACTTCGGGCCG	CASSPDGPAKRDEQYF	In	4.61189e-05	5.90907e-05	48	TCRBV18-01	TCRBD02-01	TCRBJ02-07
ALL-1_IP_CD8_CAR-T	Human	TCRB	CAGGTAGTGCGAGGAGATTCGGCAGCTTATTTCTGTGCCAGCTCACCAAAGCGGGGGCCTAACACCGGGGAGCTGTTTTTTGGAGAA	CASSPKRGPNTGELFF	In	1.48239e-05	1.89934e-05	48	TCRBV18-01	TCRBD02-01	TCRBJ02-02
ALL-1_IP_CD8_CAR-T	Human	TCRB	GAGGAGATTCGGCAGCTTATTTCTGTGCCAGCTCACCACCCTAATCCGATTTGCGGACAGGGCGGGACTGAAGCTTTCTTTGGACAA		Out	0.000115297		58	TCRBV18-01	TCRBD01-01	TCRBJ01-01
ALL-1_IP_CD8_CAR-T	Human	TCRB	CGAGGAGATTCGGCAGCTTATTTCTGTGCCAGCTCACCCCAGTCGGGGGCAGCCCACGCCTCGAACACTGAAGCTTTCTTTGGACAA	CASSPQSGAAHASNTEAFF	In	0.000140004	0.000179382	57	TCRBV18-01	unresolved	TCRBJ01-01
ALL-1_IP_CD8_CAR-T	Human	TCRB	AGGATCCAGCAGGTAGTGCGAGGAGATTCGGCAGCTTATTTCTGTGCCAGCTCACCACCAGATACCTACGAGCAGTACTTCGGGCCG	CASSPPDTYEQYF	In	0.000168004	0.000215259	39	TCRBV18-01	unresolved	TCRBJ02-07
ALL-1_IP_CD8_CAR-T	Human	TCRB	ATCCAGCAGGTAGTGCGAGGAGATTCGGCAGCTTATTTCTGTGCCAGCTCACCACCTACAGGTATGGGGGAGCAGTACTTCGGGCCG	CASSPPTGMGEQYF	In	0.000156475	0.000200486	42	TCRBV18-01	TCRBD01-01	TCRBJ02-07
ALL-1_IP_CD8_CAR-T	Human	TCRB	CAGGTAGTGCGAGGAGATTCGGCAGCTTATTTCTGTGCCAGCTCACCACCCGTGGGGGACGTTAACTATGGCTACACCTTCGGTTCG	CASSPPVGDVNYGYTF	In	0.00030142	0.0003862	48	TCRBV18-01	unresolved	TCRBJ01-02
ALL-1_IP_CD8_CAR-T	Human	TCRB	GCAGGTAGTGCGAGGAGATTCGGCAGCTTATTTCTGTGCCAGCCCGAAACAAGGAGGACAGTTATCGGGGAGCTGTTTTTTGGAGAA		Out	5.10602e-05		47	TCRBV18-01	TCRBD01-01	TCRBJ02-02
ALL-1_IP_CD8_CAR-T	Human	TCRB	TATTTCTGTGCCAGCTCACCCCTCTCAGGCCCGGACGCCCCTACGAGCAGTACTTCGGGACGCCCCTACGAGCAGTACTTCGGGCCG	CASSPLSGPDAPTSSTSGRPYEQYF	In	3.78833e-05	4.85388e-05	75	TCRBV18-01	unresolved	TCRBJ02-07
ALL-1_IP_CD8_CAR-T	Human	TCRB	GGTAGTGCGAGGAGATTCGGCAGCTTATTTCTGTGCCAGCTCACCAGATGGGGCAGCCGGGTTTCCTATGGCTACACCTTCGGTTCG		Out	0.000421658		50	TCRBV18-01	TCRBD01-01	TCRBJ01-02
ALL-1_IP_CD8_CAR-T	Human	TCRB	ACTCTGACAGTGACCAGTGCCCATCCTGAAGACAGCAGCTTCTACATCTGCAGTGCCTTGAACAGGGGTGAAGCTTTCTTTGGACAA	CSALNRGEAFF	In	2.63536e-05	3.37661e-05	33	TCRBV20-01	TCRBD01-01	TCRBJ01-01
ALL-1_IP_CD8_CAR-T	Human	TCRB	ACTCTGACAGTGACCAGTGCCCATCCTGAAGACAGCAGCTTCTACATCTGCAGTGGGGAGAGGGACACTGAAGCTTTCTTTGGACAA	CSGERDTEAFF	In	7.41196e-05	9.49672e-05	33	TCRBV20-01	TCRBD02-01	TCRBJ01-01
ALL-1_IP_CD8_CAR-T	Human	TCRB	GGCCCTCACATACCTCTCAGTACCTCTGTGCCAGCAGTGAGAACGCAGAACTGGACAAGTCGGGCCAACGTCCTGACTTTCGGGGCC		Out	2.30594e-05		55	TCRBV25-01	TCRBD01-01	TCRBJ02-06
ALL-1_IP_CD8_CAR-T	Human	TCRB	GAGTCTGCCAGGCCCTCACATACCTCTCAGTACCTCTGTGCCAGCAAAGAAGGGACAGGGGGCTCCTACGAGCAGTACTTCGGGCCG	CASKEGTGGSYEQYF	In	6.09428e-05	7.80841e-05	45	TCRBV25-01	TCRBD01-01	TCRBJ02-07
ALL-1_IP_CD8_CAR-T	Human	TCRB	TCTGCCAGGCCCTCACATACCTCTCAGTACCTCTGTGCCAGCAGTGAGGCATTCGGGACAGCGTATTACGAGCAGTACTTCGGGCCG	CASSEAFGTAYYEQYF	In	4.44717e-05	5.69803e-05	48	TCRBV25-01	TCRBD01-01	TCRBJ02-07
ALL-1_IP_CD8_CAR-T	Human	TCRB	CCCCTGACCCTGGAGTCTGCCAGGCCCTCACATACCTCTCAGTACCTCTGTGCCACCTTTGTTTGGAATGAAGCTTTCTTTGGACAA	CATFVWNEAFF	In	1.81181e-05	2.32142e-05	33	TCRBV25-01	unresolved	TCRBJ01-01
ALL-1_IP_CD8_CAR-T	Human	TCRB	CTGACCCTGGAGTCTGCCAGGCCCTCACATACCTCTCAGTACCTCTGTGCCAGCAGTCAGGGTTCCTATGGCTACACCTTCGGTTCG	CASSQGSYGYTF	In	4.94131e-06	6.33114e-06	36	TCRBV25-01	TCRBD01-01	TCRBJ01-02
ALL-1_IP_CD8_CAR-T	Human	TCRB	CCTGGAGTCTGCCAGGCCCTCACATACCTCTCAGTACCTCTGTGCCAGCAGGGGGCCCATAGCAATCAGCCCCAGCATTTTGGTGAT		Out	0.000214123		41	TCRBV25-01	TCRBD01-01	TCRBJ01-05
ALL-1_IP_CD8_CAR-T	Human	TCRB	GCCAGGCCCTCACATACCTCTCAGTACCTCTGTGCCAGCCTCTCGGCTAGCGGGGGGGCCATTGGGAATGAGCAGTTCTTCGGGCCA	CASLSASGGAIGNEQFF	In	6.58841e-06	8.44153e-06	51	TCRBV25-01	TCRBD02-01	TCRBJ02-01
ALL-1_IP_CD8_CAR-T	Human	TCRB	GCCCTCACATACCTCTCAGTACCTCTGTGCCAGCAGTGGTCCACGAGAACCGGATAAAGTCGGGCCAACGTCCTGACTTTCGGGGCC		Out	3.2942e-06		56	TCRBV25-01	unresolved	TCRBJ02-06
ALL-1_IP_CD8_CAR-T	Human	TCRB	GAGTCTGCCAGGCCCTCACATACCTCTCAGTACCTCTGTGCCAGCAGTGAATGGGACAGGGGGAGCAATGAGCAGTTCTTCGGGCCA	CASSEWDRGSNEQFF	In	1.6471e-05	2.11038e-05	45	TCRBV25-01	TCRBD01-01	TCRBJ02-01
ALL-1_IP_CD8_CAR-T	Human	TCRB	TCTGCCAGGCCCTCACATACCTCTCAGTACCTCTGTGCCAGCAGTGACCGGGACAGGGAACTTACCTATGGCTACACCTTCGGTTCG	CASSDRDRELTYGYTF	In	0.000196005	0.000251135	48	TCRBV25-01	TCRBD01-01	TCRBJ01-02
ALL-1_IP_CD8_CAR-T	Human	TCRB	CCTGAGGATCCAGCAGGTAGTGCGAGGAGATTCGGCAGCTTATTTCTGTGCCACCACTCTGGGTCCCACGAGCAGTACTTCGGGCCG		Out	0.000298125		35	TCRBV18-01	unresolved	TCRBJ02-07
ALL-1_IP_CD8_CAR-T	Human	TCRB	GTGCGAGGAGATTCGGCAGCTTATTTCTGTGCCAGCTCACCAGGATCTAGCAGGGAGGTGGGCAATCAGCCCCAGCATTTTGGTGAT	CASSPGSSREVGNQPQHF	In	7.57667e-05	9.70775e-05	54	TCRBV18-01	TCRBD02-01	TCRBJ01-05
ALL-1_IP_CD8_CAR-T	Human	TCRB	AGTGCGAGGAGATTCGGCAGCTTATTTCTGTGCCAGCTCACTACAGACAGGCTCCAAAGATGATCCTACGAGCAGTACTTCGGGCCG		Out	0.000260242		53	TCRBV18-01	TCRBD01-01	TCRBJ02-07
ALL-1_IP_CD8_CAR-T	Human	TCRB	TCCAGCAGGTAGTGCGAGGAGATTCGGCAGCTTATTTCTGTGCCAGCTCACATTGGCAGGGCTGGGGAGACCCAGTACTTCGGGCCA		Out	0.000105415		43	TCRBV18-01	TCRBD01-01	TCRBJ02-05
ALL-1_IP_CD8_CAR-T	Human	TCRB	CGAGGAGATTCGGCAGCTTATTTCTGTGCCAGCTCTCATAACCCACCCTACCAGGTGTCCCCGGGGGAGACCCAGTACTTCGGGCCA	CASSHNPPYQVSPGETQYF	In	6.91783e-05	8.8636e-05	57	TCRBV18-01	TCRBD02-01	TCRBJ02-05
ALL-1_IP_CD8_CAR-T	Human	TCRB	CTGAGGATCCAGCAGGTAGTGCGAGGAGATTCGGCAGCTTATTTCTGTGCCAGCGAACAGGGGACCGGGGAGCTGTTTTTTGGAGAA	CASEQGTGELFF	In	6.58841e-05	8.44153e-05	36	TCRBV18-01	TCRBD01-01	TCRBJ02-02
ALL-1_IP_CD8_CAR-T	Human	TCRB	GAATTTCCCAAAGAGGGCCTAAAGGTCTGATAAAAGTGGTAATGTGGAAATGGTAACATGGTAGAGTATGCAAGATCAACTGGAGAG	RST	In	1.31768e-05	1.68831e-05	9	TCRBV18-01	unresolved	TCRBJ01-03
ALL-1_IP_CD8_CAR-T	Human	TCRB	AGGATCCAGCAGGTAGTGCGAGGAGATTCGGCAGCTTATTTCTGTGCCAGCTCACCCAAGGGGCTCCCTGAAGCTTTCTTTGGACAA	CASSPKGLPEAFF	In	0.00524767	0.00672368	39	TCRBV18-01	TCRBD01-01	TCRBJ01-01
ALL-1_IP_CD8_CAR-T	Human	TCRB	CAGGTAGTGCGAGGAGATTCGGCAGCTTATTTCTGTGCCAGCTCAGCTCCGGGACAGGGTTTATCATATGGCTACACCTTCGGTTCG	CASSAPGQGLSYGYTF	In	0.00085814	0.00109951	48	TCRBV18-01	TCRBD01-01	TCRBJ01-02
ALL-1_IP_CD8_CAR-T	Human	TCRB	GTGCGAGGAGATTCGGCAGCTTATTTCTGTGCCAGCTCACCACGCCCCCCTGACAGGGGAAAAATCTACGAGCAGTACTTCGGGCCG	CASSPRPPDRGKIYEQYF	In	6.91783e-05	8.8636e-05	54	TCRBV18-01	TCRBD01-01	TCRBJ02-07
ALL-1_IP_CD8_CAR-T	Human	TCRB	CAGCAGGTAGTGCGAGGAGATTCGGCAGCTTATTTCTGTGCCAGCTCACCCCGGGACAGGGTACAAGAGACCCAGTACTTCGGGCCA	CASSPRDRVQETQYF	In	3.95304e-05	5.06492e-05	45	TCRBV18-01	TCRBD01-01	TCRBJ02-05
ALL-1_IP_CD8_CAR-T	Human	TCRB	AGGATCCAGCAGGTAGTGCGAGGAGATTCGGCAGCTTATTTCTGTGCCAGCTCACCAGGGACAAACTATGGCTACACCTTCGGTTCG	CASSPGTNYGYTF	In	0.000255301	0.000327109	39	TCRBV18-01	TCRBD01-01	TCRBJ01-02
ALL-1_IP_CD8_CAR-T	Human	TCRB	CCAGGCCCTCACATACCTCTCAGTACCTCTGTGCCAGCAGTGAATTTTGTCGGGGGGGCGCACCGTTAGCAGCAGTTCTTCGGGCCA		Out	1.31768e-05		52	TCRBV25-01	TCRBD02-01	TCRBJ02-01
ALL-1_IP_CD8_CAR-T	Human	TCRB	CTGACCCTGGAGTCTGCCAGGCCCTCACATACCTCTCAGTACCTCTGTGCCAGCAGTGAGTTAGGGAGCGAGCAGTACTTCGGGCCG	CASSELGSEQYF	In	8.40022e-05	0.000107629	36	TCRBV25-01	TCRBD02-01	TCRBJ02-07
ALL-1_IP_CD8_CAR-T	Human	TCRB	CTGACCCTGGAGTCTGCCAGGCCCTCACATACCTCCCAGTACCTCTGTGCCAGCAGTCAGGGTTCCTATGGCTACACCTTCGGTTCG	CASSQGSYGYTF	In	3.2942e-06	4.22076e-06	36	TCRBV25-01	TCRBD01-01	TCRBJ01-02
ALL-1_IP_CD8_CAR-T	Human	TCRB	CTGGAGTCTGCCAGGCCCTCACATACCTCTCAGTACCTCTGTGCCAGCAGTGAATCCCAGGGGTTGACTGAAGCTTTCTTTGGACAA	CASSESQGLTEAFF	In	3.2942e-06	4.22076e-06	42	TCRBV25-01	TCRBD01-01	TCRBJ01-01
ALL-1_IP_CD8_CAR-T	Human	TCRB	GTCTGCCAGGCCCTCACATACCTCTCAGTACCTCTGTGCCAGCAGTTAACTGGACAAAGTCGGGCCAACGTCCTGACTTTCGGGGCC		Out	1.97652e-05		47	TCRBV25-01	TCRBD01-01	TCRBJ02-06
ALL-1_IP_CD8_CAR-T	Human	TCRB	CCCCTGACCCTGGAGTCTGCCAGGCCCTCACATACCTCTCAGTACCTCTGTGCCAGCAGTGAGGGGGGCACCATATATTTTGGAGAG	CASSEGGTIYF	In	0.000151533	0.000194155	33	TCRBV25-01	TCRBD02-01	TCRBJ01-03
ALL-1_IP_CD8_CAR-T	Human	TCRB	CTGGAGTCTGCCAGGCCCTCACATACCTCTCAGTACCTCTGTGCCAGCAGTGAATACGGTATGGATCAGCCCCAGCATTTTGGTGAT	CASSEYGMDQPQHF	In	4.94131e-06	6.33114e-06	42	TCRBV25-01	TCRBD02-01	TCRBJ01-05
ALL-1_IP_CD8_CAR-T	Human	TCRB	CTGGAGTCTGCCAGGCCCTCACATACCTCTCAGTACCTCTGTGCCAGCAGTGACCCCCAGGGACTCACTGAAGCTTTCTTTGGACAA	CASSDPQGLTEAFF	In	0.000770844	0.000987658	42	TCRBV25-01	TCRBD02-01	TCRBJ01-01
ALL-1_IP_CD8_CAR-T	Human	TCRB	CCTGGAGTCTGCCAGGCCCTCACATACCTCTCAGTACCTCTGTGCCAGCAGTGTCCACAGATCGGCTACGAGCAGTACTTCGGGCCG		Out	0.000144945		41	TCRBV25-01	TCRBD01-01	TCRBJ02-07
ALL-1_IP_CD8_CAR-T	Human	TCRB	CTGGAGTCTGCCAGGCCCTCACATACCTCTCAGTACCTCTGTGCCAGCAGTAGGGGATCGCTTGACGGGGAGCTGTTTTTTGGAGAA	CASSRGSLDGELFF	In	7.57667e-05	9.70775e-05	42	TCRBV25-01	TCRBD01-01	TCRBJ02-02
ALL-1_IP_CD8_CAR-T	Human	TCRB	TCTGCCAGGCCCTCACATACCTCTCAGTACCTCTGTGCCAGCAGTGGGGGGGATGTGCTAGGGAACTATGGCTACACCTTCGGTTCG	CASSGGDVLGNYGYTF	In	1.31768e-05	1.68831e-05	48	TCRBV25-01	TCRBD02-01	TCRBJ01-02
ALL-1_IP_CD8_CAR-T	Human	TCRB	ACCCTGGAGTCTGCCAGGCCCTCACATACCTCTCAGTACCTCTGTGCCAGCAGACAGGGTAGCACAGATACGCAGTATTTTGGCCCA	CASRQGSTDTQYF	In	1.15297e-05	1.47727e-05	39	TCRBV25-01	TCRBD01-01	TCRBJ02-03
ALL-1_IP_CD8_CAR-T	Human	TCRB	ACTGTGACATCGGCCCAAAAGAACCCGACAGCTTTCTATCTCTGTGCCAGTAGTATGTTCAGGAATCAGCCCCAGCATTTTGGTGAT	CASSMFRNQPQHF	In	0.000494131	0.000633114	39	TCRBV19-01	TCRBD01-01	TCRBJ01-05
ALL-1_IP_CD8_CAR-T	Human	TCRB	CAAAAGAACCCGACAGCTTTCTATCTCTGTGCCAGTAGTCCGGGACTAGCGGGGGGGTTGGGCTACAATGAGCAGTTCTTCGGGCCA	CASSPGLAGGLGYNEQFF	In	1.15297e-05	1.47727e-05	54	TCRBV19-01	TCRBD02-01	TCRBJ02-01
ALL-1_IP_CD8_CAR-T	Human	TCRB	ACATCGGCCCAAAAGAACCCGACAGCTTTCTATCTCTGTGCCAGTAGTATCGGACAGGGGTTCCGTTCACCCCTCCACTTTGGGAAC	CASSIGQGFRSPLHF	In	0.000240477	0.000308116	45	TCRBV19-01	TCRBD01-01	TCRBJ01-06
ALL-1_IP_CD8_CAR-T	Human	TCRB	GTGACATCGGCCCAAAAGAACCCGACAGCTTTCTATCTCTGTGCCAGTAGTCCATGGGACAGGCCACCTCAGCAGTTCTTCGGGCCA	CASSPWDRPPQQFF	In	8.89435e-05	0.000113961	42	TCRBV19-01	TCRBD01-01	TCRBJ02-01
ALL-1_IP_CD8_CAR-T	Human	TCRB	ACTGTGACATCGGCCCAAAAGAACCCGACAGCTTTCTATCTCTGTGCCAGTAGTCAGGGTGTCGCCACTGAAGCTTTCTTTGGACAA	CASSQGVATEAFF	In	4.11775e-05	5.27595e-05	39	TCRBV19-01	TCRBD01-01	TCRBJ01-01
ALL-1_IP_CD8_CAR-T	Human	TCRB	ATCGGCCCAAAAGAACCCGACAGCTTTCTATCTCTGTGCCAGTACTCTCCTCCACTGGCGGGGGAAGAGACCCAGTACTTCGGGCCA		Out	0.000378833		47	TCRBV19-01	TCRBD02-01	TCRBJ02-05
ALL-1_IP_CD8_CAR-T	Human	TCRB	ACTGTGACATCGGCCCAAAAGAACCCGACAGCTTTCTATCTCTGTGCCAGTAGGGCCAGGTTTGGATCACCCCTCCACTTTGGGAAC	CASRARFGSPLHF	In	1.31768e-05	1.68831e-05	39	TCRBV19-01	TCRBD01-01	TCRBJ01-06
ALL-1_IP_CD8_CAR-T	Human	TCRB	GGCCCAAAAGAACCCGACAGCTTTCTATCTCTGTGCCAGTATTCAACCACCTAGAAATATAGCAATCAGCCCCAGCATTTTGGTGAT		Out	0.000110356		50	TCRBV19-01	TCRBD02-01	TCRBJ01-05
ALL-1_IP_CD8_CAR-T	Human	TCRB	CCTCTCACTGTGACATCGGCCCAAAAGAACCCGACAGCTTTCTATCTCTGTGCCAGTAGTACCGGGGGTGAAGCTTTCTTTGGACAA	CASSTGGEAFF	In	5.43544e-05	6.96426e-05	33	TCRBV19-01	TCRBD02-01	TCRBJ01-01
ALL-1_IP_CD8_CAR-T	Human	TCRB	GCCCAAAAGAACCCGACAGCTTTCTATCTCTGTGCCTCAAGCGGGACAGGGATGTTCAACCCCACAGATACGCAGTATTTTGGCCCA	CASSGTGMFNPTDTQYF	In	9.38848e-05	0.000120292	51	TCRBV19-01	TCRBD01-01	TCRBJ02-03
ALL-1_IP_CD8_CAR-T	Human	TCRB	TCGGCCCAAAAGAACCCGACAGCTTTCTATCTCTGTGCCAGTAGTAATTTCAGGTCTCCGAGCAATCAGCCCCAGCATTTTGGTGAT	CASSNFRSPSNQPQHF	In	4.11775e-05	5.27595e-05	48	TCRBV19-01	TCRBD01-01	TCRBJ01-05
ALL-1_IP_CD8_CAR-T	Human	TCRB	CGGCCCAAAAGAACCCGACAGCTTTCTATCTCTGTGCCAGTAGTTTCTTAGTATCGGGGGGGATACAATGAGCAGTTCTTCGGGCCA		Out	1.15297e-05		49	TCRBV19-01	TCRBD02-01	TCRBJ02-01
ALL-1_IP_CD8_CAR-T	Human	TCRB	CCGGAGTTGGCTGCTCCCTCCCAGACATCTGTGTACTTCTGTGCCAGCACCGCCCTTGATATGACATATGGCTACACCTTCGGTTCG	CASTALDMTYGYTF	In	8.23551e-06	1.05519e-05	42	TCRBV06-06	TCRBD01-01	TCRBJ01-02
ALL-1_IP_CD8_CAR-T	Human	TCRB	GAGTTGGCTGCTCCCTCCCAGACATCTGTGTACTTCTGTGCCAGCAGCCGGGGCCGTGGGACCCATCAGCCCCAGCATTTTGGTGAT	CASSRGRGTHQPQHF	In	8.23551e-06	1.05519e-05	45	TCRBV06-06	unresolved	TCRBJ01-05
ALL-1_IP_CD8_CAR-T	Human	TCRB	GAGTTGGCTGCTCCCTCCCAGACATCTGTGTACTTCTGTGCCAGCAGTTACGTGTTCCCAGGGGAAGAGACCCAGTACTTCGGGCCA	CASSYVFPGEETQYF	In	0.000163063	0.000208928	45	TCRBV06-06	TCRBD01-01	TCRBJ02-05
ALL-1_IP_CD8_CAR-T	Human	TCRB	CTGGAGTTGGCTGCTCCCTCCCAGACATCTGTGTACTTCTGTGCCAGCAAACCGGGACAGGGTTTAAATGAGCAGTTCTTCGGGCCA	CASKPGQGLNEQFF	In	2.47065e-05	3.16557e-05	42	TCRBV06-06	TCRBD01-01	TCRBJ02-01
ALL-1_IP_CD8_CAR-T	Human	TCRB	CTCAGGCTGGAGTTGGCTGCTCCCTCCCAGACATCTGTGTACTTCTGTGCCAGCAGTTACTACGGTGATACGCAGTATTTTGGCCCA	CASSYYGDTQYF	In	1.97652e-05	2.53246e-05	36	TCRBV06-06	TCRBD02-01	TCRBJ02-03
ALL-1_IP_CD8_CAR-T	Human	TCRB	CTGGAGTTGGCTGCTCCCTCCCAGACATCTGTGTACTTCTGTGCCAGCAAACCGGGACAGGGACTTAATGAGCAGTTCTTCGGGCCA	CASKPGQGLNEQFF	In	0.000200946	0.000257467	42	TCRBV06-06	TCRBD01-01	TCRBJ02-01
ALL-1_IP_CD8_CAR-T	Human	TCRB	GAGTTGGCTGCTCCCTCCCAGACATCTGTGTACTTCTGTGCCAGCAGTTACTCGAGGGGGGTGAACACTGAAGCTTTCTTTGGACAA	CASSYSRGVNTEAFF	In	1.15297e-05	1.47727e-05	45	TCRBV06-06	unresolved	TCRBJ01-01
ALL-1_IP_CD8_CAR-T	Human	TCRB	CTCAGGCTGGAGTCGGCTGCTCCCTCCCAGACATCTGTGTACTTCTGTGCCAGCAGTTACTCGAGGGAGACCCAGTACTTCGGGCCA	CASSYSRETQYF	In	1.48239e-05	1.89934e-05	36	TCRBV06-06	TCRBD02-01	TCRBJ02-05
ALL-1_IP_CD8_CAR-T	Human	TCRB	AGGCTGGAGTTGGCTGCTCCCTCCCAGACATCTGTGTACTTCTGTGCCAGCAGTTACTCCACGGACTATGGCTACACCTTCGGTTCG	CASSYSTDYGYTF	In	6.58841e-06	8.44153e-06	39	TCRBV06-06	TCRBD02-01	TCRBJ01-02
ALL-1_IP_CD8_CAR-T	Human	TCRB	GAGTTGGCTGCTCCCTCCCAGACATCTGTGTACTTCTGTGCCAGCAGTTTACTCTGGGACTAGCCTGGTGAGCAGTTCTTCGGGCCA	CASSLLWD*PGEQFF	Stop	6.58841e-06		45	TCRBV06-06	TCRBD02-01	TCRBJ02-01
ALL-1_IP_CD8_CAR-T	Human	TCRB	GATTTCCCGCTCAGGCTGGAGTCGGCTGCTCCCTCCCAGACATCTGTGTACTTCTGCGCTGGGGGCGATGAGCAGTTCTTCGGGCCA	CAGGDEQFF	In	6.58841e-05	8.44153e-05	27	TCRBV06-06	TCRBD01-01	TCRBJ02-01
ALL-1_IP_CD8_CAR-T	Human	TCRB	TGGCTGCTCCCTCCCAGACATCTGTGTACTTCTGTGCCAGCAGTTCAGACAGGGCTCGTTAGCACCGGGGAGCTGTTTTTTGGAGAA		Out	1.97652e-05		49	TCRBV06-06	TCRBD01-01	TCRBJ02-02
ALL-1_IP_CD8_CAR-T	Human	TCRB	ACATCTGTGTACTTCTGTGCCATCAGTGAGTCTCAGGAGGAAAAAATGAAACGGCTATCTTTTCGCTATGGCTACACCTTCGGTTCG	CAISESQEEKMKRLSFRYGYTF	In	3.45891e-05	4.4318e-05	66	TCRBV10-03	TCRBD02-01	TCRBJ01-02
ALL-1_IP_CD8_CAR-T	Human	TCRB	GAGTCCGCTACCAGCTCCCAGACATCTGTGTACTTCTGTGCCATCAGTGATGGACAGGGAGCAGCCTATGGCTACACCTTCGGTTCG	CAISDGQGAAYGYTF	In	0.00010212	0.000130844	45	TCRBV10-03	TCRBD01-01	TCRBJ01-02
ALL-1_IP_CD8_CAR-T	Human	TCRB	TCCGCTACCAGCTCCCAGACATCTGTGTACTTCTGTGCCATCAATGATTACAGGGGGCGCAGCACAGATACGCAGTATTTTGGCCCA	CAINDYRGRSTDTQYF	In	2.96478e-05	3.79869e-05	48	TCRBV10-03	TCRBD01-01	TCRBJ02-03
ALL-1_IP_CD8_CAR-T	Human	TCRB	ACTCTGGAGTCCGCTACCAGCTCCCAGACATCTGTGTACTTCTGTGCCATCAAGAACAAGGTGGAAGAGACCCAGTACTTCGGGCCA	CAIKNKVEETQYF	In	8.23551e-06	1.05519e-05	39	TCRBV10-03	unresolved	TCRBJ02-05
ALL-1_IP_CD8_CAR-T	Human	TCRB	CTCACTCTGGAGTCCGCTACCAGCTCCCAGACATCTGTGTACTTCTGTGCCATCAGTGAAGGGGGGTACGAGCAGTACTTCGGGCCG	CAISEGGYEQYF	In	0.000171299	0.00021948	36	TCRBV10-03	unresolved	TCRBJ02-07
ALL-1_IP_CD8_CAR-T	Human	TCRB	GAGTCCGCTACCAGCTCCCAGACATCTGTGTACTTCTGTGCCATCAGTGAGTCGTCACCAGCCGGAGGGGAGCTGTTTTTTGGAGAA	CAISESSPAGGELFF	In	1.15297e-05	1.47727e-05	45	TCRBV10-03	unresolved	TCRBJ02-02
ALL-1_IP_CD8_CAR-T	Human	TCRB	CTGGAGTCCGCTACCAGCTCCCAGACATCTGTGTACTTCTGTGCCATCAGAACCGGGAAGGGAGATATTGGCTACACCTTCGGTTCG	CAIRTGKGDIGYTF	In	0.000644017	0.000825159	42	TCRBV10-03	TCRBD02-01	TCRBJ01-02
ALL-1_IP_CD8_CAR-T	Human	TCRB	GAGTCCGCTACCAGCTCCCAGACATCTGTGTACTTCTGTGCCATCAGTGATCTGGGGCTACCGTCAGGCGAGCAGTACTTCGGGCCG	CAISDLGLPSGEQYF	In	9.7179e-05	0.000124513	45	TCRBV10-03	TCRBD01-01	TCRBJ02-07
ALL-1_IP_CD8_CAR-T	Human	TCRB	CTGGAGTCCGCTACCAGCTCCCAGACATCTGTGTACTTCTGTGCCATCAGCACGGGACTAGCGGGGGATGAGCAGTACTTCGGGCCG	CAISTGLAGDEQYF	In	6.75312e-05	8.65256e-05	42	TCRBV10-03	TCRBD02-01	TCRBJ02-07
ALL-1_IP_CD8_CAR-T	Human	TCRB	GAGTCCGCTACCAGCTCCCAGACATCTGTGTACTTCTGTGCCATCAGCGGTAGCGGGGGGTTTACCTACGAACAGTACTTCGGGCCG	CAISGSGGFTYEQYF	In	3.62362e-05	4.64284e-05	45	TCRBV10-03	TCRBD02-01	TCRBJ02-07
ALL-1_IP_CD8_CAR-T	Human	TCRB	TCCGCTACCAGCTCCCAGACATCTGTGTACTTCTGTGCCATCAGTGTGAAACTAGCGGGGGCCGGGAATGAGCAGTTCTTCGGGCCA	CAISVKLAGAGNEQFF	In	0.000309655	0.000396752	48	TCRBV10-03	TCRBD02-01	TCRBJ02-01
ALL-1_IP_CD8_CAR-T	Human	TCRB	ACTCTGGAGTCCGCTACCAGCTCCCAGACATCTGTGTACTTCTGTGCCATCATGGGGCTGGGGGACACTGAAGCTTTCTTTGGACAA	CAIMGLGDTEAFF	In	1.15297e-05	1.47727e-05	39	TCRBV10-03	unresolved	TCRBJ01-01
ALL-1_IP_CD8_CAR-T	Human	TCRB	TCTGCCAGGCCCTCACATACCTCTCAGTACCTCTGTGCCAGCAGTGTTGGCGGGGGCCTCCGCACAGATACGCAGTATTTTGGCCCA	CASSVGGGLRTDTQYF	In	0.000196005	0.000251135	48	TCRBV25-01	TCRBD02-01	TCRBJ02-03
ALL-1_IP_CD8_CAR-T	Human	TCRB	ACCCTGGAGTCTGCCAGGCCCTCACATACCTCTCAGTACCTCTGTGCCAGCAGTGACCCCAGGGATGACACCATATATTTTGGAGAG	CASSDPRDDTIYF	In	6.25899e-05	8.01945e-05	39	TCRBV25-01	TCRBD01-01	TCRBJ01-03
ALL-1_IP_CD8_CAR-T	Human	TCRB	CTGGAGTCTGCCAGGCCCTCACATACCTCTCAGTACCTCTGTGCCAGCAGTGAACAGGGTTGGAATTCACCCCTCCACTTTGGGAAC	CASSEQGWNSPLHF	In	1.6471e-05	2.11038e-05	42	TCRBV25-01	TCRBD01-01	TCRBJ01-06
ALL-1_IP_CD8_CAR-T	Human	TCRB	CCCCTGACCCTGGAGTCTGCCAGGCCCTCACATACCTCTCAGTACCTCTGTGCCAGCGGGTTGGGCTACGAGCAGTACTTCGGGCCG	CASGLGYEQYF	In	3.2942e-05	4.22076e-05	33	TCRBV25-01	unresolved	TCRBJ02-07
ALL-1_IP_CD8_CAR-T	Human	TCRB	TGACCCTGGAGTCTGCCAGGCCCTCACATACCTCTCAGTACCTCTGTGCCAGCAGGGAACCCCGAGGACGAGCAGTACTTCGGGCCG		Out	0.000485895		37	TCRBV25-01	TCRBD02-01	TCRBJ02-07
ALL-1_IP_CD8_CAR-T	Human	TCRB	GAGTCTGCCAGGCCCTCACATACCTCTCAGTACCTCTGTGCCAGCAGTGAATTGTCAGGGGGGAATTCACCCCTCCACTTTGGGAAC	CASSELSGGNSPLHF	In	4.44717e-05	5.69803e-05	45	TCRBV25-01	TCRBD01-01	TCRBJ01-06
ALL-1_IP_CD8_CAR-T	Human	TCRB	CTGGAGTCTGCCAGGCCCTCACATACCTCTCAGTACCTCTGTGCCAGCATGGAGGGGGTAGGACACACTGAAGCTTTCTTTGGACAA	CASMEGVGHTEAFF	In	4.94131e-06	6.33114e-06	42	TCRBV25-01	unresolved	TCRBJ01-01
ALL-1_IP_CD8_CAR-T	Human	TCRB	ACCCTGGAGTCTGCCAGGCCCTCACATACCTCTCAGTACCTCTGTGCCGGCAGACAGGGTAGCACAGATACGCAGTATTTTGGCCCA	CAGRQGSTDTQYF	In	3.2942e-06	4.22076e-06	39	TCRBV25-01	TCRBD01-01	TCRBJ02-03
ALL-1_IP_CD8_CAR-T	Human	TCRB	TGGAGTCTGCCAGGCCCTCACATACCTCTCAGTACCTCTGTGCCAGCAGCCGAAAACAGGGTAACCGATACGCAGTATTTTGGCCCA		Out	3.2942e-06		43	TCRBV25-01	TCRBD01-01	TCRBJ02-03
ALL-1_IP_CD8_CAR-T	Human	TCRB	ACCCTGGAGTCTGCCAGGCCCTCACATACCTCTCAGTACCTCTGTGCCAGCAGTCGGGGGGCGAGGACTGAAGCTTTCTTTGGACAA	CASSRGARTEAFF	In	1.97652e-05	2.53246e-05	39	TCRBV25-01	TCRBD02-01	TCRBJ01-01
ALL-1_IP_CD8_CAR-T	Human	TCRB	GTCTGCCAGGCCCTCACATACCTCTCAGTACCTCTGTGCCAGCAGTTAATCGGTAACAGGCCCTGGACTGAAGCTTTCTTTGGACAA		Out	4.94131e-05		47	TCRBV25-01	TCRBD01-01	TCRBJ01-01
ALL-1_IP_CD8_CAR-T	Human	TCRB	CGCACAGAGCAGCGGGACTCGGCCATGTATCGCTGTGCCAGCAGCCAAGGCGCCGCAGGGTCCTCCTACGAGCAGTACTTCGGGCCG	CASSQGAAGSSYEQYF	In	0.000204241	0.000261687	48	TCRBV07-06	TCRBD01-01	TCRBJ02-07
ALL-1_IP_CD8_CAR-T	Human	TCRB	CAGGTAGTGCGAGGAGATTCGGCAGCTTATTTCTGTGCCAGCACATCTCCCGGGGGCGGTTTTAACTATGGCTACACCTTCGGTTCG	CASTSPGGGFNYGYTF	In	0.000169651	0.000217369	48	TCRBV18-01	unresolved	TCRBJ01-02
ALL-1_IP_CD8_CAR-T	Human	TCRB	AGTGCGAGGAGATTCGGCAGCTTATTTCTGTGCCAGCTCACTACAGACAGGCTCCAAAGATGATCCTACGAGCAGTACTTCGGGCCA		Out	2.47065e-05		53	TCRBV18-01	TCRBD01-01	TCRBJ02-05
ALL-1_IP_CD8_CAR-T	Human	TCRB	CAGCAGGTAGTGCGAGGAGATTCGGCAGCTTATTTCTGTGCCAGCTCACCATCTGCCCAAAGGGGCTACGAGCAGTACTTCGGGCCG	CASSPSAQRGYEQYF	In	0.00712207	0.00912529	45	TCRBV18-01	TCRBD01-01	TCRBJ02-07
ALL-1_IP_CD8_CAR-T	Human	TCRB	CAGCAGGTAGTGCGAGGAGATTCGGCAGCTTATTTCTGTGCCAGCTCACCAGCTACAGGGTTTCCCTACGAGCAGTACTTCGGGCCG	CASSPATGFPYEQYF	In	1.31768e-05	1.68831e-05	45	TCRBV18-01	TCRBD01-01	TCRBJ02-07
ALL-1_IP_CD8_CAR-T	Human	TCRB	GTGCGAGGAGATTCGGCAGCTTATTTCTGTGCCAGCTCACCTCTCGAGAGCGGGGGGTTGAACACCGGGGAGCTGTTTTTTGGAGAA	CASSPLESGGLNTGELFF	In	4.61189e-05	5.90907e-05	54	TCRBV18-01	TCRBD02-01	TCRBJ02-02
ALL-1_IP_CD8_CAR-T	Human	TCRB	TGCGAGGAGATTCGGCAGCTTATTTCTGTGCCAGCTCAGATAAGTTGGACATTTACAAGTCGGGCCAACGTCCTGACTTTCGGGGCC		Out	7.57667e-05		55	TCRBV18-01	TCRBD01-01	TCRBJ02-06
ALL-1_IP_CD8_CAR-T	Human	TCRB	CAGGTAGTGCGAGGAGATTCGGCAGCTTATTTCTGTGCCAGCTCACCACCGGGCAGGGGGGTTAACCTTGAGCAGTTCTTCGGGCCA	CASSPPGRGVNLEQFF	In	2.14123e-05	2.7435e-05	48	TCRBV18-01	TCRBD01-01	TCRBJ02-01
ALL-1_IP_CD8_CAR-T	Human	TCRB	ATCCAGCAGGTAGTGCGAGGAGATTCGGCAGCTTATTTCTGTGCCAGCTCACCTCCGGACAGCCAAAACATTCAGTACTTCGGCGCC	CASSPPDSQNIQYF	In	0.0002273	0.000291233	42	TCRBV18-01	TCRBD01-01	TCRBJ02-04
ALL-1_IP_CD8_CAR-T	Human	TCRB	GAATTTCCCAAAGAGGGCCACACCTTCCATCCTAACCTCACCACCTTCTTCCAGGTTGACATGAACACCCTTTAATACCAAGGACAA	*YQ	Stop	8.23551e-06		9	TCRBV18-01	TCRBD01-01	TCRBJ01-01
ALL-1_IP_CD8_CAR-T	Human	TCRB	CAGGCAGTGCGAGGAGATTCGGCAGCTTATTTCTGTGCCAGCTCAAAACCGGGACAGGGATTATCCTATGGCTACACCTTCGGTTCG	CASSKPGQGLSYGYTF	In	6.58841e-06	8.44153e-06	48	TCRBV18-01	TCRBD01-01	TCRBJ01-02
ALL-1_IP_CD8_CAR-T	Human	TCRB	CAGGTAGTGCGAGGAGATTCGGCAGCTTATTTCTGTGCCAGCTCAATCTTTTGGGTGAGCTCCTACAATGAGCAGTTCTTCGGGCCA	CASSIFWVSSYNEQFF	In	2.96478e-05	3.79869e-05	48	TCRBV18-01	unresolved	TCRBJ02-01
ALL-1_IP_CD8_CAR-T	Human	TCRB	AGCAGGTAGTGCGAGGAGATTCGGCAGCTTATTTCTGTGCCAGCTCACCAGGTACAGGCGCCCACCTACGAGCAGTACTTCGGGCCG		Out	7.57667e-05		46	TCRBV18-01	TCRBD01-01	TCRBJ02-07
ALL-1_IP_CD8_CAR-T	Human	TCRB	TCAGCTGCTCCCTCTCAGACTTCTGTTTACTTCTGTGCCAGCAGTATTCTCTGTATTTGAAAGACCTATGGCTACACCTTCGGTTCG	CASSILCI*KTYGYTF	Stop	4.11775e-05		48	TCRBV06-07	unresolved	TCRBJ01-02
ALL-1_IP_CD8_CAR-T	Human	TCRB	GGAGTCAGCTGCTCCCTCTCAGACTTCTGTTTACTTCTGTGCCACCCAAATCATGCGACGGGAGCCTACGAGCAGTACTTCGGGCCG		Out	0.000146592		44	TCRBV06-07	TCRBD02-01	TCRBJ02-07
ALL-1_IP_CD8_CAR-T	Human	TCRB	GCTGCTCCCTCTCAGACTTCTGTTTACTTCTGTGCCAGCAGTTTTGGGTTGTGTATTTGAAAGACCTATGGCTACACCTTCGGTTCG	CASSFGLCI*KTYGYTF	Stop	4.28246e-05		51	TCRBV06-07	unresolved	TCRBJ01-02
ALL-1_IP_CD8_CAR-T	Human	TCRB	CCCCCTCAAGCTGGAGTCAGCTGCTCCCTCTCAGACTTCTGTTTACTTCTGTGCCAGCAGTCCAGTTATGGCTACACCTTCGGTTCG		Out	0.000294831		32	TCRBV06-07	TCRBD01-01	TCRBJ01-02
ALL-1_IP_CD8_CAR-T	Human	TCRB	GGAGTCAGCTGCTCCCTCTCAGACTTCTGTTTACTTCTGTGCCAGCAGCCAAGGACTAGCGGGGGGGTTGAGCAGTTCTTCGGGCCA		Out	2.47065e-05		44	TCRBV06-07	TCRBD02-01	TCRBJ02-01
ALL-1_IP_CD8_CAR-T	Human	TCRB	CTCCCTCTCAGACTTCTGTTTACTTCTGTGCCAGCAGTGAAAACTAGCGTATTACAAAGTCGGGCCAACGTCCTGACTTTCGGGGCC		Out	3.95304e-05		55	TCRBV06-07	TCRBD02-01	TCRBJ02-06
ALL-1_IP_CD8_CAR-T	Human	TCRB	AGTCAGCTGCTCCCTCTCAGACTTCTGTTTACTTCTGTGCCAGCATTCAGTTAAGGACTTTCCTACAATGAGCAGTTCTTCGGGCCA		Out	1.97652e-05		46	TCRBV06-07	TCRBD02-01	TCRBJ02-01
ALL-1_IP_CD8_CAR-T	Human	TCRB	CAGAGCCGAGGGACTCAGCCGTGTATCTCTACAGTAGCAGTGTATATATTCTGGACAAGTCGGGCCAACGTCCTGACTTTCGGGGCC		Out	3.2942e-05		52	TCRBV17-01	TCRBD01-01	TCRBJ02-06
ALL-1_IP_CD8_CAR-T	Human	TCRB	AGAGCCGAGGGACTCAGCCGTGTATCTCTACAGTAGCAGAATCGCTATTCTGGACAAAGCCGGGCCAACGTCCTGACTTTCGGGGCC		Out	6.58841e-06		53	TCRBV17-01	TCRBD01-01	TCRBJ02-06
ALL-1_IP_CD8_CAR-T	Human	TCRB	CAGCGCACACAGCAGGAGGACTCGGCCGTGTATCTCTGTGCCAGCAGCTTAGCGGGGGGCCCGAAGGAGACCCAGTACTTCGGGCCA	CASSLAGGPKETQYF	In	1.48239e-05	1.89934e-05	45	TCRBV07-02	unresolved	TCRBJ02-05
ALL-1_IP_CD8_CAR-T	Human	TCRB	CAGCGCACACAGCAGGAGGACTCGGCCGTGTATCTCTGTGCCAGCAGCATGGGGCTCCTCGTAGGGAATGAGCAGTTCTTCGGGCCA	CASSMGLLVGNEQFF	In	6.09428e-05	7.80841e-05	45	TCRBV07-02	TCRBD01-01	TCRBJ02-01
ALL-1_IP_CD8_CAR-T	Human	TCRB	CAGCGCACACAGCAGGAGGACTCGGCCGTGTATCTCTGTGCCAGCAGCTTAGAGCAGAAATACAATGAAAAACTGTTTTTTGGCAGT	CASSLEQKYNEKLFF	In	0.000611075	0.000782951	45	TCRBV07-02	unresolved	TCRBJ01-04
ALL-1_IP_CD8_CAR-T	Human	TCRB	ACATCGGCCCAAAAGAACCCGACAGCTTTCTATCTCTGTGCCAGTAGTATATCGGGGGCAGGGGCCTACGAGCAGTACTTCGGGCCG	CASSISGAGAYEQYF	In	0.000298125	0.000381979	45	TCRBV19-01	unresolved	TCRBJ02-07
ALL-1_IP_CD8_CAR-T	Human	TCRB	ACATCGGCCCAAAAGAACCCGACAGCTTTCTATCTCTGTGCCAGCCGACGGACAATTTATAGCAATCAGCCCCAGCATTTTGGTGAT	CASRRTIYSNQPQHF	In	0.000146592	0.000187824	45	TCRBV19-01	TCRBD01-01	TCRBJ01-05
ALL-1_IP_CD8_CAR-T	Human	TCRB	ACTGTGACATCGGCCCAAAAGAACCCGACAGCTTTCTATCTCTGTGCCAGTAGTGGCAGAGCTAACTATGGCTACACCTTCGGTTCG	CASSGRANYGYTF	In	9.88261e-06	1.26623e-05	39	TCRBV19-01	unresolved	TCRBJ01-02
ALL-1_IP_CD8_CAR-T	Human	TCRB	ACATCGGCCCAAAAGAACCCGACAGCTTTCTATCTCTGTGCCAGTAGTATAACCGGGTCGGGGACCTACGAGCAGTACTTCGGGCCG	CASSITGSGTYEQYF	In	5.10602e-05	6.54218e-05	45	TCRBV19-01	TCRBD02-01	TCRBJ02-07
ALL-1_IP_CD8_CAR-T	Human	TCRB	ACTGTGACATCGGCCCAAAAGAACCCGACAGCCTTCTATCTCTGTGCCAGTAGAGGGGGTGAGGACACTGAAGCTTTCTTTGGACAA	CASRGGEDTEAFF	In	8.23551e-06	1.05519e-05	39	TCRBV19-01	TCRBD01-01	TCRBJ01-01
ALL-1_IP_CD8_CAR-T	Human	TCRB	ACTGTGACATCGGCCCAAAAGAACCCGACAGCTTTCTATCTCTGTGCCAGACTTCCAAGACTAACTCATCGGCAGTACTTCGGGCCG	CARLPRLTHRQYF	In	0.00142968	0.00183181	39	TCRBV19-01	TCRBD02-01	TCRBJ02-07
ALL-1_IP_CD8_CAR-T	Human	TCRB	CACTGTGACATCGGCCCAAAAGAACCCGACAGCTTTCTATCTCTGTGCCAGGGACAGGTTTTCAGGTCACCCCTCCACTTTGGGAAC		Out	1.81181e-05		38	TCRBV19-01	TCRBD01-01	TCRBJ01-06
ALL-1_IP_CD8_CAR-T	Human	TCRB	GTGACATCGGCCCAAAAGAACCCGACAGCTTTCTATCTCTGTGCCAGTAGTATAGACCTGGGACGGACTGAAGCTTTCTTTGGACAA	CASSIDLGRTEAFF	In	0.000653899	0.000837821	42	TCRBV19-01	unresolved	TCRBJ01-01
ALL-1_IP_CD8_CAR-T	Human	TCRB	ACATCGGCCCAAAAGAACCCGACAGCTTTCTATCTCTGTGCCAGTAGTATAGGGCAGGGTTATCGGTCACCCCTCCACTTTGGGAAC	CASSIGQGYRSPLHF	In	1.81181e-05	2.32142e-05	45	TCRBV19-01	TCRBD01-01	TCRBJ01-06
ALL-1_IP_CD8_CAR-T	Human	TCRB	CTGTGACATCGGCCCAAAAGAACCCGACAGCTTTCTATCTCTGTGCCAGTAGTTTCTACAGGGGGCAATGAGCAGTTCTTCGGGCCA		Out	3.45891e-05		40	TCRBV19-01	TCRBD01-01	TCRBJ02-01
ALL-1_IP_CD8_CAR-T	Human	TCRB	TCGGCCCAAAAGAACCCGACAGCTTTCTATCTCTGTGCCAGTAGTGCCCGGGGGACAGGAAACCCCTACGAGCAGTACTTCGGGCCG	CASSARGTGNPYEQYF	In	1.31768e-05	1.68831e-05	48	TCRBV19-01	TCRBD01-01	TCRBJ02-07
ALL-1_IP_CD8_CAR-T	Human	TCRB	ACTGTGACATCGGCCCAAAAGAACCCGACAGCTTTCTATCTCTGTGCCAGTAGTTTAGCGGGGCGGGGGGAGCTGTTTTTTGGAGAA	CASSLAGRGELFF	In	9.7179e-05	0.000124513	39	TCRBV19-01	unresolved	TCRBJ02-02
ALL-1_IP_CD8_CAR-T	Human	TCRB	ACAGAGCAGCGGGACTCGGCCATGTATCGCTGTGCCAGCAGCAATAGACAGGGGTACGTCTCTGGAAACACCATATATTTTGGAGAG	CASSNRQGYVSGNTIYF	In	0.000342597	0.000438959	51	TCRBV07-06	TCRBD01-01	TCRBJ01-03
ALL-1_IP_CD8_CAR-T	Human	TCRB	ACTCTGACGATCCAGCGCACAGAGCAGGGGGACTCGGCCATGTATCTCTGTGCCAGCAGCTCCGTAGACGAGCAGTACTTCGGGCCG	CASSSVDEQYF	In	1.31768e-05	1.68831e-05	33	TCRBV07-06	TCRBD02-01	TCRBJ02-07
ALL-1_IP_CD8_CAR-T	Human	TCRB	CAGAGCAGCGGGACTCGGCCATGTATCGCTGTGCCAGCAGCTTAGACCCCCTACCTTCTGTGGACCTACGAGCAGTACTTCGGGCCG		Out	3.2942e-06		52	TCRBV07-06	unresolved	TCRBJ02-07
ALL-1_IP_CD8_CAR-T	Human	TCRB	ACTCTGACGATCCAGCGCACAGAGCAGGGGGACTCGGCCATGTATCTCTGTGCCAGCAGCTTATCCTACACCGCGCATTTTGGTGAT	CASSLSYTAHF	In	1.31768e-05	1.68831e-05	33	TCRBV07-06	unresolved	TCRBJ01-05
ALL-1_IP_CD8_CAR-T	Human	TCRB	ACAGAGCAGCGGGACTCGGCCATGTATCGCTGTGCCAGCAGCTTAACCACCAGCGGGGCGAGCACAGATACGCAGTATTTTGGCCCA	CASSLTTSGASTDTQYF	In	8.89435e-05	0.000113961	51	TCRBV07-06	TCRBD02-01	TCRBJ02-03
ALL-1_IP_CD8_CAR-T	Human	TCRB	ATCCAGCGCACAGAGCAGCGGGACTCGGCCATGTATCGCTGTGCCAGCAGCGAGGGGGGACGGCTCTACGAGCAGTACTTCGGGCCG	CASSEGGRLYEQYF	In	3.2942e-05	4.22076e-05	42	TCRBV07-06	unresolved	TCRBJ02-07
ALL-1_IP_CD8_CAR-T	Human	TCRB	CAGCGCACAGAGCAGCGGGACTCGGCCATGTATCGCTGTGCCAGCAGCTTCAATCGTTACGGGGAGTCTGAAGCTTTCTTTGGACAA	CASSFNRYGESEAFF	In	7.41196e-05	9.49672e-05	45	TCRBV07-06	TCRBD02-01	TCRBJ01-01
ALL-1_IP_CD8_CAR-T	Human	TCRB	GCGCACAGAGCAGCGGGACTCGGCCATGTATCGCTGTGCCAGCAAACCTTCCAGGGGGCGGGTAATGAAAAACTGTTTTTTGGCAGT		Out	5.76486e-05		47	TCRBV07-06	TCRBD01-01	TCRBJ01-04
ALL-1_IP_CD8_CAR-T	Human	TCRB	AGCGCACAGAGCAGCGGGACTCGGCCATGTATCGCTGTGCCAGCAGCACAGTATAAAAGTCGGGCCAACGTCCTGACTTTCGGGGCC		Out	6.58841e-06		46	TCRBV07-06	TCRBD01-01	TCRBJ02-06
ALL-1_IP_CD8_CAR-T	Human	TCRB	ACGATCCAGCGCACAGAGCAGCGGGACTCGGCCCTGTATCTCTGTGCCAGCCGGGAGCAGGGCACAGATACGCAGTATTTTGGCCCA	CASREQGTDTQYF	In	6.58841e-06	8.44153e-06	39	TCRBV07-06	TCRBD02-01	TCRBJ02-03
ALL-1_IP_CD8_CAR-T	Human	TCRB	CGCACAGAGCAGCGGGACTCGGCCATGTATCGCTGTGCCAGCAGCCGAGACAGCGGGGGGGCCTTGAATGAGCAGTTCTTCGGGCCA	CASSRDSGGALNEQFF	In	0.000130121	0.00016672	48	TCRBV07-06	TCRBD02-01	TCRBJ02-01
ALL-1_IP_CD8_CAR-T	Human	TCRB	ACAGAGCAGCGGGACTCGGCCATGTATCGCTGTGCCAGCAGCTTATCGGGCGGGGGGCCGCTGGGGGAAGAGCAGTACTTCGGGCCG	CASSLSGGGPLGEEQYF	In	0.000181181	0.000232142	51	TCRBV07-06	TCRBD02-01	TCRBJ02-07
ALL-1_IP_CD8_CAR-T	Human	TCRB	TCCGCTACCAGCTCCCAGACATCTGTGTACTTCTGTGCCATCAGTGAGTCGACAGTACACTGGGACACTGAAGCTTTCTTTGGACAA	CAISESTVHWDTEAFF	In	0.000103767	0.000132954	48	TCRBV10-03	TCRBD01-01	TCRBJ01-01
ALL-1_IP_CD8_CAR-T	Human	TCRB	CTCACTCTGGAGTCCGCTACCAGCTCCCAGACATCTGTGTACTTCTGTGCCATCGGACGGACGGCCGGGGAGCTGTTTTTTGGAGAA	CAIGRTAGELFF	In	0.000836728	0.00107207	36	TCRBV10-03	unresolved	TCRBJ02-02
ALL-1_IP_CD8_CAR-T	Human	TCRB	GAGTCCGCTACCAGCTCCCAGACATCTGTGTACTTCTGTGCCATCAGTGGCGCCACAGACACTAACTATGGCTACACCTTCGGTTCG	CAISGATDTNYGYTF	In	4.44717e-05	5.69803e-05	45	TCRBV10-03	TCRBD01-01	TCRBJ01-02
ALL-1_IP_CD8_CAR-T	Human	TCRB	CTCACTCTGGAGTCCGCTACCAGCTCCCAGACATCTGTGTACTTCTGTGCCATCAGTGAGGGGTACTACGAGCAGTACTTCGGGCCG	CAISEGYYEQYF	In	0.000158122	0.000202597	36	TCRBV10-03	unresolved	TCRBJ02-07
ALL-1_IP_CD8_CAR-T	Human	TCRB	ACTCTGGAGTCCGCTACCAGCTCCCAGACATCTGTGTACTTCTGTGCCATCAGTGCAACAGTCAATTCACCCCTCCACTTTGGGAAC	CAISATVNSPLHF	In	0.00356433	0.00456687	39	TCRBV10-03	TCRBD01-01	TCRBJ01-06
ALL-1_IP_CD8_CAR-T	Human	TCRB	CTGGAGTCCGCTACCAGCTCCCAGACATCTGTGTACTTCTGTGCCATCAGTGGTCAGGACAGGGCGTCCGAGCAGTACTTCGGGCCG	CAISGQDRASEQYF	In	0.000678606	0.000869477	42	TCRBV10-03	TCRBD01-01	TCRBJ02-07
ALL-1_IP_CD8_CAR-T	Human	TCRB	ACTCTGGAGTCCGCTACCAGCTCCCAGACATCTGTGTACTTCTGTGCCATCGGGGGGGAGACTACCTACGAGCAGTACTTCGGGCCG	CAIGGETTYEQYF	In	8.23551e-06	1.05519e-05	39	TCRBV10-03	TCRBD02-01	TCRBJ02-07
ALL-1_IP_CD8_CAR-T	Human	TCRB	ATCCAGCGCACAGAGCAGGGGGACTCGGCCATGTATCTCTGTGCCAGCAGCTCTCTAGCCGTTTGGTACGAGCAGTACTTCGGGCCG	CASSSLAVWYEQYF	In	9.88261e-06	1.26623e-05	42	TCRBV07-09	TCRBD02-01	TCRBJ02-07
ALL-1_IP_CD8_CAR-T	Human	TCRB	CAGCGCACAGAGCAGGGGGACTCGGCCATGTATCTCTGTGCCAGCAGCCAATCCCGTGATGGAACCTACGAGCAGTACTTCGGGCCG	CASSQSRDGTYEQYF	In	0.000121886	0.000156168	45	TCRBV07-09	unresolved	TCRBJ02-07
ALL-1_IP_CD8_CAR-T	Human	TCRB	ACCTTGGAGATCCAGCGCACAGAGCAGGGGGACTCGGCCATGTATCTCTGTGCCAGCAGCTGGGGGGAGACCCAGTACTTCGGGCCA	CASSWGETQYF	In	9.88261e-06	1.26623e-05	33	TCRBV07-09	unresolved	TCRBJ02-05
ALL-1_IP_CD8_CAR-T	Human	TCRB	CAGCGCACAGAGCAGGGGGACTCGGCCATGTATCTCTGTGCCAGCAGCCCCAGGGTGAATCCTGGAAACACCATATATTTTGGAGAG	CASSPRVNPGNTIYF	In	0.0012765	0.00163555	45	TCRBV07-09	TCRBD01-01	TCRBJ01-03
ALL-1_IP_CD8_CAR-T	Human	TCRB	ATCCAGCGCACAGAGCAGGGGGACTCGGCCATGTATCTCTGTGCCAGCAGCTTTGCTGGGGATCCCTACGAGCAGTACTTCGGGCCG	CASSFAGDPYEQYF	In	1.31768e-05	1.68831e-05	42	TCRBV07-09	unresolved	TCRBJ02-07
ALL-1_IP_CD8_CAR-T	Human	TCRB	CTGGAGTTGGCTGCTCCCTCCCAGACATCTGTGTACTTCTGTGCCAGCCTCGGACAGGAGAACACCGGGGAGCTGTTTTTTGGAGAA	CASLGQENTGELFF	In	0.000355774	0.000455842	42	TCRBV06-06	TCRBD01-01	TCRBJ02-02
ALL-1_IP_CD8_CAR-T	Human	TCRB	TTGGCTGCTCCCTCCCAGACATCTGTGTACTTCTGTGCCAGCAGTTACGGGAGACAGGGGGCATTAGAGACCCAGTACTTCGGGCCA	CASSYGRQGALETQYF	In	0.000222359	0.000284901	48	TCRBV06-06	TCRBD01-01	TCRBJ02-05
ALL-1_IP_CD8_CAR-T	Human	TCRB	GGAGTTGGCTGCTCCCTCCCAGACATCTGTGTACTTCTGTGCCAGCAGCGCCCGGACAGGGTTCGAGGAAAAACTGTTTTTGGCAGT		Out	9.88261e-06		44	TCRBV06-06	TCRBD01-01	TCRBJ01-04
ALL-1_IP_CD8_CAR-T	Human	TCRB	TTGGCTGCTCCCTCCCAGACATCTGTGTACTTCTGTGCCAGCAGTTACACTTCCGGGGGCCGAGATCAGCCCCAGCATTTTGGTGAT	CASSYTSGGRDQPQHF	In	0.000159769	0.000204707	48	TCRBV06-06	unresolved	TCRBJ01-05
ALL-1_IP_CD8_CAR-T	Human	TCRB	AGGCTGGAGTTGGCTGCTCCCTCCCAGACATCTGTGTACTTCTGTGCCAGCAGTTACCGAGGGGACACTGAAGCTTTCTTTGGACAA	CASSYRGDTEAFF	In	0.000788962	0.00101087	39	TCRBV06-06	unresolved	TCRBJ01-01
ALL-1_IP_CD8_CAR-T	Human	TCRB	GTTGGCTGCTCCCTCCCAGACATCTGTGTACTTCTGTGCCAGCAGTAGACTAGCGGGGGACGTGACGGGGAGCTGTTTTTTGGAGAA		Out	6.25899e-05		47	TCRBV06-06	TCRBD02-01	TCRBJ02-02
ALL-1_IP_CD8_CAR-T	Human	TCRB	CTGGAGTCGGCTGCTCCCTCCCAGACATCTGTGTACTTCTGTGCCAGCAGTTACTCCGCTCCGCAGTACGAGCAGTACTTCGGGCCG	CASSYSAPQYEQYF	In	1.81181e-05	2.32142e-05	42	TCRBV06-06	TCRBD01-01	TCRBJ02-07
ALL-1_IP_CD8_CAR-T	Human	TCRB	CTCAGGCTGGAGTTGGCTGCTCCCTCCCAGACATCTGTGTACTTCTGTGCCAGCAGTTACTCGAGGGAGACCCAGTACTTCGGGCCA	CASSYSRETQYF	In	1.48239e-05	1.89934e-05	36	TCRBV06-06	TCRBD02-01	TCRBJ02-05
ALL-1_IP_CD8_CAR-T	Human	TCRB	CTGGAGTTGGCTGCTCCCTCCCAGACATCTGTGTACTTCTGTGCCAGCAGTCCTAGCGGGGTCTTCGATGAGCAGTTCTTCGGGCCA	CASSPSGVFDEQFF	In	0.000393657	0.000504381	42	TCRBV06-06	TCRBD02-01	TCRBJ02-01
ALL-1_IP_CD8_CAR-T	Human	TCRB	GAGTTGGCTGCTCCCTCCCAGACATCTGTGTACTTCTGTGCCAGCAGTTACCGGGACAAACCCAACAATGAGCAGTTCTTCGGGCCA	CASSYRDKPNNEQFF	In	1.31768e-05	1.68831e-05	45	TCRBV06-06	TCRBD01-01	TCRBJ02-01
ALL-1_IP_CD8_CAR-T	Human	TCRB	GTTGGCTGCTCCCTCCCAGACATCTGTGTACTTCTGTGCCAGCAGTAGACTGGCGGGGGACGTGACGGGGAGCTGTTTTTTGGAGAA		Out	4.94131e-06		47	TCRBV06-06	TCRBD02-01	TCRBJ02-02
ALL-1_IP_CD8_CAR-T	Human	TCRB	CTGGAGTTGGCTGCTCCCTCCCAGACATCTGTGTACTTCTGTGCCAGCAGTTCCTGGGACGGAAACAATGAGCAGTTCTTCGGGCCA	CASSSWDGNNEQFF	In	7.24725e-05	9.28568e-05	42	TCRBV06-06	unresolved	TCRBJ02-01
ALL-1_IP_CD8_CAR-T	Human	TCRB	CAGGTAGTGCGAGGAGATTCGGCAGCTTATTTCTGTGCCAGCTCACCTGACGGCCCAGCGAAGAGGGACGAGCAGTACTTCGGGCCA	CASSPDGPAKRDEQYF	In	6.58841e-06	8.44153e-06	48	TCRBV18-01	unresolved	TCRBJ02-05
ALL-1_IP_CD8_CAR-T	Human	TCRB	CTGAGGATCCAGCAGGTAGTGCGAGGAGATTCGGCAGCTTATTTCTGTGCCAGCTCACCCGTGGCCGTTGAAGCTTTCTTTGGACAA	CASSPVAVEAFF	In	0.000532014	0.000681653	36	TCRBV18-01	TCRBD01-01	TCRBJ01-01
ALL-1_IP_CD8_CAR-T	Human	TCRB	CTGAAGATCCAGCCTGCAGAGCAGGGGGACTCGGCCGTGTATGTCTGTGCAAGTCGCTTAGGGGGGGTTGAGCAGTACTTCGGGCCG	CASRLGGVEQYF	In	0.000135062	0.000173051	36	TCRBV12-02	TCRBD02-01	TCRBJ02-07
ALL-1_IP_CD8_CAR-T	Human	TCRB	GCCTGCAGAGCAGGGGGACTCGGCCGTGTATGTCTGTGCAAGTCGCTTAGCGCCCCGGGGAGCAATCAGCCCCAGCATTTTGGTGAT		Out	1.81181e-05		47	TCRBV12-02	TCRBD02-01	TCRBJ01-05
ALL-1_IP_CD8_CAR-T	Human	TCRB	CTCTGAAGATCCAGCCTGCAGAGCAGGGGGACTCGGCCGTGTATGTCTGTGCAAGTCGCCCGCTGAGGGACAGAACACTTTGGGAAC		Out	0.000345891		34	TCRBV12-02	TCRBD01-01	TCRBJ01-06
ALL-1_IP_CD8_CAR-T	Human	TCRB	CCTGCAGAGCAGGGGGACTCGGCCGTGTATGTCTGTGCAAGTCGCTTACTTCTCCCCCGGCCGGAATATGGCTACACCTTCGGTTCG	CASRLLLPRPEYGYTF	In	0.00203088	0.0026021	48	TCRBV12-02	unresolved	TCRBJ01-02
ALL-1_IP_CD8_CAR-T	Human	TCRB	CTGCAGAGCAGGGGGACTCGGCCGTGTATGTCTGTGCAAGTCGCTAGAGGACAGATAGCAACTAATGAAAAACTGTTTTTTGGCAGT		Out	0.000136709		49	TCRBV12-02	TCRBD01-01	TCRBJ01-04
ALL-1_IP_CD8_CAR-T	Human	TCRB	CTGCAGAGCAGGGGGACTCGGCCGTGTATGTCTGTGCAAGTCGCCCCCACGGGGGGCCGGGGGAAGTATACGCAGTATTTTGGCCCA		Out	1.6471e-05		49	TCRBV12-02	TCRBD02-01	TCRBJ02-03
ALL-1_IP_CD8_CAR-T	Human	TCRB	GCAGAGCAGGGGGACTCGGCCGTGTATGTCTGTGCAAGTCGCTTCCTCACCAGCGGGGGGCCTGTGAATGAGCAGTTCTTCGGGCCA	CASRFLTSGGPVNEQFF	In	0.000141651	0.000181493	51	TCRBV12-02	TCRBD02-01	TCRBJ02-01
ALL-1_IP_CD8_CAR-T	Human	TCRB	AGCAGGGGGACTCGGCCGTGTATGTCTGTGCAAGTCGCTTAAATTGCTCTAGCGCCCTGGGGCTACAATGAGCAGTTCTTCGGGCCA		Out	2.14123e-05		55	TCRBV12-02	TCRBD02-01	TCRBJ02-01
ALL-1_IP_CD8_CAR-T	Human	TCRB	GCAGAGCAGGGGGACTCGGCCGTGTATGTCTGTGCAAGTCGCTTTAGGCAGACTAGCGGGGACACAGATACGCAGTATTTTGGCCCA	CASRFRQTSGDTDTQYF	In	2.14123e-05	2.7435e-05	51	TCRBV12-02	TCRBD02-01	TCRBJ02-03
ALL-1_IP_CD8_CAR-T	Human	TCRB	GCAGAGCAGGGGGACTCGGCCGCGTATGTCTGTGCAAGTCGCTTTAGGCAGACTAGCGGGGACACAGATACGCAGTATTTTGGCCCA	CASRFRQTSGDTDTQYF	In	8.23551e-06	1.05519e-05	51	TCRBV12-02	TCRBD02-01	TCRBJ02-03
ALL-1_IP_CD8_CAR-T	Human	TCRB	CAGCGCACACAGCAGGAGGACTCGGCCGTGTATCTCTGTGCCAGCACCCCAGGGAGGGCAGGGGCCAACGTCCTGACTTTCGGGGCC	CASTPGRAGANVLTF	In	4.94131e-06	6.33114e-06	45	TCRBV07-02	TCRBD02-01	TCRBJ02-06
ALL-1_IP_CD8_CAR-T	Human	TCRB	CAGCGCACACAGCAGGAGGACTCGGCCGTGTATCTCTGTGCCAGCAGCTTAGTCGTCCTAGCGGGGGAGACCCAGTACTTCGGGCCA	CASSLVVLAGETQYF	In	0.000255301	0.000327109	45	TCRBV07-02	TCRBD02-01	TCRBJ02-05
ALL-1_IP_CD8_CAR-T	Human	TCRB	CAGCGCACACAGCAGGAGGACTCGGCCGTGTATCTCTGTGCCAGCCGCTCCAGCGGGGGGCCTCCCGAGACCCAGTACTTCGGGCCA	CASRSSGGPPETQYF	In	0.00015318	0.000196265	45	TCRBV07-02	TCRBD02-01	TCRBJ02-05
ALL-1_IP_CD8_CAR-T	Human	TCRB	CGCACACAGCAGGAGGACTCGGCCGTGTATCTCTGTGCCAGCAGCATTCCACTCCAGGGGGGTCGGACTGAAGCTTTCTTTGGACAA	CASSIPLQGGRTEAFF	In	0.000143298	0.000183603	48	TCRBV07-02	TCRBD01-01	TCRBJ01-01
ALL-1_IP_CD8_CAR-T	Human	TCRB	CTGACGATCCAGCGCACACAGCAGGAGGACTCGGCCGTGTATCTCTGTGCCAGCAGCCTCGACACAGATACGCAGTATTTTGGCCCA	CASSLDTDTQYF	In	0.000105415	0.000135064	36	TCRBV07-02	unresolved	TCRBJ02-03
ALL-1_IP_CD8_CAR-T	Human	TCRB	CGCACACAGCAGGAGGACTCGGCCGTGTATCTCTGTGCCAGCAGCTTAAGCGGGGGCCGAGGAAATCAGCCCCAGCATTTTGGTGAT	CASSLSGGRGNQPQHF	In	3.95304e-05	5.06492e-05	48	TCRBV07-02	TCRBD02-01	TCRBJ01-05
ALL-1_IP_CD8_CAR-T	Human	TCRB	CAGCGCACACAGCAGGAGGACTCGGCCGTGTATCTCTGTGCCAGCAGCCCGGACGCGATGGCCCCAGATACGCAGTATTTTGGCCCA	CASSPDAMAPDTQYF	In	0.000981673	0.00125779	45	TCRBV07-02	unresolved	TCRBJ02-03
ALL-1_IP_CD8_CAR-T	Human	TCRB	CAGCGCACACAGCAGGAGGACTCGGCCGTGTATCTCTGTGCCAGCAGCTTAGAAGTGACAGGGGACTACGAGCAGTACTTCGGGCCG	CASSLEVTGDYEQYF	In	9.38848e-05	0.000120292	45	TCRBV07-02	TCRBD01-01	TCRBJ02-07
ALL-1_IP_CD8_CAR-T	Human	TCRB	ACGATCCAGCGCACACAGCAGGAGGACTCGGCCGTGTATCTCTGTGCCAGCAGCTTGGGTTCTTCCTACGAGCAGTACTTCGGGCCG	CASSLGSSYEQYF	In	1.31768e-05	1.68831e-05	39	TCRBV07-02	unresolved	TCRBJ02-07
ALL-1_IP_CD8_CAR-T	Human	TCRB	GACGATCCAGCGCACACAGCAGGAGGACTCGGCCGTGTATCTCTGTGCCAGCCAATTCAGGGGGTATACGAGCAGTACTTCGGGCCG		Out	3.2942e-05		38	TCRBV07-02	TCRBD01-01	TCRBJ02-07
ALL-1_IP_CD8_CAR-T	Human	TCRB	CGCACACAGCAGGAGGACTCGGCCGTGTATCTCTGTGCCAGCAGCTTGGACAGGGGGCGTTCTGCAGATACGCAGTATTTTGGCCCA	CASSLDRGRSADTQYF	In	8.23551e-05	0.000105519	48	TCRBV07-02	TCRBD01-01	TCRBJ02-03
ALL-1_IP_CD8_CAR-T	Human	TCRB	CAGCGCACACAGCAGGAGGACTCGGCCGTGTATCTCTGTGCCAGCAGCTTATTAGAGTACACTACCGGGGAGCTGTTTTTTGGAGAA	CASSLLEYTTGELFF	In	6.58841e-06	8.44153e-06	45	TCRBV07-02	unresolved	TCRBJ02-02
ALL-1_IP_CD8_CAR-T	Human	TCRB	ATCCAGCGCACAGAGCAGCGGGACTCGGCCATGTATCGCTGTGCCAGCAGCTGGACTAGGAGCTCCTACGAGCAGTACTTCGGGCCG	CASSWTRSSYEQYF	In	1.31768e-05	1.68831e-05	42	TCRBV07-06	TCRBD02-01	TCRBJ02-07
ALL-1_IP_CD8_CAR-T	Human	TCRB	CGCACAGAGCAGCGGGACTCGGCCATGTATCGCTGTGCCAGCAGCTTAGGCGGGGATCGGCGCAATCAGCCCCAGCATTTTGGTGAT	CASSLGGDRRNQPQHF	In	6.58841e-06	8.44153e-06	48	TCRBV07-06	TCRBD02-01	TCRBJ01-05
ALL-1_IP_CD8_CAR-T	Human	TCRB	GCGCACAGAGCAGCGGGACTCGGCCATGTATCGCTGTGCCAGCAGCTTAGATAGCGGGGGGCCTACAATGAGCAGTTCTTCGGGCCA		Out	6.58841e-06		47	TCRBV07-06	TCRBD02-01	TCRBJ02-01
ALL-1_IP_CD8_CAR-T	Human	TCRB	AGCGCACAGAGCAGCGGGACTCGGCCATGTATCGCTGTGCCAGCAGCTTTAGGCACACTACGGAATCAGCCCCAGCATTTTGGTGAT		Out	0.000154828		46	TCRBV07-06	TCRBD02-01	TCRBJ01-05
ALL-1_IP_CD8_CAR-T	Human	TCRB	CGCACAGAGCAGCGGGACTCGGCCATGTATCGCTGTGCCACCAGCGAACTAGGGAAAAGAGGGGCCAACGTCCTGACTTTCGGGGCC	CATSELGKRGANVLTF	In	6.75312e-05	8.65256e-05	48	TCRBV07-06	TCRBD02-01	TCRBJ02-06
ALL-1_IP_CD8_CAR-T	Human	TCRB	CAGCGGGACTCGGCCATGTATCGCTGTGCCAGCAGCTTATACCCGAAGACTAGCGGGGTAAGCACAGATACGCAGTATTTTGGCCCA	CASSLYPKTSGVSTDTQYF	In	6.58841e-06	8.44153e-06	57	TCRBV07-06	TCRBD02-01	TCRBJ02-03
ALL-1_IP_CD8_CAR-T	Human	TCRB	GCAGCGGGACTCGGCCATGTATCGCTGTGCCAGCAGCCGAAGGCCAGGGGGGCCCCTTAAGCCAAAAACATTCAGTACTTCGGCGCC		Out	8.72964e-05		56	TCRBV07-06	TCRBD01-01	TCRBJ02-04
ALL-1_IP_CD8_CAR-T	Human	TCRB	CTGACGATCCAGCGCACAGAGCAGCGGGACTCGGCCATGTATCTCTGTGCCAGCAGTAACACAGGGCACGAGCAGTACTTCGGGCCG	CASSNTGHEQYF	In	1.6471e-05	2.11038e-05	36	TCRBV07-06	TCRBD01-01	TCRBJ02-07
ALL-1_IP_CD8_CAR-T	Human	TCRB	CAGCGCACAGAGCAGCGGGACTCGGCCATGTATCGCTGTGCCAGCACCTCTCTAGCGGTTGCCACAGATACGCAGTATTTTGGCCCA	CASTSLAVATDTQYF	In	0.000265183	0.000339771	45	TCRBV07-06	TCRBD02-01	TCRBJ02-03
ALL-1_IP_CD8_CAR-T	Human	TCRB	ACTCTGACGATCCAGCGCACAGAGCAGGGGGACTCGGCCATGTATCTCTGTGCCAGCAGCTTAGATGCCGAGCAGTACTTCGGGCCG	CASSLDAEQYF	In	9.88261e-06	1.26623e-05	33	TCRBV07-06	unresolved	TCRBJ02-07
ALL-1_IP_CD8_CAR-T	Human	TCRB	CAGCGCACAGAGCAGCGGGACTCGGCCATGTATCGCTGTGCCAGCAGCTTAGCACGCAGCGGGTACACTGAAGCTTTCTTTGGACAA	CASSLARSGYTEAFF	In	1.81181e-05	2.32142e-05	45	TCRBV07-06	TCRBD02-01	TCRBJ01-01
ALL-1_IP_CD8_CAR-T	Human	TCRB	GAGATCCAGCGCACAGAGCAGCGGGACTCGGCCATGTATCGCTGTGCCAGCAGCCTTGGGAGGTTGTACGAGCAGTACTTCGGGCCG	CASSLGRLYEQYF	In	1.6471e-05	2.11038e-05	39	TCRBV07-06	TCRBD02-01	TCRBJ02-07
ALL-1_IP_CD8_CAR-T	Human	TCRB	ACATCGGCCCAAAAGAACCCGACAGCTTTCTATCTCTGTGCCAGTAGTTATGCCGGGACAGGGGCGTACGAGCAGTACTTCGGGCCG	CASSYAGTGAYEQYF	In	0.000762608	0.000977107	45	TCRBV19-01	TCRBD01-01	TCRBJ02-07
ALL-1_IP_CD8_CAR-T	Human	TCRB	TCGGCCCAAAAGAACCCGACAGCTTTCTATCTCTGTGCCAGTAGTGACACAGGACAGGGGGGCTTTCAGCCCCAGCATTTTGGTGAT	CASSDTGQGGFQPQHF	In	5.92957e-05	7.59737e-05	48	TCRBV19-01	TCRBD01-01	TCRBJ01-05
ALL-1_IP_CD8_CAR-T	Human	TCRB	ATCGGCCCAAAAGAACCCGACAGCTTTCTATCTCTGTGCCAGTAGTACGAAAGGTTCGGGTTAAACACTGAAGCTTTCTTTGGACAA		Out	0.00128803		47	TCRBV19-01	TCRBD02-01	TCRBJ01-01
ALL-1_IP_CD8_CAR-T	Human	TCRB	TCGGCCCAAAAGAACCCGACAGCTTTCTATCTCTGTGCCAGTAGTATTGGCACTAGCGGGGGGGACAATGAGCAGTTCTTCGGGCCA	CASSIGTSGGDNEQFF	In	0.00101132	0.00129577	48	TCRBV19-01	TCRBD02-01	TCRBJ02-01
ALL-1_IP_CD8_CAR-T	Human	TCRB	GTGACATCGGCCCAAAAGAACCCGACAGCTTTCTATCTCTGTGCCAGTAGGGTTCGGGACAGCAATTCACCCCTCCACTTTGGGAAC	CASRVRDSNSPLHF	In	0.000592957	0.000759737	42	TCRBV19-01	TCRBD01-01	TCRBJ01-06
ALL-1_IP_CD8_CAR-T	Human	TCRB	GCCCAAAAGAACCCGACAGCTTTCTATCTCTGTGCCAGTAGTATTAGGGGACCGGACAGTTCATCCTACGAGCAGTACTTCGGGCCG	CASSIRGPDSSSYEQYF	In	0.000324479	0.000415745	51	TCRBV19-01	TCRBD01-01	TCRBJ02-07
ALL-1_IP_CD8_CAR-T	Human	TCRB	ACTGTGACATCGGCCCAAAAGAACCCGACAGCTTTCTATCTCTGTGCCAGTAGGTTGACCCCAGAGGGTGGCTACACCTTCGGTTCG	CASRLTPEGGYTF	In	4.44717e-05	5.69803e-05	39	TCRBV19-01	TCRBD02-01	TCRBJ01-02
ALL-1_IP_CD8_CAR-T	Human	TCRB	ACTGTGACATCGGCCCAAAAGAACCCGACAGCTTTCTATCTCTGTGCCAGTAGTACGTACTATAATTCACCCCTCCACTTTGGGAAC	CASSTYYNSPLHF	In	0.000291537	0.000373538	39	TCRBV19-01	TCRBD02-01	TCRBJ01-06
ALL-1_IP_CD8_CAR-T	Human	TCRB	CCGACAGCTTTCTATCTCTGTGCCAGTAGTATAGATTCGACAGGGGGCGTCTTCGCAGTCACGTACAATGAGCAGTTCTTCGGGCCA	CASSIDSTGGVFAVTYNEQFF	In	0.000143298	0.000183603	63	TCRBV19-01	TCRBD01-01	TCRBJ02-01
ALL-1_IP_CD8_CAR-T	Human	TCRB	ACTGTGACATCGGCCCAAAAGAACCCGACAGCTTTCTATCTCTGTGCCAGTAGTATTGACTCCTACAATGAGCAGTTCTTCGGGCCA	CASSIDSYNEQFF	In	0.000143298	0.000183603	39	TCRBV19-01	unresolved	TCRBJ02-01
ALL-1_IP_CD8_CAR-T	Human	TCRB	ACATCGGCCCAAAAGAACCCGACAGCTTTCTATCTCTGTGCCAGTAGCCCGACAGGGGCGGGTGGTCAGCCCCAGCATTTTGGTGAT	CASSPTGAGGQPQHF	In	0.000212476	0.000272239	45	TCRBV19-01	TCRBD01-01	TCRBJ01-05
ALL-1_IP_CD8_CAR-T	Human	TCRB	TCTCACTGTGACATCGGCCCAAAAGAACCCGACAGCTTTCTATCTCTGTGCCAGATCCGGGCAGACGAGACCCAGTACTTCGGGCCA		Out	5.27073e-05		35	TCRBV19-01	unresolved	TCRBJ02-05
ALL-1_IP_CD8_CAR-T	Human	TCRB	ACGATCCAGCGCACACAGCAGGAGGACTCGGCCGTGTATCTCTGTGCCAGCAGCTTAGGGGTAGAGTCAGGCTACACCTTCGGTTCG	CASSLGVESGYTF	In	6.58841e-06	8.44153e-06	39	TCRBV07-02	unresolved	TCRBJ01-02
ALL-1_IP_CD8_CAR-T	Human	TCRB	ACGATCCAGCGCACACAGCAGGAGGACTCGGCCGTGTATCTCTGTGCCAGCAGCTTAGCCGGCAAAAGGGAGCAGTACTTCGGGCCG	CASSLAGKREQYF	In	8.89435e-05	0.000113961	39	TCRBV07-02	unresolved	TCRBJ02-07
ALL-1_IP_CD8_CAR-T	Human	TCRB	CCAGCGCACACAGCAGGAGGACTCGGCCGTGTATCTCTGTGCCAGCAGCCTGGGACAGGGGGCAATTCACCCCTCCACTTTGGGAAC		Out	6.75312e-05		44	TCRBV07-02	TCRBD01-01	TCRBJ01-06
ALL-1_IP_CD8_CAR-T	Human	TCRB	GATCCAGCGCACACAGCAGGAGGACTCGGCCGTGTATCTCTGTGCCAGCAGGGATAGCTCGGATCCTACGAGCAGTACTTCGGGCCG		Out	0.000418364		41	TCRBV07-02	TCRBD02-01	TCRBJ02-07
ALL-1_IP_CD8_CAR-T	Human	TCRB	GCGCACACAGCAGGAGGACTCGGCCGTGTATCTCTGTGCCAGCAGCTAGCCAGGGCCCCCCGTTGGACTGAAGCTTTCTTTGGACAA		Out	4.94131e-06		47	TCRBV07-02	TCRBD01-01	TCRBJ01-01
ALL-1_IP_CD8_CAR-T	Human	TCRB	GCGCACACAGCAGGAGGACTCGGCCGTGTATCTCTGTGCCAGCAGCTCAGGGGGGTTGGGAGTCCAGATACGCAGTATTTTGGCCCA		Out	4.94131e-06		47	TCRBV07-02	TCRBD01-01	TCRBJ02-03
ALL-1_IP_CD8_CAR-T	Human	TCRB	CTGACGATCCAGCGCACACAGCAGGAGGACTCGGCCATGTATCTCTGTGCCAGCAGCTTAGAGGACCATGGCTACACCTTCGGTTCG	CASSLEDHGYTF	In	6.58841e-06	8.44153e-06	36	TCRBV07-02	unresolved	TCRBJ01-02
ALL-1_IP_CD8_CAR-T	Human	TCRB	CGCACACAGCAGGAGGACTCGGCCGTGTATCTCTGTGCCAGCAGCTTAGAAGACAGTTATTCCACAGATACGCAGTATTTTGGCCCA	CASSLEDSYSTDTQYF	In	1.6471e-05	2.11038e-05	48	TCRBV07-02	TCRBD01-01	TCRBJ02-03
ALL-1_IP_CD8_CAR-T	Human	TCRB	ATCCAGCGCACACAGCAGGAGGACTCGGCCGTGTATCTCTGTGCCAGCAGCCTAGCGGGGATTTACAATGAGCAGTTCTTCGGGCCA	CASSLAGIYNEQFF	In	7.08254e-05	9.07464e-05	42	TCRBV07-02	unresolved	TCRBJ02-01
ALL-1_IP_CD8_CAR-T	Human	TCRB	GCACACAGCAGGAGGACTCGGCCGTGTATCTCTGTGCCAGCAGCCACAATAGACCCGGTTCAAAATCAGCCCCAGCATTTTGGTGAT		Out	7.24725e-05		49	TCRBV07-02	unresolved	TCRBJ01-05
ALL-1_IP_CD8_CAR-T	Human	TCRB	CTGTCGATCCAGCGCACACAGCAGGAGGACTCGGCCGTGTATCTCTGTGCCAGCAGCTCGGTCTACAATGAGCAGTTCTTCGGGCCA	CASSSVYNEQFF	In	6.58841e-06	8.44153e-06	36	TCRBV07-02	TCRBD02-01	TCRBJ02-01
ALL-1_IP_CD8_CAR-T	Human	TCRB	ACGATCCAGCGCACACAGCAGGAGGACTCGGCCGTGTATCTCTGTGCCAGCAGCTTGACGTACCAGGATGGCTACACCTTCGGTTCG	CASSLTYQDGYTF	In	0.000648958	0.00083149	39	TCRBV07-02	TCRBD01-01	TCRBJ01-02
ALL-1_IP_CD8_CAR-T	Human	TCRB	ATCCAGCGCACAGAGCAGCGGGACTCGGCCATGTATCGCTGTGCCAGCAGTTCAGGACAGTATAATTCACCCCTCCACTTTGGGAAC	CASSSGQYNSPLHF	In	0.000158122	0.000202597	42	TCRBV07-06	TCRBD01-01	TCRBJ01-06
ALL-1_IP_CD8_CAR-T	Human	TCRB	CAGCGCACAGAGCAGCGGGACTCGGCCATGTATCGCTGTGCCAGCAGCCCCCAGCGGGGGATCTACAATGAGCAGTTCTTCGGGCCA	CASSPQRGIYNEQFF	In	0.000172946	0.00022159	45	TCRBV07-06	TCRBD02-01	TCRBJ02-01
ALL-1_IP_CD8_CAR-T	Human	TCRB	ACGATCCAGCGCACAGAGCAGCGGGACTCGGCCATGTATCGCTGTGCCAGCAGACGGACAGGGGTTGAAAAACTGTTTTTTGGCAGT	CASRRTGVEKLFF	In	8.23551e-06	1.05519e-05	39	TCRBV07-06	TCRBD01-01	TCRBJ01-04
ALL-1_IP_CD8_CAR-T	Human	TCRB	ATCCAGCGCACAGAGCAGCGGGACTCGGCCATGTATCGCTGTGCCAGCAGCTTAACTAGAGACTCCTACGAGCAGTACTTCGGGCCG	CASSLTRDSYEQYF	In	6.58841e-06	8.44153e-06	42	TCRBV07-06	TCRBD02-01	TCRBJ02-07
ALL-1_IP_CD8_CAR-T	Human	TCRB	ACAGAGCAGCGGGACTCGGCCATGTATCGCTGTGCCAGCAGCCGAGCGCAGCGGGGGACCTCCACCGGGGAGCTGTTTTTTGGAGAA	CASSRAQRGTSTGELFF	In	9.38848e-05	0.000120292	51	TCRBV07-06	TCRBD02-01	TCRBJ02-02
ALL-1_IP_CD8_CAR-T	Human	TCRB	ATCCAGCGCACAGAGCAGCGGGACTCGGCCATGTATCGCTGTGCCAGCAGCTTAGTCCTTAGAGAGGATGAGCAGTTCTTCGGGCCA	CASSLVLREDEQFF	In	6.58841e-06	8.44153e-06	42	TCRBV07-06	TCRBD02-01	TCRBJ02-01
ALL-1_IP_CD8_CAR-T	Human	TCRB	ACGATCCAGCGCACAGAGCAGCGGGACTCGGCCATGTATCGCTGTGCCAGCAGCCTTGGGAGGTTGTACGAGCAGTACTTCGGGCCG	CASSLGRLYEQYF	In	0.000652252	0.000835711	39	TCRBV07-06	TCRBD02-01	TCRBJ02-07
ALL-1_IP_CD8_CAR-T	Human	TCRB	CTGACGATCCAGCGCACAGAGCAGCGGGACTCGGCCATGTATCGCTGTGCCAGCAGCCCCCTCTGGGAGACCCAGTACTTCGGGCCA	CASSPLWETQYF	In	8.23551e-06	1.05519e-05	36	TCRBV07-06	unresolved	TCRBJ02-05
ALL-1_IP_CD8_CAR-T	Human	TCRB	ATCCAGCGCACAGAGCAGCGGGACTCGGCCATGTATCGCTGTGCCAGCAGCTTACGGCCTAGCGGGGGGGAGCAGTTCTTCGGGCCA	CASSLRPSGGEQFF	In	1.81181e-05	2.32142e-05	42	TCRBV07-06	TCRBD02-01	TCRBJ02-01
ALL-1_IP_CD8_CAR-T	Human	TCRB	ATCCAGCGCACAGAGCAGCGGGACTCGGCCATGTATCGCTGTGCCAGCAGCTCGGGACAGGGTAACGGGGAGCTGTTTTTTGGAGAA	CASSSGQGNGELFF	In	6.09428e-05	7.80841e-05	42	TCRBV07-06	TCRBD01-01	TCRBJ02-02
ALL-1_IP_CD8_CAR-T	Human	TCRB	ACTCGGCCATGTATCGCTGTGCCAGCAGCTTTTGGTGGTTGATCGGGGGGGCTAGAAAAGGGCACCTACGAGCAGTACTTCGGGCCG		Out	3.2942e-05		64	TCRBV07-06	TCRBD02-01	TCRBJ02-07
ALL-1_IP_CD8_CAR-T	Human	TCRB	CACAGAGCAGCGGGACTCGGCCATGTATCGCTGTGCCAGCAGCTTTAGTGGGGAGCGGGGGGACACAATGAGCAGTTCTTCGGGCCA		Out	3.45891e-05		50	TCRBV07-06	TCRBD02-01	TCRBJ02-01
ALL-1_IP_CD8_CAR-T	Human	TCRB	AGGCTGGAGTTGGCTGCTCCCTCCCAGACATCTGTGTACTTCTGTGCCGGCAGGGAATTGAGGGGAGGGGAGCTGTTTTTTGGAGAA	CAGRELRGGELFF	In	0.00055672	0.000713309	39	TCRBV06-06	unresolved	TCRBJ02-02
ALL-1_IP_CD8_CAR-T	Human	TCRB	AGGCTGGAGTTGGCTGCTCCCTCCCAGACATCTGTGTACTTCTGTGCCATCAGTGAGGGCACTGGGCAGCCCCAGCATTTTGGTGAT	CAISEGTGQPQHF	In	8.23551e-06	1.05519e-05	39	TCRBV06-06	TCRBD02-01	TCRBJ01-05
ALL-1_IP_CD8_CAR-T	Human	TCRB	CTCAGGCTGGAGTTGGCTGCTCCCTCCCAGACATCTGTGTACTTCTGTGCCAGCAGTTCAAGTAGGGAGACCCAGTACTTCGGGCCA	CASSSSRETQYF	In	6.58841e-06	8.44153e-06	36	TCRBV06-06	unresolved	TCRBJ02-05
ALL-1_IP_CD8_CAR-T	Human	TCRB	GAGTTGGCTGCTCCCTCCCAGACATCTGTGTACTTCTGTGCCAGCAGTTACTCGAAAGCCATTTTGACTGAAGCTTTCTTTGGACAA	CASSYSKAILTEAFF	In	8.23551e-06	1.05519e-05	45	TCRBV06-06	TCRBD02-01	TCRBJ01-01
ALL-1_IP_CD8_CAR-T	Human	TCRB	CTCAGGCTGGAGTTGGCTGCTCCCTCCCAGACATCTGTGTACTTCTGTGCCAGCAGTTACTCAGAGGCAGAAGCTTTCTTTGGACAA	CASSYSEAEAFF	In	0.000265183	0.000339771	36	TCRBV06-06	TCRBD02-01	TCRBJ01-01
ALL-1_IP_CD8_CAR-T	Human	TCRB	TCAGGCTGGAGTTGGCTGCTCCCTCCCAGACATCTGTGTACTTCTGTGCCAGCAGTAAGGGGTGGCGGGGAGCTGTTTTTTGGAGAA		Out	6.58841e-06		37	TCRBV06-06	TCRBD01-01	TCRBJ02-02
ALL-1_IP_CD8_CAR-T	Human	TCRB	AGGCTGGAGTTGGCTGCTCCCTCCCAGACATCTGTGTACTTCTGTGCCAGCAGTTACGGTAGGAACACTGAAGCTTTCTTTGGACAA	CASSYGRNTEAFF	In	8.23551e-06	1.05519e-05	39	TCRBV06-06	TCRBD02-01	TCRBJ01-01
ALL-1_IP_CD8_CAR-T	Human	TCRB	AGGCTGGAGTTGGCTGCTCCCTCCCAAACATCTGTGTACTTCTGTGCCAGCAGTTACTCAATGAACACTGAAGCTTTCTTTGGACAA	CASSYSMNTEAFF	In	6.58841e-06	8.44153e-06	39	TCRBV06-06	unresolved	TCRBJ01-01
ALL-1_IP_CD8_CAR-T	Human	TCRB	TTGGCTGCTCCCTCCCAGACATCTGTGTACTTCTGTGCCAGCAGCCCTCGAGAATCTTCTCCTAACTATGGCTACACCTTCGGTTCG	CASSPRESSPNYGYTF	In	0.000107062	0.000137175	48	TCRBV06-06	TCRBD02-01	TCRBJ01-02
ALL-1_IP_CD8_CAR-T	Human	TCRB	CTGGAGTTGGCTGCTCCCTCCCAGACATCTGTGTACTTCTGTGCCAGCAGCCGTCCCGGGACAGGGGAGGAGCAGTTCTTCGGGCCA	CASSRPGTGEEQFF	In	0.000237183	0.000303895	42	TCRBV06-06	TCRBD01-01	TCRBJ02-01
ALL-1_IP_CD8_CAR-T	Human	TCRB	CTGGAGTTGGCTGCTCCCTCCCAGACATCTGTGTACTTCTGTGCCAGCAGTTATAGGCCCGGTTTTTACGAGCAGTACTTCGGGCCG	CASSYRPGFYEQYF	In	3.2942e-06	4.22076e-06	42	TCRBV06-06	unresolved	TCRBJ02-07
ALL-1_IP_CD8_CAR-T	Human	TCRB	CTCAGGCTGGAGTTGGCTGCTCCCTCCCAGACATCTGTGTACTTCTGTGCCAGCAGTTACAATAGGAACGAGCAGTACTTCGGGCCG	CASSYNRNEQYF	In	5.43544e-05	6.96426e-05	36	TCRBV06-06	unresolved	TCRBJ02-07
ALL-1_IP_CD8_CAR-T	Human	TCRB	TTGGAGATCCAGCGCACAGAGCAGGGGGACTCGGCCATGTATCTCTGTGCCAGCAGCCAAACAGGGCACGAGCAGTACTTCGGGCCG	CASSQTGHEQYF	In	6.09428e-05	7.80841e-05	36	TCRBV07-09	TCRBD01-01	TCRBJ02-07
ALL-1_IP_CD8_CAR-T	Human	TCRB	CAGCGCACAGAGCAGGGGGACTCGGCCATGTATCTCTGTGCCAGCAGCGACGACAGGGGGCGAATGTATGGCTACACCTTCGGTTCG	CASSDDRGRMYGYTF	In	1.48239e-05	1.89934e-05	45	TCRBV07-09	TCRBD01-01	TCRBJ01-02
ALL-1_IP_CD8_CAR-T	Human	TCRB	TTGGAGATCCAGCGCACAGAGCAGGGGGACTCGGCCATGTATCTCTGTGCCAGCAGCTTGACCGCCTACGAGCAGTACTTCGGGCCG	CASSLTAYEQYF	In	6.91783e-05	8.8636e-05	36	TCRBV07-09	unresolved	TCRBJ02-07
ALL-1_IP_CD8_CAR-T	Human	TCRB	GAGATCCAGCGCACAGAGCAGGGGGACTCGGCCATGTATCTCTGTGCCAGCAGCTTAGGGCAGACGAACGAGCAGTACTTCGGGCCG	CASSLGQTNEQYF	In	1.6471e-05	2.11038e-05	39	TCRBV07-09	unresolved	TCRBJ02-07
ALL-1_IP_CD8_CAR-T	Human	TCRB	ACCTTGGAGATCCAGCGCACAGAGCAGGGGGACTCGGCCATGTATCTCTGTGCCAGCAGCTTAGATGGGGAGCAGTACTTCGGGCCG	CASSLDGEQYF	In	0.000564956	0.000723861	33	TCRBV07-09	unresolved	TCRBJ02-07
ALL-1_IP_CD8_CAR-T	Human	TCRB	GAGATCCAGCGCACAGAGCAGGGGGACTCGGCCATGTATCTCTGTGCCAGCAGCCAGGGGAGGTTCGGGGAGCTGTTTTTTGGAGAA	CASSQGRFGELFF	In	6.58841e-06	8.44153e-06	39	TCRBV07-09	unresolved	TCRBJ02-02
ALL-1_IP_CD8_CAR-T	Human	TCRB	TTGGAGATCCAGCGCACAGAGCAGGGGGACTCGGCCATGTATCTCTGTGCCAGCAGCTTATTGTGGGAGGAGGCTTTCTTTGGACAA	CASSLLWEEAFF	In	0.000298125	0.000381979	36	TCRBV07-09	TCRBD02-01	TCRBJ01-01
ALL-1_IP_CD8_CAR-T	Human	TCRB	AGAGCAGGGGGACTCGGCCATGTATCTCTGTGCCAGCAGCCCAATCTCGAAGCGGCAGGGCAACATTCACCCCTCCACTTTGGGAAC		Out	8.23551e-06		53	TCRBV07-09	unresolved	TCRBJ01-06
ALL-1_IP_CD8_CAR-T	Human	TCRB	ATCCAGCGCACAGAGCAGGGGGACTCGGCCATGTATCTCTGTGCCAGCAGCTTTAAGGGTCGAGAGGAAAAACTGTTTTTTGGCAGT	CASSFKGREEKLFF	In	0.000148239	0.000189934	42	TCRBV07-09	unresolved	TCRBJ01-04
ALL-1_IP_CD8_CAR-T	Human	TCRB	CTGACGATTCAGCGCACAGAGCAGGGGGACTCGGCCATGTATCTCTGTGCCAGCAGCTTAGAGGACCATGGCTACACCTTCGGTTCG	CASSLEDHGYTF	In	6.58841e-06	8.44153e-06	36	TCRBV07-09	unresolved	TCRBJ01-02
ALL-1_IP_CD8_CAR-T	Human	TCRB	ACCTTGGAGATCCAGCGCACAGAGCAGGGGGACTCGGCCATGTATCTCTGTGCCAGCAGCTCCGTAGACGAGCAGTACTTCGGGCCG	CASSSVDEQYF	In	0.00311302	0.00398862	33	TCRBV07-09	TCRBD02-01	TCRBJ02-07
ALL-1_IP_CD8_CAR-T	Human	TCRB	ACAGAGCAGGGGGACTCGGCCATGTATCTCTGTGCCAGCAGCCTTGGGTATGGGGGGCCAAGCACAGATACGCAGTATTTTGGCCCA	CASSLGYGGPSTDTQYF	In	6.58841e-06	8.44153e-06	51	TCRBV07-09	unresolved	TCRBJ02-03
ALL-1_IP_CD8_CAR-T	Human	TCRB	AACGCCTTGTTGCTGGGGGACTCGGCCCTCTATCTCTGTGCCAGCAGCTTGAGAGGGGCAGGGGTCTACGAGCAGTACTTCGGGCCG	CASSLRGAGVYEQYF	In	0.000326126	0.000417856	45	TCRBV05-06	TCRBD01-01	TCRBJ02-07
ALL-1_IP_CD8_CAR-T	Human	TCRB	CTGAATGTGAACGCCTTGTTGCTGGGGGACTCGGCCCTCTATCTCTGTGCCAGCAGCCAAGACCGGCACGAGCAGTACTTCGGGCCG	CASSQDRHEQYF	In	6.58841e-06	8.44153e-06	36	TCRBV05-06	unresolved	TCRBJ02-07
ALL-1_IP_CD8_CAR-T	Human	TCRB	ACGCCTTGTTGCTGGGGGACTCGGCCCTCTATCTCTGTGCCAGCAGCTTGGCCATAGCGGGGGGGCGGCGAGCAGTACTTCGGGCCG		Out	5.43544e-05		46	TCRBV05-06	TCRBD02-01	TCRBJ02-07
ALL-1_IP_CD8_CAR-T	Human	TCRB	GTGAACGCCTTGTTGCTGGGGGACTCGGCCCTCTATCTCTGTGCCAGCAGCTTCCGACGGACTATAGAGACCCAGTACTTCGGGCCA	CASSFRRTIETQYF	In	4.44717e-05	5.69803e-05	42	TCRBV05-06	TCRBD02-01	TCRBJ02-05
ALL-1_IP_CD8_CAR-T	Human	TCRB	GAACGCCTTGTTGCTGGGGGACTCGGCCCTCTATCTCTGTGCCAGCAGGCCCGGACACCTCACCATCAGCCCCAGCATTTTGGTGAT		Out	1.6471e-05		44	TCRBV05-06	TCRBD01-01	TCRBJ01-05
ALL-1_IP_CD8_CAR-T	Human	TCRB	TTGTTGCTGGGGGACTCGGCCCTCTATCTCTGTGCCAGCAGCCCCCGCGGTAGCGGGGCTCTTCAAGAGACCCAGTACTTCGGGCCA	CASSPRGSGALQETQYF	In	3.2942e-06	4.22076e-06	51	TCRBV05-06	TCRBD02-01	TCRBJ02-05
ALL-1_IP_CD8_CAR-T	Human	TCRB	GAACGCCTTGTTGCTGGGGGACTCGGCCCTCTATCTCTGTGCCAGCAGCTTGCGTGGTGCGGGGTCTACGAGCAGTACTTCGGGCCG		Out	6.58841e-06		44	TCRBV05-06	TCRBD02-01	TCRBJ02-07
ALL-1_IP_CD8_CAR-T	Human	TCRB	CTTGTTGCTGGGGGACTCGGCCCTCTATCTCTGTGCCAGCAGCGCGGGACTAGCGGGGGCCTACACCGGGGAGCTGTTTTTGGAGAA		Out	3.2942e-06		50	TCRBV05-06	TCRBD02-01	TCRBJ02-02
ALL-1_IP_CD8_CAR-T	Human	TCRB	CTGAATGTGAACGCCTTGTTGCTGGGGGACTCGGCCCTCTATCTCTGTGCCAGCAGTAACACAGGGCACGAGCAGTACTTCGGGCCG	CASSNTGHEQYF	In	3.2942e-06	4.22076e-06	36	TCRBV05-06	TCRBD01-01	TCRBJ02-07
ALL-1_IP_CD8_CAR-T	Human	TCRB	GCCTTGTTGCTGGGGGACTCGGCCCTCTATCTCTGTGCCAGCAGCTTGAAGGACAGGGGCACCAATCAGCCCCAGCATTTTGGTGAT	CASSLKDRGTNQPQHF	In	6.58841e-06	8.44153e-06	48	TCRBV05-06	TCRBD01-01	TCRBJ01-05
ALL-1_IP_CD8_CAR-T	Human	TCRB	GTGAACGCCTTGTTGCTGGGGGACTCGGCCCTCTATCTCTGTGCCAGCAGTCGGACAGGGTCCTTCGATGAGCAGTTCTTCGGGCCA	CASSRTGSFDEQFF	In	4.94131e-06	6.33114e-06	42	TCRBV05-06	TCRBD01-01	TCRBJ02-01
ALL-1_IP_CD8_CAR-T	Human	TCRB	CTGAATGTGAACGCCTTGTTGCTGGGGGACTCGGCCCTCTATCTCTGTGCCAGCAGCTTGGCCGAGGACTCGCAGTTCTTCGGGCCA	CASSLAEDSQFF	In	0.000942142	0.00120714	36	TCRBV05-06	TCRBD02-01	TCRBJ02-01
ALL-1_IP_CD8_CAR-T	Human	TCRB	GCAGCGGGACTCGGCCATGTATCGCTGTGCCAGCAGCTTCGATCCCCCCCGAGGGGGGGGAGGGAAGAGACCCAGTACTTCGGGCCA		Out	3.2942e-06		56	TCRBV07-06	TCRBD02-01	TCRBJ02-05
ALL-1_IP_CD8_CAR-T	Human	TCRB	CGCACAGAGCAGCGGGACTCGGCCATGTATCGCTGTGCCAGCGGCGTCGGGGCGGGGGGTAGCGCAGATACGCAGTATTTTGGCCCA	CASGVGAGGSADTQYF	In	7.90609e-05	0.000101298	48	TCRBV07-06	TCRBD02-01	TCRBJ02-03
ALL-1_IP_CD8_CAR-T	Human	TCRB	CGCACAGAGCAGCGGGACTCGGCCATGTATCGCTGTGCCAGCAGCTTAGCCTCGGGAGCAACTAATGAAAAACTGTTTTTTGGCAGT	CASSLASGATNEKLFF	In	8.23551e-06	1.05519e-05	48	TCRBV07-06	TCRBD02-01	TCRBJ01-04
ALL-1_IP_CD8_CAR-T	Human	TCRB	ATCCAGCGCACAGAGCAGCGGGACTCGGCCATGTATCGCTGTGCCAGCAGCTTAGGGGGATTCACAGATACGCAGTATTTTGGCCCA	CASSLGGFTDTQYF	In	0.00016471	0.000211038	42	TCRBV07-06	unresolved	TCRBJ02-03
ALL-1_IP_CD8_CAR-T	Human	TCRB	CTGACGATCCAGCGCACAGAGCAGCGGGACTCGGCCATGTATCGCTGTGCCAGCAGAGGAGGAACCTACGAGCAGTACTTCGGGCCG	CASRGGTYEQYF	In	6.58841e-06	8.44153e-06	36	TCRBV07-06	TCRBD02-01	TCRBJ02-07
ALL-1_IP_CD8_CAR-T	Human	TCRB	CAGCGGGACTCGGCCATGTATCGCTGTGCCAGCAGCTTCGATCCCCCCCGAGGGGGGGGGAGGGAAGAGACCCAGTACTTCGGGCCA	CASSFDPPRGGGREETQYF	In	4.11775e-05	5.27595e-05	57	TCRBV07-06	TCRBD02-01	TCRBJ02-05
ALL-1_IP_CD8_CAR-T	Human	TCRB	ATCCAGCGCACAGAGCAGCGGGACTCGGCCATGTATCGCTGTGCCAGCAGCCCTAGTGGGGGGCACGAGACCCAGTACTTCGGGCCA	CASSPSGGHETQYF	In	9.88261e-06	1.26623e-05	42	TCRBV07-06	unresolved	TCRBJ02-05
ALL-1_IP_CD8_CAR-T	Human	TCRB	CAGCGCACAGAGCAGCGGGACTCGGCCATGTATCGCTGTGCCAGCAGCTTAGGGGGGACGGGGGTGCGGCCCCAGCATTTTGGTGAT	CASSLGGTGVRPQHF	In	1.48239e-05	1.89934e-05	45	TCRBV07-06	TCRBD02-01	TCRBJ01-05
ALL-1_IP_CD8_CAR-T	Human	TCRB	CCAGCGCACAGAGCAGCGGGACTCGGCCATGTATCGCTGTGCCAGCAGCTTCTCGGGACAAGCAATCAGCCCCAGCATTTTGGTGAT		Out	0.00563309		44	TCRBV07-06	TCRBD01-01	TCRBJ01-05
ALL-1_IP_CD8_CAR-T	Human	TCRB	ACGATCCAGCGCACAGAGCAGCGGGACTCGGCCATGTATCGCTGTGCCAGCGTGGATGGGGGAGAAGTTGAGCAGTTCTTCGGGCCA	CASVDGGEVEQFF	In	9.55319e-05	0.000122402	39	TCRBV07-06	unresolved	TCRBJ02-01
ALL-1_IP_CD8_CAR-T	Human	TCRB	CAGCGCACAGAGCAGCGGGACTCGGCCATGTATCGCTGTGCCAGCAGCTTGACCGGCGCGGGCAATCAGCCCCAGCATTTTGGTGAT	CASSLTGAGNQPQHF	In	0.00012518	0.000160389	45	TCRBV07-06	TCRBD02-01	TCRBJ01-05
ALL-1_IP_CD8_CAR-T	Human	TCRB	ACTCTGACGATCCAGCGCACAGAGCAGCGGGACTCGGCCATGTATCGCTGTGCCAGCAGAACTGACAATGGCTACACCTTCGGTTCG	CASRTDNGYTF	In	0.000126827	0.000162499	33	TCRBV07-06	TCRBD01-01	TCRBJ01-02
ALL-1_IP_CD8_CAR-T	Human	TCRB	CCAGCGCACACAGCAGGAGGACTCGGCCGTGTATCTCTGTGCCAGCAGCTTGCGGGGAGCATGAACACTGAAGCTTTCTTTGGACAA		Out	6.58841e-06		44	TCRBV07-02	TCRBD02-01	TCRBJ01-01
ALL-1_IP_CD8_CAR-T	Human	TCRB	GCACACAGCAGGAGGACTCGGCCGTGTATCTCTGTGCCAGCAGCCCCCCGGGCGAGCTGGGTCCCCGGGGAGCTGTTTTTTGGAGAA		Out	6.58841e-05		49	TCRBV07-02	unresolved	TCRBJ02-02
ALL-1_IP_CD8_CAR-T	Human	TCRB	CAGCGCACACAGCAGGAGGACTCGGCCGTGTATCTCTGTGCCAGCAGCTTAGCGGAGGGGGGGTCGAGCGGGCGGTTCTTCGGGCCA	CASSLAEGGSSGRFF	In	0.000186123	0.000238473	45	TCRBV07-02	TCRBD02-01	TCRBJ02-01
ALL-1_IP_CD8_CAR-T	Human	TCRB	CGCACACAGCAGGAGGACTCGGCCGTGTATCTCTGTGCCAGCAGTGGCCCCGGGGCTAGAGTTGCAGATACGCAGTATTTTGGCCCA	CASSGPGARVADTQYF	In	1.31768e-05	1.68831e-05	48	TCRBV07-02	unresolved	TCRBJ02-03
ALL-1_IP_CD8_CAR-T	Human	TCRB	ATCCAGCGCACACAGCAGGAGGACTCGGCCGTGTATCTCTGTGCCAGCAGCTTAGGGGGGACTAGCGATGAGCAGTTCTTCGGGCCA	CASSLGGTSDEQFF	In	0.000260242	0.00033344	42	TCRBV07-02	TCRBD02-01	TCRBJ02-01
ALL-1_IP_CD8_CAR-T	Human	TCRB	CAGCGCACACAGCAGGAGGACTCGGCCGTGTATCTCTGTGCCAGCAGCCCCCTAGCGGGGGGACGGAATGAGCAGTTCTTCGGGCCA	CASSPLAGGRNEQFF	In	7.08254e-05	9.07464e-05	45	TCRBV07-02	TCRBD02-01	TCRBJ02-01
ALL-1_IP_CD8_CAR-T	Human	TCRB	CTGACGATCCAGCGCACACAGCAGGAGGACTCGGCCGTGTATCTCTGTGCCAGCAGCCAAGACCGGCACGAGCAGTACTTCGGGCCG	CASSQDRHEQYF	In	1.48239e-05	1.89934e-05	36	TCRBV07-02	unresolved	TCRBJ02-07
ALL-1_IP_CD8_CAR-T	Human	TCRB	AGCAGGAGGACTCGGCCGTGTATCTCTGTGCCAGCAGCTTAAGAGGTTTATTGGGGGCCAGCTAACTATGGCTACACCTTCGGTTCG		Out	0.000110356		55	TCRBV07-02	TCRBD01-01	TCRBJ01-02
ALL-1_IP_CD8_CAR-T	Human	TCRB	GCACACAGCAGGAAGACTCGGCCGTGTATCTCTGTGCCAGCAGCTTAGCTCCCTCCGGGACCCTGATCTAGGCAGTTCTTCGGGCCA		Out	6.58841e-06		49	TCRBV07-02	unresolved	TCRBJ02-01
ALL-1_IP_CD8_CAR-T	Human	TCRB	ATCCAGCGCACACAGCAGGAGGACTCGGCCGTGTATCTCTGTGCCAGCAGCTCTCTAGCCGTTTGGTACGAGCAGTACTTCGGGCCG	CASSSLAVWYEQYF	In	0.000416717	0.000533926	42	TCRBV07-02	TCRBD02-01	TCRBJ02-07
ALL-1_IP_CD8_CAR-T	Human	TCRB	CGCACACAGCAGGAGGACTCGGCCGTGTATCTCTGTGCCAGCAGCTTAGTACCGACAGGGTCCCAAGAGACCCAGTACTTCGGGCCA	CASSLVPTGSQETQYF	In	0.000225653	0.000289122	48	TCRBV07-02	TCRBD01-01	TCRBJ02-05
ALL-1_IP_CD8_CAR-T	Human	TCRB	CTGACGATCCAGCGCACACAGCAGGAGGACTCGGCCGTGTATCTCTGTGCCAGCAGCTTAGAGGACCATGGCTACACCTTCGGTTCG	CASSLEDHGYTF	In	6.58841e-06	8.44153e-06	36	TCRBV07-02	unresolved	TCRBJ01-02
ALL-1_IP_CD8_CAR-T	Human	TCRB	ACATCGGCCCAAAAGAACCCGACAGCTTTCTATCTCTGTGCCAGTAGTATCCTCGGGACAGGGAGGAATGAGCAGTTCTTCGGGCCA	CASSILGTGRNEQFF	In	0.000107062	0.000137175	45	TCRBV19-01	TCRBD01-01	TCRBJ02-01
ALL-1_IP_CD8_CAR-T	Human	TCRB	ACTGTGACATCGGCCCAAAAGAACCCGACAGCTTTCTATCTCTGTGCCAGTACCCTAGGGGGGGGCACTGAAGCTTTCTTTGGACAA	CASTLGGGTEAFF	In	0.000691783	0.00088636	39	TCRBV19-01	TCRBD02-01	TCRBJ01-01
ALL-1_IP_CD8_CAR-T	Human	TCRB	ACATCGGCCCAAAAGAACCCGACAGCTTTCTATCTCTGTGCCAGTAACTTCAGACAGGGACACTCCTATGGCTACACCTTCGGTTCG	CASNFRQGHSYGYTF	In	0.00283631	0.00363408	45	TCRBV19-01	TCRBD01-01	TCRBJ01-02
ALL-1_IP_CD8_CAR-T	Human	TCRB	ACATCGGCCCAAAAGAACCCGACAGCTTTCTATCTCTGTGCCAGTAGTTTCCGATTGCCGCGGGGCACTGAAGCTTTCTTTGGACAA	CASSFRLPRGTEAFF	In	0.000130121	0.00016672	45	TCRBV19-01	TCRBD02-01	TCRBJ01-01
ALL-1_IP_CD8_CAR-T	Human	TCRB	GTGACATCGGCCCAAAAGAACCCGACAGCTTTCTATCTCTGTGCATCCTCGTATGAGGGGTCTAACTATGGCTACACCTTCGGTTCG	CASSYEGSNYGYTF	In	0.000112003	0.000143506	42	TCRBV19-01	unresolved	TCRBJ01-02
ALL-1_IP_CD8_CAR-T	Human	TCRB	TCGGCCCAAAAGAACCCGACAGCTTTCTATCTCTGTGCCAGTGCTCTAGGGGGGGGTTTTAGCAATCAGCCCCAGCATTTTGGTGAT	CASALGGGFSNQPQHF	In	0.000214123	0.00027435	48	TCRBV19-01	TCRBD02-01	TCRBJ01-05
ALL-1_IP_CD8_CAR-T	Human	TCRB	ACTGTGACATCGGCCCAAAAGAACCCGACAGCTTTCTATCTCTGTGCCAGTAGAGGGGGTGAGGACACTGAAGCTTTCTTTGGACAA	CASRGGEDTEAFF	In	6.25899e-05	8.01945e-05	39	TCRBV19-01	TCRBD01-01	TCRBJ01-01
ALL-1_IP_CD8_CAR-T	Human	TCRB	CTCACTGTGACATCGGCCCAAAAGAACCCGACAGCTTTCTATCTCTGTGCCAGTAGTATACGGGGTACTGAAGCTTTCTTTGGACAA	CASSIRGTEAFF	In	0.000232241	0.000297564	36	TCRBV19-01	TCRBD02-01	TCRBJ01-01
ALL-1_IP_CD8_CAR-T	Human	TCRB	ATCGGCCCAAAAGAACCCGACAGCTTTCTATCTCTGTGCCAGTAGTATCATCGGGGGGGGCGTCGAGAAAAACTGTTTTTTGGCAGT		Out	0.000179534		47	TCRBV19-01	TCRBD02-01	TCRBJ01-04
ALL-1_IP_CD8_CAR-T	Human	TCRB	GGCCCAAAAGAACCCGACAGCTTTCTATCTCTGTGCCAGTAGTTTCTTAGTATCGGGGGGGGATACAATGAGCAGTTCTTCGGGCCA		Out	6.09428e-05		50	TCRBV19-01	TCRBD02-01	TCRBJ02-01
ALL-1_IP_CD8_CAR-T	Human	TCRB	ACATCGGCCCAAAAGAACCCGACAGCTTTCTATCTCTGTGCCAGTAGTATAGGAGCGGGACGGTACTACGAGCAGTACTTCGGGCCG	CASSIGAGRYYEQYF	In	0.00067037	0.000858925	45	TCRBV19-01	TCRBD02-01	TCRBJ02-07
ALL-1_IP_CD8_CAR-T	Human	TCRB	ACTGTGACATCGGCCCAAAAGAACCCGACAGCTTTCTATCTCTGTGCCAGTAAAGAGGGGAGATACACTGAAGCTTTCTTTGGACAA	CASKEGRYTEAFF	In	1.31768e-05	1.68831e-05	39	TCRBV19-01	unresolved	TCRBJ01-01
ALL-1_IP_CD8_CAR-T	Human	TCRB	GGATCCATCTCCACTCTGACGATCCAGCGCACAGAGCAGCGGGACTCGGCCATGTATCGCTGTGCGATCGGGGCTTTCTTTGGACAA	CAIGAFF	In	0.000713195	0.000913795	21	TCRBV07-06	TCRBD02-01	TCRBJ01-01
ALL-1_IP_CD8_CAR-T	Human	TCRB	CAGCGCACAGAGCAGCGGGACTCGGCCATGTATCGCTGTGCCAGCAGCGACTACCCCCGCAGCACAGATACGCAGTATTTTGGCCCA	CASSDYPRSTDTQYF	In	1.31768e-05	1.68831e-05	45	TCRBV07-06	TCRBD02-01	TCRBJ02-03
ALL-1_IP_CD8_CAR-T	Human	TCRB	ACGATCCAGCGCACAGAGCAGCGGGACTCGGCCATGTATCGCTGTGCCAGCCGGGAGCAGGGCACAGATACGCAGTATTTTGGCCCA	CASREQGTDTQYF	In	6.58841e-06	8.44153e-06	39	TCRBV07-06	TCRBD02-01	TCRBJ02-03
ALL-1_IP_CD8_CAR-T	Human	TCRB	CAGCGCACAGAGCAGCGGGACTCGGCCATGTATCGCTGTGCCAGCAGCTTAGCTCCAGGGGAAAACTATGGCTACACCTTCGGTTCG	CASSLAPGENYGYTF	In	0.000224006	0.000287012	45	TCRBV07-06	TCRBD01-01	TCRBJ01-02
ALL-1_IP_CD8_CAR-T	Human	TCRB	ATCCAGCGCACAGAGCAGCGGGACTCGGCCATGTATCGCTGTGCCAGCAGCTTAGTTGCGCGCACAGATACGCAGTATTTTGGCCCA	CASSLVARTDTQYF	In	5.60015e-05	7.1753e-05	42	TCRBV07-06	TCRBD02-01	TCRBJ02-03
ALL-1_IP_CD8_CAR-T	Human	TCRB	CAGCGCACAGAGCAGCGGGACTCGGCCATGTATCGCTGTGCCAGCAGCTTAGCTGCGGGGGGGCTGGACGAGCAGTACTTCGGGCCG	CASSLAAGGLDEQYF	In	0.000154828	0.000198376	45	TCRBV07-06	TCRBD02-01	TCRBJ02-07
ALL-1_IP_CD8_CAR-T	Human	TCRB	CTGACGATCCAGCGCACAGAGCAGCGGGACTCGGCCATGTATCGCTGTGCCAGCAGTAACACAGGGCACGAGCAGTACTTCGGGCCG	CASSNTGHEQYF	In	1.48239e-05	1.89934e-05	36	TCRBV07-06	TCRBD01-01	TCRBJ02-07
ALL-1_IP_CD8_CAR-T	Human	TCRB	CAGCGCACAGAGCAGCGGGACTCGGCCATGTATCGCTGTGCCAGCAGCCAATGGGGGACAGGGGTTCGAGGCTACACCTTCGGTTCG	CASSQWGTGVRGYTF	In	0.000448012	0.000574024	45	TCRBV07-06	TCRBD01-01	TCRBJ01-02
ALL-1_IP_CD8_CAR-T	Human	TCRB	ATCCAGCGCACAGAGCAGCGGGACTCGGCCATGTATCGCTGTGCCAGCAGCCCGCTCAATGCGGGCAATGAGCAGTTCTTCGGGCCA	CASSPLNAGNEQFF	In	9.22377e-05	0.000118181	42	TCRBV07-06	TCRBD02-01	TCRBJ02-01
ALL-1_IP_CD8_CAR-T	Human	TCRB	CGATCCAGCGCACAGAGCAGCGGGACTCGGCCATGTATCGCTGTGCCAGCAGCTTAGTTTCGTGGGGATGAGCAGTTCTTCGGGCCA		Out	0.000121886		40	TCRBV07-06	unresolved	TCRBJ02-01
ALL-1_IP_CD8_CAR-T	Human	TCRB	CAGCGCACAGAGCAGCGGGACTCGGCCATGTATCGCTGTGCCAGCAGCCAAGATCGGGCCCAAGGTGGAAAACTGTTTTTTGGCAGT	CASSQDRAQGGKLFF	In	0.000354127	0.000453732	45	TCRBV07-06	unresolved	TCRBJ01-04
ALL-1_IP_CD8_CAR-T	Human	TCRB	ATCCAGCGCACAGAGCAGCGGGACTCGGCCATGTATCGCTGTGCCAGCGGGGGACAGGCGAGCTCCTACGAGCAGTACTTCGGGCCG	CASGGQASSYEQYF	In	0.00010212	0.000130844	42	TCRBV07-06	TCRBD01-01	TCRBJ02-07
ALL-1_IP_CD8_CAR-T	Human	TCRB	CTGGAGTTGGCTGCTCCCTCCCAGACATCTGTGTACTTCTGTGCCAGCAGCCCCTCCTCCACGGGCGGGGAGCTGTTTTTTGGAGAA	CASSPSSTGGELFF	In	0.000484248	0.000620452	42	TCRBV06-06	TCRBD02-01	TCRBJ02-02
ALL-1_IP_CD8_CAR-T	Human	TCRB	CTGGAGTTGGCTGCTCCCTCCCAGACATCTGTGTACTTCTGTGCCAGCAGTTCACTTCCGAACACCGGGGAGCTGTTTTTTGGAGAA	CASSSLPNTGELFF	In	1.15297e-05	1.47727e-05	42	TCRBV06-06	TCRBD02-01	TCRBJ02-02
ALL-1_IP_CD8_CAR-T	Human	TCRB	TTGGCTGCTCCCTCCCAGACATCTGTGTACTTCTGTGCCAGCCGATCAAAAGCGGGGGGGCAAACAGATACGCAGTATTTTGGCCCA	CASRSKAGGQTDTQYF	In	4.28246e-05	5.48699e-05	48	TCRBV06-06	TCRBD02-01	TCRBJ02-03
ALL-1_IP_CD8_CAR-T	Human	TCRB	CCGCTCAGGCTGGAGTTGGCTGCTCCCTCCCAGACATCTGTGTACTTCTGTGCCAGCAGTTGGTTGTACGAGCAGTACTTCGGGCCG	CASSWLYEQYF	In	1.31768e-05	1.68831e-05	33	TCRBV06-06	unresolved	TCRBJ02-07
ALL-1_IP_CD8_CAR-T	Human	TCRB	AGGCTGGAGTTGGCTGCTCCCTCCCAGACATCTGTGTACTTCTGTGCCAGCAGTTTGGGGGGACGCACTGAAGCTTTCTTTGGACAA	CASSLGGRTEAFF	In	3.62362e-05	4.64284e-05	39	TCRBV06-06	TCRBD02-01	TCRBJ01-01
ALL-1_IP_CD8_CAR-T	Human	TCRB	GAGTTGGCTGCTCCCTCCCAGACATCTGTGTACTTCTGTGCCAGCAGTTACTCCGGGGACAGATTATACGAGCAGTACTTCGGGCCG	CASSYSGDRLYEQYF	In	3.2942e-06	4.22076e-06	45	TCRBV06-06	TCRBD01-01	TCRBJ02-07
ALL-1_IP_CD8_CAR-T	Human	TCRB	GAGTTGGCTGCTCCCTCCCAGACATCTGTGTACTTCTGTGCCAGCAGTTACTCGATTGGGCTTAACAATGAGCAGTTCTTCGGGCCA	CASSYSIGLNNEQFF	In	0.000115297	0.000147727	45	TCRBV06-06	TCRBD01-01	TCRBJ02-01
ALL-1_IP_CD8_CAR-T	Human	TCRB	AGGCTGGAGTTGGCTGCTCCCTCCCAGACATCTGTGTACTTCTGTGCCAGCAGTTACTCGGATGGGGAGACCCAGTACTTCGGGCCA	CASSYSDGETQYF	In	1.15297e-05	1.47727e-05	39	TCRBV06-06	unresolved	TCRBJ02-05
ALL-1_IP_CD8_CAR-T	Human	TCRB	CTCAGGCTGGAGTTGGCTGCTCCCTCCCAGACATCTGTGTACTTCTGTGCCAGCTCCGAGGTGGATAATGGCTACACCTTCGGTTCG	CASSEVDNGYTF	In	0.000268478	0.000343992	36	TCRBV06-06	TCRBD02-01	TCRBJ01-02
ALL-1_IP_CD8_CAR-T	Human	TCRB	GAGTTGGCTGCTCCCTCCCAGACATCTGTGTACTTCTGTGCCAGCAGCGCCCGGACAGGGTTCGAGGAAAAACTGTTTTTTGGCAGT	CASSARTGFEEKLFF	In	0.00201111	0.00257678	45	TCRBV06-06	TCRBD01-01	TCRBJ01-04
ALL-1_IP_CD8_CAR-T	Human	TCRB	CTCAGGCTGGAGTTGGCTGCTCCCTCCCAGACATCTGTGTACTTCTGTGCCAGCCGAATGGGGGAGGATGGCTACACCTTCGGTTCG	CASRMGEDGYTF	In	0.000228947	0.000293343	36	TCRBV06-06	TCRBD02-01	TCRBJ01-02
ALL-1_IP_CD8_CAR-T	Human	TCRB	CCGCTCAGGCTGGAGTTGGCTGCTCCCTCCCAGACATCTGTGTACTTCTGTGCCAGCAAGGTAGGCACTGAAGCTTTCTTTGGACAA	CASKVGTEAFF	In	0.000637428	0.000816718	33	TCRBV06-06	unresolved	TCRBJ01-01
ALL-1_IP_CD8_CAR-T	Human	TCRB	ACACAGCAGGAGGACTCGGCCGTGTATCTCTGTGCCAGCAGCTTCGCGGGGGGACTAGCGGGGGGGTCTGGGCAGTTCTTCGGGCCA	CASSFAGGLAGGSGQFF	In	0.000126827	0.000162499	51	TCRBV07-02	TCRBD02-01	TCRBJ02-01
ALL-1_IP_CD8_CAR-T	Human	TCRB	AAGTTCCAGCGCACACAGCAGGAGGACTCGGCCGTGTATCTCTGTGCCAGCAGCCCTAATAAGAATTCACCCCTCCACTTTGGGAAC	CASSPNKNSPLHF	In	6.58841e-06	8.44153e-06	39	TCRBV07-02	TCRBD02-01	TCRBJ01-06
ALL-1_IP_CD8_CAR-T	Human	TCRB	CCAGCGCACACAGCAGGAGGACTCGGCCGTGTATCTCTGTGCCAGCAGCTCCGGGACAGGGTAGAAGAGACCCAGTACTTCGGGCCA		Out	2.80007e-05		44	TCRBV07-02	TCRBD01-01	TCRBJ02-05
ALL-1_IP_CD8_CAR-T	Human	TCRB	ATCCAGCGCACACAGCAGGAGGACTCGGCCGTGTATCTCTGTGCCAGCAGCTTAACTAGAGACTCCTACGAGCAGTACTTCGGGCCG	CASSLTRDSYEQYF	In	6.58841e-06	8.44153e-06	42	TCRBV07-02	TCRBD02-01	TCRBJ02-07
ALL-1_IP_CD8_CAR-T	Human	TCRB	ACTCTGACGATCCAGCGCACACAGCAGGAGGACTCGGCCGTGTATCTCTGTGCCAGCAGACCACCTGGGGGCTACACCTTCGGTTCG	CASRPPGGYTF	In	6.75312e-05	8.65256e-05	33	TCRBV07-02	unresolved	TCRBJ01-02
ALL-1_IP_CD8_CAR-T	Human	TCRB	TTGGAGATCCAGCGCACACAGCAGGAGGACTCGGCCGTGTATCTCTGTGCCAGCAGCTTTGAGGGTAACGAGCAGTACTTCGGGCCG	CASSFEGNEQYF	In	6.58841e-06	8.44153e-06	36	TCRBV07-02	TCRBD02-01	TCRBJ02-07
ALL-1_IP_CD8_CAR-T	Human	TCRB	CAGCGCACACAGCAGGAGGACTCGGCCGTGTATCTCTGTGCCAGCAGCCCGAAAATGTTGGGGCCCTATGAGCAGTTCTTCGGGCCA	CASSPKMLGPYEQFF	In	6.58841e-06	8.44153e-06	45	TCRBV07-02	TCRBD01-01	TCRBJ02-01
ALL-1_IP_CD8_CAR-T	Human	TCRB	ACACAGCAGGAGGACTCGGCCGTGTATCTCTGTGCCAGCAGCTGCGCGGGGGGACTAGCGGGGGGGTCTGGGCAGTTCTTCGGGCCA	CASSCAGGLAGGSGQFF	In	1.31768e-05	1.68831e-05	51	TCRBV07-02	TCRBD02-01	TCRBJ02-01
ALL-1_IP_CD8_CAR-T	Human	TCRB	CGCACACAGCAGGAGGACTCGGCCGTGTATCTCTGTGCCAGCAGCTTAAACCAGGGCGCGAACACCGGGGAGCTGTTTTTTGGAGAA	CASSLNQGANTGELFF	In	0.000103767	0.000132954	48	TCRBV07-02	TCRBD01-01	TCRBJ02-02
ALL-1_IP_CD8_CAR-T	Human	TCRB	ATCCAGCGCACACAGCAGGAGGACTCGGCCGTGTATCTCTGTGCCAGCAGCTTTTCGGGAAACACCGGGGAGCTGTTTTTTGGAGAA	CASSFSGNTGELFF	In	9.38848e-05	0.000120292	42	TCRBV07-02	TCRBD02-01	TCRBJ02-02
ALL-1_IP_CD8_CAR-T	Human	TCRB	GAGATCCAGCGCACACAGCAGGAGGACTCGGCCGTGTATCTCTGTGCCAGCAGCCCTAATAAGAATTCACCCCTCCACTTTGGGAAC	CASSPNKNSPLHF	In	3.2942e-05	4.22076e-05	39	TCRBV07-02	TCRBD02-01	TCRBJ01-06
ALL-1_IP_CD8_CAR-T	Human	TCRB	GATCCAGCGCACACAGCAGGAGGACTCGGCCGTGTATCTCTGTGCCAGCAACTATGGACAGAACTGTACGAGCAGTACTTCGGGCCG		Out	0.00285607		41	TCRBV07-02	TCRBD01-01	TCRBJ02-07
ALL-1_IP_CD8_CAR-T	Human	TCRB	CGCACAGAGCAGGGGGACTCGGCCATGTATCTCTGTGCCAGCAGTACCCCCGGACTAGCGGGGGCCAATGAGCAGTTCTTCGGGCCA	CASSTPGLAGANEQFF	In	0.00163722	0.00209772	48	TCRBV07-09	TCRBD02-01	TCRBJ02-01
ALL-1_IP_CD8_CAR-T	Human	TCRB	CAGCGCACAGAGCAGGGGGACTCGGCCATGTATCTCTGTGCCAGCACCACGGTTCTCGATGGTTCCGGGGAGCTGTTTTTTGGAGAA	CASTTVLDGSGELFF	In	0.000225653	0.000289122	45	TCRBV07-09	TCRBD02-01	TCRBJ02-02
ALL-1_IP_CD8_CAR-T	Human	TCRB	TTGGAGATCCAGCGCACAGAGCAGGGGGACTCGGCCATGTATCTCTGTGCCAGCAGCTTAGAATCGCACGAGCAGTACTTCGGGCCG	CASSLESHEQYF	In	0.00021577	0.00027646	36	TCRBV07-09	unresolved	TCRBJ02-07
ALL-1_IP_CD8_CAR-T	Human	TCRB	GAGATCCAGCGCACAGAGCAGGGGGACTCGGCCATGTATCTCTGTGCCAGCAGCTCCCTCCTCGGGAATGAGCAGTTCTTCGGGCCA	CASSSLLGNEQFF	In	0.000299773	0.000384089	39	TCRBV07-09	TCRBD02-01	TCRBJ02-01
ALL-1_IP_CD8_CAR-T	Human	TCRB	ACAGAGCAGGGGGACTCGGCCATGTATCTCTGTGCCAGCAGCTTAACAGGGACGACGAGGGCTAACTATGGCTACACCTTCGGTTCG	CASSLTGTTRANYGYTF	In	3.2942e-05	4.22076e-05	51	TCRBV07-09	TCRBD01-01	TCRBJ01-02
ALL-1_IP_CD8_CAR-T	Human	TCRB	ACCTTGGAGATCCAGCGCACAGAGCAGGGGGACTCGGCCATGTATCTCTGTGCCAGCAGCTCCCAGGGGCCCCAGCATTTTGGTGAT	CASSSQGPQHF	In	0.000283302	0.000362986	33	TCRBV07-09	TCRBD01-01	TCRBJ01-05
ALL-1_IP_CD8_CAR-T	Human	TCRB	CAGCGCACAGAGCAGGGGGACTCGGCCCTCTATCTCTGTGCCAGCAGCCTTAAAGGGGCGGGGGTCTACGAGCAGTACTTCGGGCCG	CASSLKGAGVYEQYF	In	4.94131e-06	6.33114e-06	45	TCRBV07-09	TCRBD02-01	TCRBJ02-07
ALL-1_IP_CD8_CAR-T	Human	TCRB	CCAGCGCACAGAGCAGGGGGACTCGGCCATGTATCTCTGTGCCAGCAGCGGGCCCGGGACAGGTCCTACGAGCAGTACTTCGGGCCG		Out	5.43544e-05		44	TCRBV07-09	TCRBD01-01	TCRBJ02-07
ALL-1_IP_CD8_CAR-T	Human	TCRB	TCCAGCGCACAGAGCAGGGGGACTCGGCCATGTATCTCTGTGCCAGCTTAAACAGCTTTTGGGACAGATACGCAGTATTTTGGCCCA		Out	3.2942e-05		43	TCRBV07-09	TCRBD01-01	TCRBJ02-03
ALL-1_IP_CD8_CAR-T	Human	TCRB	ATCCAGCGCACAGAGCAGGGGGACTCGGCCATGTATCTCTGTGCCAGCAGCGCCTCGGGAGGGGGGGACGAGCAGTACTTCGGGCCG	CASSASGGGDEQYF	In	9.88261e-06	1.26623e-05	42	TCRBV07-09	TCRBD02-01	TCRBJ02-07
ALL-1_IP_CD8_CAR-T	Human	TCRB	CTGACGATCCAGCGCACAGAGCAGGGGGACTCGGCCATGTATCTCTGTGCCAGCAGTAATACAGGCTACGAGCAGTACTTCGGGCCG	CASSNTGYEQYF	In	1.6471e-05	2.11038e-05	36	TCRBV07-09	TCRBD01-01	TCRBJ02-07
ALL-1_IP_CD8_CAR-T	Human	TCRB	CCAGCGCACAGAGCAGGGGGACTCGGCCATGTATCTCTGTGCCAGCAGCTTCTCGGGACAAGCAATCAGCCCCAGCATTTTGGTGAT		Out	2.47065e-05		44	TCRBV07-09	TCRBD01-01	TCRBJ01-05
ALL-1_IP_CD8_CAR-T	Human	TCRB	AACGCCTTGTTGCTGGGGGACTCGGCCCTCTATCTCTGTGCCAGCAGCCACAGCGGGGGGGCCATAGATACGCAGTATTTTGGCCCA	CASSHSGGAIDTQYF	In	3.2942e-06	4.22076e-06	45	TCRBV05-06	TCRBD02-01	TCRBJ02-03
ALL-1_IP_CD8_CAR-T	Human	TCRB	AATGTGAACGCCTTGTTGCTGGGGGACTCGGCCCTCTATCTCTGTGCCAGCAGCTTCAGTTTAGAAGAGACCCAGTACTTCGGGCCA	CASSFSLEETQYF	In	3.2942e-06	4.22076e-06	39	TCRBV05-06	unresolved	TCRBJ02-05
ALL-1_IP_CD8_CAR-T	Human	TCRB	GCCTTGTTGCTGGGGGACTCGGCCCTCTATCTCTGTGCCAGCAGCTTGCCCTGGGGTGGCGAGAACTACGAGCAGTACTTCGGGCCG	CASSLPWGGENYEQYF	In	0.000314596	0.000403083	48	TCRBV05-06	unresolved	TCRBJ02-07
ALL-1_IP_CD8_CAR-T	Human	TCRB	AATGTGAACGCCTTGTTGCTGGGGGACTCGGCCCTCTATCTCTGTGCCAGCAGCCCTACAGGGAACTATGGCTACACCTTCGGTTCG	CASSPTGNYGYTF	In	4.28246e-05	5.48699e-05	39	TCRBV05-06	TCRBD01-01	TCRBJ01-02
ALL-1_IP_CD8_CAR-T	Human	TCRB	CCGAATGTGAACGCCTTGTTGCTGGGGGACTCGGCCCTCTATCTCTGTGCCAGCAGCTTGGCCCACTACGAGCAGTACTTCGGGCCG	CASSLAHYEQYF	In	6.58841e-06	8.44153e-06	36	TCRBV05-06	TCRBD01-01	TCRBJ02-07
ALL-1_IP_CD8_CAR-T	Human	TCRB	ACCGCCTTGTTGCTGGGGGACTCGGCCCTCTATCTCTGTGCCAGCGCCCCAGGGAGGGCAGGGGCCAACGTCCTGACTTTCGGGGCC	CASAPGRAGANVLTF	In	6.58841e-06	8.44153e-06	45	TCRBV05-06	TCRBD02-01	TCRBJ02-06
ALL-1_IP_CD8_CAR-T	Human	TCRB	CGCCTTGTTGCTGGGGGACTCGGCCCTCTATCTCTGTGCCAGCATCACTGACATAGTCGAAAGACCTATGGCTACACCTTCGGTTCG		Out	3.2942e-05		47	TCRBV05-06	TCRBD01-01	TCRBJ01-02
ALL-1_IP_CD8_CAR-T	Human	TCRB	GTGAACGCCTTGTTGCTGGGGGACTCGGCCCTCTATCTCTGTGCCAGCAGCCCCGGACCGCCGAGGGATGGCTACACCTTCGGTTCG	CASSPGPPRDGYTF	In	6.09428e-05	7.80841e-05	42	TCRBV05-06	TCRBD02-01	TCRBJ01-02
ALL-1_IP_CD8_CAR-T	Human	TCRB	TTGTTGCTGGGGGACTCGGCCCTCTATCTCTGTGCCAGCAGCCACGCCCCGGCCCGGGGGGTTGGTTACGAGCAGTACTTCGGGCCG	CASSHAPARGVGYEQYF	In	0.000545191	0.000698536	51	TCRBV05-06	TCRBD02-01	TCRBJ02-07
ALL-1_IP_CD8_CAR-T	Human	TCRB	AACGCCTTGTTGCTGGGGGACTCGGCCCTCTATCTCTGTGCCAGCAGCTTATTAGAGTACACTACCGGGGAGCTGTTTTTTGGAGAA	CASSLLEYTTGELFF	In	9.88261e-06	1.26623e-05	45	TCRBV05-06	unresolved	TCRBJ02-02
ALL-1_IP_CD8_CAR-T	Human	TCRB	ACGCCTTGTTGCTGGGGGACTCGGCCCTCTATCTCTGTGCCAGCACCCCAGGGAGGGCAGGGGCCAACGTCCTGACTTTCGGGGCCG		Out	1.31768e-05		46	TCRBV05-06	TCRBD02-01	TCRBJ02-07
ALL-1_IP_CD8_CAR-T	Human	TCRB	CTGAATGTGAACGCCTTGTTGCTGGGGGACTCGGCCCTCTATCTCTGTGCCAGCAGCTTGGGGATGGAGCCCCTCCACTTTGGGAAC	CASSLGMEPLHF	In	6.91783e-05	8.8636e-05	36	TCRBV05-06	TCRBD02-01	TCRBJ01-06
ALL-1_IP_CD8_CAR-T	Human	TCRB	ATCCAGCGCACAGAGCAGCGGGACTCGGCCATGTATCGCTGTGCCAGCAGCCCCGTCCGACAGGGGAATGAGCAGTTCTTCGGGCCA	CASSPVRQGNEQFF	In	1.48239e-05	1.89934e-05	42	TCRBV07-06	TCRBD01-01	TCRBJ02-01
ALL-1_IP_CD8_CAR-T	Human	TCRB	ACGATCCAGCGCACAGAGCAGCGGGACTCGGCCATGTATCTCTGTGCCAGCAGCTCTCGGGAGGACTATGGCTACACCTTCGGTTCG	CASSSREDYGYTF	In	6.58841e-06	8.44153e-06	39	TCRBV07-06	TCRBD02-01	TCRBJ01-02
ALL-1_IP_CD8_CAR-T	Human	TCRB	CAGCGCACAGAGCAGCGGGACTCGGCCATGTATCGCTGTGCCAGCAGCTTAGCGCGGACAGGGTATTCCGAGCAGTACTTCGGGCCG	CASSLARTGYSEQYF	In	1.6471e-05	2.11038e-05	45	TCRBV07-06	TCRBD01-01	TCRBJ02-07
ALL-1_IP_CD8_CAR-T	Human	TCRB	CGCACAGAGCAGCGGGACTCGGCCATGTATCGCTGTGCCAGCAGCTTAGAGACAGGGGGCGCCTACAATGAGCAGTTCTTCGGGCCA	CASSLETGGAYNEQFF	In	9.7179e-05	0.000124513	48	TCRBV07-06	TCRBD01-01	TCRBJ02-01
ALL-1_IP_CD8_CAR-T	Human	TCRB	CGGGACTCGGCCATGTATCGCTGTGCCAGCAGCCAAACCCGGGACAGGGGTTCGTAGTTCCGGAATTCACCCCTCCACTTTGGGAAC	CASSQTRDRGS*FRNSPLHF	Stop	0.00138357		60	TCRBV07-06	TCRBD01-01	TCRBJ01-06
ALL-1_IP_CD8_CAR-T	Human	TCRB	CAGCGCACAGAGCAGCGGGACTCGGCCATGTATCGCTGTGCCAGCAGCTCGGGGGGCAGTACAGCCTACGAGCAGTACTTCGGGCCG	CASSSGGSTAYEQYF	In	2.14123e-05	2.7435e-05	45	TCRBV07-06	TCRBD02-01	TCRBJ02-07
ALL-1_IP_CD8_CAR-T	Human	TCRB	ATCCAGCGCACAGAGCAGCGGGACTCGGCCATGTATCGCTGTGCCAGCAGTCGATTGGGTGGCACAGATACGCAGTATTTTGGCCCA	CASSRLGGTDTQYF	In	9.88261e-06	1.26623e-05	42	TCRBV07-06	unresolved	TCRBJ02-03
ALL-1_IP_CD8_CAR-T	Human	TCRB	ATCCAGCGCACAGAGCAGCGGGACTCGGCCATGTATCGCTGTGCCAGCAGGGCTCGGGGTTTGGGCGGGGAGCTGTTTTTTGGAGAA	CASRARGLGGELFF	In	1.6471e-05	2.11038e-05	42	TCRBV07-06	TCRBD02-01	TCRBJ02-02
ALL-1_IP_CD8_CAR-T	Human	TCRB	GCACAGAGCAGCGGGACTCGGCCATGTATCGCTGTGCCAGCAGCGAGAGGTGACAGCGTCACCTCCTACGAGCAGTACTTCGGGCCG		Out	1.48239e-05		49	TCRBV07-06	TCRBD01-01	TCRBJ02-07
ALL-1_IP_CD8_CAR-T	Human	TCRB	CAGCGCACAGAGCAGCGGGACTCGGCCATGTATCGCTGTGCCAGCAGCTTGGCGGGCGCATATGCGGAGACCCAGTACTTCGGGCCA	CASSLAGAYAETQYF	In	6.91783e-05	8.8636e-05	45	TCRBV07-06	TCRBD02-01	TCRBJ02-05
ALL-1_IP_CD8_CAR-T	Human	TCRB	CACAGAGCAGCGGGACTCGGCCATGTATCGCTGTGCCAGCAGCACCGGGACAGACGACATAGCAATCAGCCCCAGCATTTTGGTGAT		Out	5.10602e-05		50	TCRBV07-06	TCRBD01-01	TCRBJ01-05
ALL-1_IP_CD8_CAR-T	Human	TCRB	ATCCAGCGCACAGAGCAGCGGGACTCGGCCATGTATCGCTGTGCCAGCAGCTTAGTAGCGCGCACAGATACGCAGTATTTTGGCCCA	CASSLVARTDTQYF	In	0.000123533	0.000158279	42	TCRBV07-06	TCRBD02-01	TCRBJ02-03
ALL-1_IP_CD8_CAR-T	Human	TCRB	ACTGTGACATCGGCCCAAAAGAACCCGACAGCTTTCTATCTCTGTGCCAGTAGCCTCTACAGGAACACTGAAGCTTTCTTTGGACAA	CASSLYRNTEAFF	In	0.000159769	0.000204707	39	TCRBV19-01	TCRBD01-01	TCRBJ01-01
ALL-1_IP_CD8_CAR-T	Human	TCRB	ACATCGGCCCAAAAGAACCCGACAGCTTTCTATCTCTGTGCCAGTAGTATCTGGGGTAACCCTTACAATGAGCAGTTCTTCGGGCCA	CASSIWGNPYNEQFF	In	3.95304e-05	5.06492e-05	45	TCRBV19-01	unresolved	TCRBJ02-01
ALL-1_IP_CD8_CAR-T	Human	TCRB	ACTGTGACATCGGCCCAAAAGAACCCGACAGCTTTCTATCTCTGTGCCACATCCGGGACTAGCGGGGGGATCCAGTACTTCGGGCCA	CATSGTSGGIQYF	In	2.47065e-05	3.16557e-05	39	TCRBV19-01	TCRBD02-01	TCRBJ02-05
ALL-1_IP_CD8_CAR-T	Human	TCRB	CTCACTGTGACATCGGCCCAAAAGAACCCGACAGCTTTCTATCTCTGTGCCAGTAGTCAGCCTGCTCCTGAAGCTTTCTTTGGACAA	CASSQPAPEAFF	In	0.0002273	0.000291233	36	TCRBV19-01	unresolved	TCRBJ01-01
ALL-1_IP_CD8_CAR-T	Human	TCRB	GTGACATCGGCCCAAAAGAACCCGACAGCTTTCTATCTCTGTGCCAGTACCCCCCGGGGGGGAATTACTGAAGCTTTCTTTGGACAA	CASTPRGGITEAFF	In	0.000107062	0.000137175	42	TCRBV19-01	TCRBD02-01	TCRBJ01-01
ALL-1_IP_CD8_CAR-T	Human	TCRB	ACATCGGCCCAAAAGAACCCGACAGCTTTCTATCTCTGTGCCAGTAGTCCACGACAGGGGATCGTGACTGAAGCTTTCTTTGGACAA	CASSPRQGIVTEAFF	In	6.75312e-05	8.65256e-05	45	TCRBV19-01	TCRBD01-01	TCRBJ01-01
ALL-1_IP_CD8_CAR-T	Human	TCRB	ACTGTGACATCGGCCCAAAAGAACCCGACAGCTTTCTATCTCTGTGCCAGTAGTAGCCGTGGGAACTATGGCTACACCTTCGGTTCG	CASSSRGNYGYTF	In	0.000614369	0.000787172	39	TCRBV19-01	unresolved	TCRBJ01-02
ALL-1_IP_CD8_CAR-T	Human	TCRB	GTGACATCGGCCCAAAAGAACCCGACAGCTTTCTATCTCTGTGCCAGTACCAGCCCTGGCGGATCCTACGAGCAGTACTTCGGGCCG	CASTSPGGSYEQYF	In	0.000571544	0.000732302	42	TCRBV19-01	TCRBD02-01	TCRBJ02-07
ALL-1_IP_CD8_CAR-T	Human	TCRB	ACTGTGACATCGGCCCAAAAGAACCCGACAGCTTTCTATCTCTGTGCCAGTAGTGCCTACAGAAATCAGCCCCAGCATTTTGGTGAT	CASSAYRNQPQHF	In	0.00167181	0.00214204	39	TCRBV19-01	TCRBD01-01	TCRBJ01-05
ALL-1_IP_CD8_CAR-T	Human	TCRB	CGGCCCAAAAGAACCCGACAGCTTTCTATCTCTGTGCCAGTAGTCCCGCTAGGGGGGCGGACTGTCTACGAGCAGTACTTCGGGCCG		Out	0.00195182		49	TCRBV19-01	unresolved	TCRBJ02-07
ALL-1_IP_CD8_CAR-T	Human	TCRB	ACATCGGCCCAAAAGAACCCGACAGCTTTCTATCTCTGTGCCAGTAGTCATAAGGGGGCGCCGAATTCACCCCTCCACTTTGGGAAC	CASSHKGAPNSPLHF	In	0.000660488	0.000846263	45	TCRBV19-01	TCRBD01-01	TCRBJ01-06
ALL-1_IP_CD8_CAR-T	Human	TCRB	ATCGGCCCAAAAGAACCCGACAGCTTTCTATCTCTGTGCCAGTAGGGACAGGGCTGAGGTAGAGCCTACGAGCAGTACTTCGGGCCG		Out	0.000357421		47	TCRBV19-01	TCRBD01-01	TCRBJ02-07
ALL-1_IP_CD8_CAR-T	Human	TCRB	CAGCGCACACAGCAGGAGGACTCGGCCGTGTATCTCTGTGCCAGCAGCTTAGGCGTGGGGACTAGAAACGAGCAGTACTTCGGGCCG	CASSLGVGTRNEQYF	In	0.000186123	0.000238473	45	TCRBV07-02	TCRBD02-01	TCRBJ02-07
ALL-1_IP_CD8_CAR-T	Human	TCRB	ATCCAGCGCACACAGCAGGAGGACTCGGCCGTGTATCTCTGTGCCAGCACCCAATCCGGGATGTACAATGAGCAGTTCTTCGGGCCA	CASTQSGMYNEQFF	In	0.00120238	0.00154058	42	TCRBV07-02	TCRBD02-01	TCRBJ02-01
ALL-1_IP_CD8_CAR-T	Human	TCRB	GCGCACACAGCAGGAGGACTCGGCCGTGTATCTCTGTGCCAGCAGTTCTTGCTTGGCAGGAGGTACACTGAAGCTTTCTTTGGACAA		Out	0.00391187		47	TCRBV07-02	TCRBD02-01	TCRBJ01-01
ALL-1_IP_CD8_CAR-T	Human	TCRB	CAGCGCACACAGCAGGAGGACTCGGCCGTGTATCTCTGTGCCAGCAGCTTCGGTGGGGCCTCTGGAAACACCATATATTTTGGAGAG	CASSFGGASGNTIYF	In	7.08254e-05	9.07464e-05	45	TCRBV07-02	TCRBD01-01	TCRBJ01-03
ALL-1_IP_CD8_CAR-T	Human	TCRB	CAGGAGGACTCGGCCGTGTATCTCTGTGCCAGCAGCTTAGCCGATGAAAGACTAGCGGGGGGGACTCGCGAGCAGTACTTCGGGCCG	CASSLADERLAGGTREQYF	In	0.000255301	0.000327109	57	TCRBV07-02	TCRBD02-01	TCRBJ02-07
ALL-1_IP_CD8_CAR-T	Human	TCRB	ACACAGCAGGAGGACTCGGCCGTGTATCTCTGTGCCAGCAGCGCACCGGGACAGGGCCCTACTAACTATGGCTACACCTTCGGTTCG	CASSAPGQGPTNYGYTF	In	1.31768e-05	1.68831e-05	51	TCRBV07-02	TCRBD01-01	TCRBJ01-02
ALL-1_IP_CD8_CAR-T	Human	TCRB	ATCCAGCGCACACAGCAGGAGGACTCGGCCGTGTATCTCTGTGCCAGCAGCTTGACGACACAGACCTACGAGCAGTACTTCGGGCCG	CASSLTTQTYEQYF	In	3.62362e-05	4.64284e-05	42	TCRBV07-02	TCRBD01-01	TCRBJ02-07
ALL-1_IP_CD8_CAR-T	Human	TCRB	ACACAGCAGGAGGACTCGGCCGTGTATCTCTGTGCCAGCAGCCTTGGGTATGGGGGGCCAAGCACAGATACGCAGTATTTTGGCCCA	CASSLGYGGPSTDTQYF	In	8.23551e-06	1.05519e-05	51	TCRBV07-02	unresolved	TCRBJ02-03
ALL-1_IP_CD8_CAR-T	Human	TCRB	CTGACGATCCAGCGCACACAGCAGGAGGACTCGGCCGTGTATCTCTGTGCCAGCAGCTTTGAGGGTAACGAGCAGTACTTCGGGCCG	CASSFEGNEQYF	In	0.00098332	0.0012599	36	TCRBV07-02	TCRBD02-01	TCRBJ02-07
ALL-1_IP_CD8_CAR-T	Human	TCRB	CGCACACAGCAGGAGGACTCGGCCGTGTATCTCTGTGCCAGCAGCCCAGATGGGCGGGGGGGCTCCTACGAGCAGTACTTCGGGCCG	CASSPDGRGGSYEQYF	In	2.47065e-05	3.16557e-05	48	TCRBV07-02	TCRBD02-01	TCRBJ02-07
ALL-1_IP_CD8_CAR-T	Human	TCRB	ACGATCCAGCGCACACAGCAGGAGGACTCGGCCGTGTATCTCTGTGCCAGCAGCCCTAATAAGAATTCACCCCTCCACTTTGGGAAC	CASSPNKNSPLHF	In	0.00245748	0.00314869	39	TCRBV07-02	TCRBD02-01	TCRBJ01-06
ALL-1_IP_CD8_CAR-T	Human	TCRB	CGCACACAGCAGGAGGACTCGGCCGTGTATCTCTGTGCCAGCAGCTTAGCTTTACGGGGGCTCACAGATACGCAGTATTTTGGCCCA	CASSLALRGLTDTQYF	In	8.23551e-06	1.05519e-05	48	TCRBV07-02	unresolved	TCRBJ02-03
ALL-1_IP_CD8_CAR-T	Human	TCRB	CTGGAGTTGGCTGCTCCCTCCCAGACATCTGTGTACTTCTGTGCCAGCAGACTAGGACAGGGATTACAGCCCCAGCATTTTGGTGAT	CASRLGQGLQPQHF	In	2.96478e-05	3.79869e-05	42	TCRBV06-06	TCRBD01-01	TCRBJ01-05
ALL-1_IP_CD8_CAR-T	Human	TCRB	CTCAGGCTGGAGTTGGCTGCTCCCTCCCAGACATCTGTGTACTTCTGTGCCAGCAGTTACCCCGAACAGCCCCAGCATTTTGGTGAT	CASSYPEQPQHF	In	0.00114968	0.00147305	36	TCRBV06-06	unresolved	TCRBJ01-05
ALL-1_IP_CD8_CAR-T	Human	TCRB	GAGTTGGCTGCTCCCTCCCAGACATCTGTGTACTTCTGTGCCAGCAGTTACTCTACCGGGCCCGTCGATGGCTACACCTTCGGTTCG	CASSYSTGPVDGYTF	In	6.58841e-06	8.44153e-06	45	TCRBV06-06	unresolved	TCRBJ01-02
ALL-1_IP_CD8_CAR-T	Human	TCRB	TCCCGCTCAGGCTGGAGTTGGCTGCTCCCTCCCAGACATCTGTGTACTTCTGTGCCAGCAGTTTACGCCAGACAGTTCTTCGGGCCA		Out	1.31768e-05		31	TCRBV06-06	TCRBD01-01	TCRBJ02-01
ALL-1_IP_CD8_CAR-T	Human	TCRB	GAGTTGGCTGCTCCCTCCCAGACATCTGTGTACTTCTGTGCCAGCAGACGGGGACAGGCCTTGGGCGGGGAGCTGTTTTTTGGAGAA	CASRRGQALGGELFF	In	2.47065e-05	3.16557e-05	45	TCRBV06-06	TCRBD01-01	TCRBJ02-02
ALL-1_IP_CD8_CAR-T	Human	TCRB	GTTGGCTGCTCCCTCCCAGACATCTGTGTACTTCTGTGCCAGCCGGGGAAAAGCGGGGGCGCCACAGATACGCAGTATTTTGGCCCA		Out	4.94131e-06		47	TCRBV06-06	TCRBD02-01	TCRBJ02-03
ALL-1_IP_CD8_CAR-T	Human	TCRB	CTCAGGCTGGAGTTGGCTGCTCCCTCCCAGACATCTGTGTACTTCTGTGCCAGCAGCAGCAGTAGGGAGACCCAGTACTTCGGGCCA	CASSSSRETQYF	In	1.48239e-05	1.89934e-05	36	TCRBV06-06	unresolved	TCRBJ02-05
ALL-1_IP_CD8_CAR-T	Human	TCRB	CTGGAGTTGGCTGCTCCCTCCCAGACATCTGTGTACTTCTGTGCCAGCAGCCTAACAGGGGGGAACACTGAAGCTTTCTTTGGACAA	CASSLTGGNTEAFF	In	0.00050566	0.000647887	42	TCRBV06-06	TCRBD01-01	TCRBJ01-01
ALL-1_IP_CD8_CAR-T	Human	TCRB	AGGCTGGAGTTGGCTGCTCCCTCCCAGACATCTGTGTACTTCTGTGCCATCAGTGCAACAGTCAATTCACCCCTCCACTTTGGGAAC	CAISATVNSPLHF	In	6.58841e-06	8.44153e-06	39	TCRBV06-06	TCRBD01-01	TCRBJ01-06
ALL-1_IP_CD8_CAR-T	Human	TCRB	TCCACAAAGCTGGAGGACTCAGCCATGTACTTCTGTGCCAGCAGTGCATTCGCCGGGACAGGGTTGTATGAGCAGTTCTTCGGGCCA	CASSAFAGTGLYEQFF	In	0.000158122	0.000202597	48	TCRBV02-01	TCRBD01-01	TCRBJ02-01
ALL-1_IP_CD8_CAR-T	Human	TCRB	CGGTCCACAAAGCTGGAGGACTCAGCCATGTACTTCTGTGCCAGCAGCGCAAACCGGGGGGCCAAAGAGACCAGGTACTTCGGGCCA	CASSANRGAKETRYF	In	3.2942e-06	4.22076e-06	45	TCRBV02-01	TCRBD02-01	TCRBJ02-05
ALL-1_IP_CD8_CAR-T	Human	TCRB	ATCCGGTCCACAAAGCTGGAGGACTCAGCCATGTACTTCTGTGCCAGCAGTGAATTCGAGGTCAGAAACATTCAGTACTTCGGCGCC	CASSEFEVRNIQYF	In	1.15297e-05	1.47727e-05	42	TCRBV02-01	TCRBD02-01	TCRBJ02-04
ALL-1_IP_CD8_CAR-T	Human	TCRB	CAGCGCACAGAGCAGCGGGACTCGGCCATGTATCGCTGTGCCAGCAGCTCCGATTTAGGGAGAGTCTATGGCTACACCTTCGGTTCG	CASSSDLGRVYGYTF	In	6.58841e-06	8.44153e-06	45	TCRBV07-06	TCRBD02-01	TCRBJ01-02
ALL-1_IP_CD8_CAR-T	Human	TCRB	CAGCGCACAGAGCAGCGGGACTCGGCCATGTATCGCTGTGCCAGCAGCTCGGGGGGCAGTACAGCCTACGAGCAGTACTTCGGGCCA	CASSSGGSTAYEQYF	In	3.2942e-06	4.22076e-06	45	TCRBV07-06	TCRBD02-01	TCRBJ02-05
ALL-1_IP_CD8_CAR-T	Human	TCRB	ACAGAGCAGCGGGACTCGGCCATGTATCGCTGTGCCAGCAGCTGGGTGTACGAGCGGGGGGACACCGGGGAGCTGTTTTTTGGAGAA	CASSWVYERGDTGELFF	In	0.000158122	0.000202597	51	TCRBV07-06	TCRBD02-01	TCRBJ02-02
ALL-1_IP_CD8_CAR-T	Human	TCRB	ATCCAGCGCACAGAGCAGCGGGACTCGGCCATGTATCGCTGTGCCAGCAGCTTAGAAGGCCAGTTGGATGAGCAGTTCTTCGGGCCA	CASSLEGQLDEQFF	In	0.000116944	0.000149837	42	TCRBV07-06	unresolved	TCRBJ02-01
ALL-1_IP_CD8_CAR-T	Human	TCRB	CGCACAGAGCAGCGGGACTCGGCCATGTATCGCTGTGCCAGCAGCTTAGATAGCGGGGGGGCCTACAATGAGCAGTTCTTCGGGCCA	CASSLDSGGAYNEQFF	In	0.000584721	0.000749185	48	TCRBV07-06	TCRBD02-01	TCRBJ02-01
ALL-1_IP_CD8_CAR-T	Human	TCRB	CGCACAGAGCAGCGGGACTCGGCCATGTATCGCTGTGCCAGCAGCTAATGGTATGAATGAAAGACCTATGGCTACACCTTCGGTTCG	CASS*WYE*KTYGYTF	Stop	6.91783e-05		48	TCRBV07-06	unresolved	TCRBJ01-02
ALL-1_IP_CD8_CAR-T	Human	TCRB	GATCCAGTCCACGGAGTCAGGGGACACAGCACTGTATTTCTGTGCCAGCAGCCCCCCGGGGGCGACGCTGAAGCTTTCTTTGGACAA		Out	0.00572862		41	TCRBV21-01	unresolved	TCRBJ01-01
ALL-1_IP_CD8_CAR-T	Human	TCRB	CAGTCCACGGAGTCAGGGGACACAGCACTGTATTTCTGTGCCAGCAGCAAAGCGCTGTTTCAGAACACTGAAGCTTTCTTTGGACAA	CASSKALFQNTEAFF	In	0.00768867	0.00985126	45	TCRBV21-01	unresolved	TCRBJ01-01
ALL-1_IP_CD8_CAR-T	Human	TCRB	CCAGTCCACGGAGTCAGGGGACACAGCACTGTATTTCTGTGCCAGCAGCAAAGGGGCCCGAGAGACAATGAGCAGTTCTTCGGGCCA		Out	6.75312e-05		44	TCRBV21-01	TCRBD01-01	TCRBJ02-01
ALL-1_IP_CD8_CAR-T	Human	TCRB	GAGATCCAGTCCACGGAGTCAGGGGACACAGCACTGTATTTCTGTGCCAGCAGCAAACAGAACACAGATACGCAGTATTTTGGCCCA	CASSKQNTDTQYF	In	0.000159769	0.000204707	39	TCRBV21-01	TCRBD01-01	TCRBJ02-03
ALL-1_IP_CD8_CAR-T	Human	TCRB	GTCCACGGAGTCAGGGGACACAGCACTGTATTTCTGTGCCAGCAGCAAACGCGGCCCAGAGGGGCCAATGAGCAGTTCTTCGGGCCA		Out	0.000158122		47	TCRBV21-01	unresolved	TCRBJ02-01
ALL-1_IP_CD8_CAR-T	Human	TCRB	ATCCAGTCCACGGAGTCAGGGGACACAGCACTGTATTTCTGTGCCAGCAGCCTAACGAGGGGTCGGAGGCGCGCTTTCTTTGGACAA	CASSLTRGRRRAFF	In	0.000235536	0.000301785	42	TCRBV21-01	unresolved	TCRBJ01-01
ALL-1_IP_CD8_CAR-T	Human	TCRB	TTGTTGCTGGGGGACTCGGCCCTCTATCTCTGTGCCAGCAGCTCTACAATCGCAGGGGGCGCGTCAGATACGCAGTATTTTGGCCCA	CASSSTIAGGASDTQYF	In	0.000953672	0.00122191	51	TCRBV05-06	TCRBD01-01	TCRBJ02-03
ALL-1_IP_CD8_CAR-T	Human	TCRB	CTGAATGTGAACGCCTTGTTGCTGGGGGACTCGACCCTCTATCTCTGTGCCAGCAGCTTGGCCTACTACGTGCAGTACTTCGGGCCG	CASSLAYYVQYF	In	3.2942e-06	4.22076e-06	36	TCRBV05-06	TCRBD02-01	TCRBJ02-07
ALL-1_IP_CD8_CAR-T	Human	TCRB	GAATGTGAACGCCTTGTTGCTGGGGGACTCGGCCCTCTATCTCTGTGCCAGCAGCTTATGGGGGACTACGAGCAGTACTTCGGGCCG		Out	9.88261e-06		38	TCRBV05-06	unresolved	TCRBJ02-07
ALL-1_IP_CD8_CAR-T	Human	TCRB	AACGCCTTGTTGCTGGGGGACTCGGCCCTCTATCTCTGTGCCAGCAGCTTGGCCATAGCGGGGGGCGGCGAGCAGTACTTCGGGCCG	CASSLAIAGGGEQYF	In	3.2942e-06	4.22076e-06	45	TCRBV05-06	TCRBD02-01	TCRBJ02-07
ALL-1_IP_CD8_CAR-T	Human	TCRB	TGAATGTGAACGCCTTGTTGCTGGGGGGACTCGGCCCTCTATCTCTGTGCCAGCAGCTTGGCCTACTACGAGCAGTACTTCGGGCCG	CASSLAYYEQYF	In	3.2942e-06	4.22076e-06	36	TCRBV05-06	TCRBD02-01	TCRBJ02-07
ALL-1_IP_CD8_CAR-T	Human	TCRB	TTGTTGCTGGGGGACTCGGCCCTCTATCTCTGTGCCAGCAGCGGAGGGACAGGGGGCGATGGGTCCTACGAGCAGTACTTCGGGCCG	CASSGGTGGDGSYEQYF	In	0.000112003	0.000143506	51	TCRBV05-06	TCRBD01-01	TCRBJ02-07
ALL-1_IP_CD8_CAR-T	Human	TCRB	AACGCCTTGTTGCTGGGGGACTCGGCCCTCTATCTCTGTGCCAGCAGCTTGGGTTCAGGGGGTTTATATGGCTACACCTTCGGTTCG	CASSLGSGGLYGYTF	In	2.30594e-05	2.95453e-05	45	TCRBV05-06	TCRBD01-01	TCRBJ01-02
ALL-1_IP_CD8_CAR-T	Human	TCRB	GCCTTGTTGCTGGGGGACTCGGCCCTCTATCTCTGTGCCAGCAGCTTAGAACAGCGGTCTTTCACAGATACGCAGTATTTTGGCCCA	CASSLEQRSFTDTQYF	In	0.000138357	0.000177272	48	TCRBV05-06	TCRBD02-01	TCRBJ02-03
ALL-1_IP_CD8_CAR-T	Human	TCRB	AACGCCTTGTTGCTGGGGGACTCGGCCCTCTATCTCTGTGCCAGCAGCTTGAAGGCGTCCTATAATTCACCCCTCCACTTTGGGAAC	CASSLKASYNSPLHF	In	6.25899e-05	8.01945e-05	45	TCRBV05-06	unresolved	TCRBJ01-06
ALL-1_IP_CD8_CAR-T	Human	TCRB	AACGCCTTGTTGCTGGGGGACTCGGCCCTCTATCTCTGTGCCAGCAGCCTTAAAGGGGCGGGGGTCTACGAGCAGTACTTCGGGCCG	CASSLKGAGVYEQYF	In	4.94131e-05	6.33114e-05	45	TCRBV05-06	TCRBD02-01	TCRBJ02-07
ALL-1_IP_CD8_CAR-T	Human	TCRB	CTGAATGTGAACGCCTTGTTGCTGGGGGACTCGGCCCTCTATCTCTGTGCCAGCAGTTCTATGGCCGGACCCCAGCATTTTGGTGAT	CASSSMAGPQHF	In	5.10602e-05	6.54218e-05	36	TCRBV05-06	unresolved	TCRBJ01-05
ALL-1_IP_CD8_CAR-T	Human	TCRB	AACGCCTTGTTGCTGGGGGACTCGGCCCTCTATCTCTGTGCCAGCAGCCAACCCAGGGCAGGAACCTACGAGCAGTACTTCGGGCCG	CASSQPRAGTYEQYF	In	7.74138e-05	9.91879e-05	45	TCRBV05-06	TCRBD01-01	TCRBJ02-07
ALL-1_IP_CD8_CAR-T	Human	TCRB	ACGATCCAGCGCACACAGCAGGAGGACTCGGCCGTGTATCTCTGTGCCAGCAACGAGGGGGGGAACTATGGCTACACCTTCGGTTCG	CASNEGGNYGYTF	In	7.74138e-05	9.91879e-05	39	TCRBV07-02	TCRBD02-01	TCRBJ01-02
ALL-1_IP_CD8_CAR-T	Human	TCRB	ATCCAGCGCACACAGCAGGAGGACTCGGCCGTGTATCTCTGTGCCAGCAGTGGCGTGGATGGGTTACGGGGGCAGTATTTTGGCCCA	CASSGVDGLRGQYF	In	0.000518837	0.00066477	42	TCRBV07-02	TCRBD02-01	TCRBJ02-03
ALL-1_IP_CD8_CAR-T	Human	TCRB	GCGCACACAGCAGGAGGACTCGGCCGTGTATCTCTGTGCCAGCAGCTCGGCCGGGACAGGGGGGGAGATACGCAGTATTTTGGCCCA		Out	2.47065e-05		47	TCRBV07-02	TCRBD01-01	TCRBJ02-03
ALL-1_IP_CD8_CAR-T	Human	TCRB	GCGCACACAGCAGGAGGACTCGGCCCTGTATCTCTGTGCCAGCAGCTTGGGTTTGACAGGAGCTCCTACGAGCAGTACTTCGGGCCG		Out	6.58841e-06		47	TCRBV07-02	TCRBD01-01	TCRBJ02-07
ALL-1_IP_CD8_CAR-T	Human	TCRB	CCAGCGCACACAGCAGGAGGACTCGGCCGTGTATCTCTGTGCCAGCAGCCCAAAACGAGGCCGGATTCACCCCTCCACTTTGGGAAC		Out	6.58841e-06		44	TCRBV07-02	TCRBD02-01	TCRBJ01-06
ALL-1_IP_CD8_CAR-T	Human	TCRB	CAGCGCACACAGCAGGAGGACTCGGCCGTGTATCTCTGTGCCAGCAGCTCCGCGGGGGGTAGCAATCAGCCCCAGCATTTTGGTGAT	CASSSAGGSNQPQHF	In	0.000103767	0.000132954	45	TCRBV07-02	TCRBD02-01	TCRBJ01-05
ALL-1_IP_CD8_CAR-T	Human	TCRB	ATCCAGCGCACACAGCAGGAGGACTCGGCCGTGTATCTCTGTGCCAGCAGCCCCTCAGGGCTGTATCAGACCCAGTACTTCGGGCCA	CASSPSGLYQTQYF	In	3.2942e-06	4.22076e-06	42	TCRBV07-02	TCRBD01-01	TCRBJ02-05
ALL-1_IP_CD8_CAR-T	Human	TCRB	CACAGCAGGAGGACTCGGCCGTGTATCTCTGTGCCAGCAGGGGAACTAGCGGGGGGGCCTGGCACAGATACGCAGTATTTTGGCCCA		Out	2.80007e-05		52	TCRBV07-02	TCRBD02-01	TCRBJ02-03
ALL-1_IP_CD8_CAR-T	Human	TCRB	GCACACAGCAGGAGGACTCGGCCGTGTATCTCTGTGCCAGCAGCTTAGCTCCCTCCGGGACCCTGATCTAGGCAGTTCTTCGGGCCA		Out	6.58841e-06		49	TCRBV07-02	unresolved	TCRBJ02-01
ALL-1_IP_CD8_CAR-T	Human	TCRB	CAGCAGGAGGACTCGGCCGTGTATCTCTGTGCCAGCAGCTTAGGAGGTCTGTGGCGGGGGCAGGACGGGGAGCTGTTTTTTGGAGAA	CASSLGGLWRGQDGELFF	In	3.2942e-05	4.22076e-05	54	TCRBV07-02	TCRBD02-01	TCRBJ02-02
ALL-1_IP_CD8_CAR-T	Human	TCRB	CACAGCAGGAGGACTCGGCCGTGTATCTCTGTGCCAGCAGCCAAACGGCCGGACTAGCATAGGGAAGAGACCCAGTACTTCGGGCCA		Out	0.000408481		52	TCRBV07-02	TCRBD02-01	TCRBJ02-05
ALL-1_IP_CD8_CAR-T	Human	TCRB	CAGCAGGAGGACTCGGCCGTGTATCTCTGTGCCAGCAGCCAGGGGGCGGGGGGATGGGCTAGCACAGATACGCAGTATTTTGGCCCA	CASSQGAGGWASTDTQYF	In	2.14123e-05	2.7435e-05	54	TCRBV07-02	unresolved	TCRBJ02-03
ALL-1_IP_CD8_CAR-T	Human	TCRB	ACTGTGACATCGGCCCAAAAGAACCCGACAGCTTTCTATCTCTGTGCCAGTACGTCCAGGTACGATCAGCCCCAGCATTTTGGTGAT	CASTSRYDQPQHF	In	0.00189417	0.00242694	39	TCRBV19-01	TCRBD01-01	TCRBJ01-05
ALL-1_IP_CD8_CAR-T	Human	TCRB	GCCCAAAAGAACCCGACAGCTTTCTATCTCTGTGCCAGTAGTATAGATTCAGGGGGGCCCTCCTACAATGAGCAGTTCTTCGGGCCA	CASSIDSGGPSYNEQFF	In	1.6471e-05	2.11038e-05	51	TCRBV19-01	TCRBD01-01	TCRBJ02-01
ALL-1_IP_CD8_CAR-T	Human	TCRB	GTGACATCGGCCCAAAAGAACCCGACAGCTTTCTATCTCTGTGCCAGCCGGGACGAGGGGAACACCGGGGAGCTGTTTTTTGGAGAA	CASRDEGNTGELFF	In	0.000115297	0.000147727	42	TCRBV19-01	unresolved	TCRBJ02-02
ALL-1_IP_CD8_CAR-T	Human	TCRB	ACTGTGACATCGGCCCAAAAGAACCCGACAGCTTTCTATCTCTGTGCCAGTTCCCGGGACAGGGTCGACGAGCAGTACTTCGGGCCG	CASSRDRVDEQYF	In	6.58841e-06	8.44153e-06	39	TCRBV19-01	TCRBD01-01	TCRBJ02-07
ALL-1_IP_CD8_CAR-T	Human	TCRB	ACTGTGACATCGGCCCAAAAGAACCCGACAGCTTTCTATCTCTGTGCCAGTATAGATGGGCTCTACAATGAGCAGTTCTTCGGGCCA	CASIDGLYNEQFF	In	0.000222359	0.000284901	39	TCRBV19-01	TCRBD01-01	TCRBJ02-01
ALL-1_IP_CD8_CAR-T	Human	TCRB	ATCGGCCCAAAAGAACCCGACAGCTTTCTATCTCTGTGCCAGTAACCCCCCCTCGAACAGGGGGCTGGTGGCTACACCTTCGGTTCG		Out	6.58841e-06		47	TCRBV19-01	TCRBD01-01	TCRBJ01-02
ALL-1_IP_CD8_CAR-T	Human	TCRB	CTCACTGTGACATCGGCCCAAAAGAACCCGACAGCTTTCTATCTCTGTGCCAGTAGTATAGGCACAGATACGCAGTATTTTGGCCCA	CASSIGTDTQYF	In	5.76486e-05	7.38633e-05	36	TCRBV19-01	unresolved	TCRBJ02-03
ALL-1_IP_CD8_CAR-T	Human	TCRB	ACTGTGACATCGGCCCAAAAGAACCCGACAGCTTTCTATCTCTGTGCCAGTAGTATGTTTCGGAACACTGAAGCTTTCTTTGGACAA	CASSMFRNTEAFF	In	0.000103767	0.000132954	39	TCRBV19-01	TCRBD02-01	TCRBJ01-01
ALL-1_IP_CD8_CAR-T	Human	TCRB	ACTGTGACATCGGCCCAAAAGAACCCGACAGCTTTCTATCTCTGTGCCAGTAGTATGGTGGCGGGTTACGAGCAGTACTTCGGGCCG	CASSMVAGYEQYF	In	3.2942e-05	4.22076e-05	39	TCRBV19-01	TCRBD02-01	TCRBJ02-07
ALL-1_IP_CD8_CAR-T	Human	TCRB	GTGACATCGGCCCAAAAGAACCCGACAGCTTTCTATCTCTGTGCCAGTAGTGATAAGGGACACCTATACGAGCAGTACTTCGGGCCG	CASSDKGHLYEQYF	In	2.63536e-05	3.37661e-05	42	TCRBV19-01	TCRBD01-01	TCRBJ02-07
ALL-1_IP_CD8_CAR-T	Human	TCRB	GTGACATCGGCCCAAAAGAACCCGACAGCTTTCTATCTCTGTGCCAGTAGTGTGGACACCTACACCGGGGAGCTGTTTTTTGGAGAA	CASSVDTYTGELFF	In	0.000347538	0.00044529	42	TCRBV19-01	TCRBD01-01	TCRBJ02-02
ALL-1_IP_CD8_CAR-T	Human	TCRB	ACTGTGACATCGGCCCAAAAGAACCCGACAGCTTTCTATCTCTGTGCCGGACAGGGCAGGAACACCGGGGAGCTGTTTTTTGGAGAA	CAGQGRNTGELFF	In	0.000149886	0.000192045	39	TCRBV19-01	TCRBD01-01	TCRBJ02-02
ALL-1_IP_CD8_CAR-T	Human	TCRB	GCGCACAGAGCAGGGGGACTCGGCCATGTATCTCTGTGCCAGCAGCTTACGAGGGGGCCGAGCACAGATACGCAGTATTTTGGCCCA		Out	9.88261e-06		47	TCRBV07-09	TCRBD01-01	TCRBJ02-03
ALL-1_IP_CD8_CAR-T	Human	TCRB	TTGGAGATCCAGCGCACAGAGCAGGGGGACTCGGCCATGTATCTCTGTGCCAGCACCGGGTCCCTCAATGAGCAGTTCTTCGGGCCA	CASTGSLNEQFF	In	0.000110356	0.000141396	36	TCRBV07-09	TCRBD02-01	TCRBJ02-01
ALL-1_IP_CD8_CAR-T	Human	TCRB	TTGGAGATCCAGCGCACAGAGCAGGGGGACTCGGCCATGTATCTCTGTGCCAGCAGCGTATCTAGCGATGAGCAGTTCTTCGGGCCA	CASSVSSDEQFF	In	8.23551e-06	1.05519e-05	36	TCRBV07-09	TCRBD02-01	TCRBJ02-01
ALL-1_IP_CD8_CAR-T	Human	TCRB	CGCACAGAGCAGGGGGACTCGGCCATGTATCTCTGTGCCAGCAGCTCTACGACAGGCCAAAACTACAATGAGCAGTTCTTCGGGCCA	CASSSTTGQNYNEQFF	In	0.000179534	0.000230032	48	TCRBV07-09	TCRBD01-01	TCRBJ02-01
ALL-1_IP_CD8_CAR-T	Human	TCRB	CGCACAGAGCAGGGGGACTCGGCCATGTATCTCTGTGCCAGCAGCCTACGAGCGGGGGGGCCTTTTGATGAGCAGTTCTTCGGGCCA	CASSLRAGGPFDEQFF	In	7.41196e-05	9.49672e-05	48	TCRBV07-09	TCRBD02-01	TCRBJ02-01
ALL-1_IP_CD8_CAR-T	Human	TCRB	AGATCCAGCGCACAGAGCAGGGGGACTCGGCCATGTATCTCCGTGCCAGCAGCTTAGCGCGGGGTGTAGACCCAGTACTTCGGGCCA		Out	6.58841e-06		40	TCRBV07-09	TCRBD02-01	TCRBJ02-05
ALL-1_IP_CD8_CAR-T	Human	TCRB	GAGATCCAGCGCACAGAGCAGGGGGACTCGGCCATGTATCTCTGTGCCAGCAGCACGCGGACCAAAGAGACCCAGTACTTCGGGCCA	CASSTRTKETQYF	In	8.0708e-05	0.000103409	39	TCRBV07-09	unresolved	TCRBJ02-05
ALL-1_IP_CD8_CAR-T	Human	TCRB	ATCCAGCGCACAGAGCAGGGGGACTCGGCCATGTATCTCTGTGCCAGCAGCTTACGTTCGGGGTTCAATGAGCAGTTCTTCGGGCCA	CASSLRSGFNEQFF	In	9.22377e-05	0.000118181	42	TCRBV07-09	TCRBD02-01	TCRBJ02-01
ALL-1_IP_CD8_CAR-T	Human	TCRB	CGCACAGAGCAGGGGGACTCGGCCATGTATCTCTGTGCCAGCAGCTTAGCCCGGGACAGCTATAATGAAAAACTGTTTTTTGGCAGT	CASSLARDSYNEKLFF	In	0.000471071	0.000603569	48	TCRBV07-09	TCRBD01-01	TCRBJ01-04
ALL-1_IP_CD8_CAR-T	Human	TCRB	TTGGAGATCCAGCGCACAGAGCAGGGGGACTCGGCCATGTATCTCTGTGCCGGGTTGACGGCATCTTATGGCTACACCTTCGGTTCG	CAGLTASYGYTF	In	0.00011365	0.000145616	36	TCRBV07-09	unresolved	TCRBJ01-02
ALL-1_IP_CD8_CAR-T	Human	TCRB	CAGCGCACAGAGCAGGGGGACTCGGCCATGTATCTCTGTGCCAGCAGCCCTCGAGGCGTGGGGATCTATGGCTACACCTTCGGTTCG	CASSPRGVGIYGYTF	In	3.95304e-05	5.06492e-05	45	TCRBV07-09	unresolved	TCRBJ01-02
ALL-1_IP_CD8_CAR-T	Human	TCRB	GATCCAGCGCACAGAGCAGGGGGACTCGGCCATGTATCTCTGTGCCAGCAACTATGGACAGAACTGTACGAGCAGTACTTCGGGCCG		Out	9.88261e-06		41	TCRBV07-09	TCRBD01-01	TCRBJ02-07
ALL-1_IP_CD8_CAR-T	Human	TCRB	CAGTCCACGGAGTCAGGGGACACAGCACTGTATTTCTGTGCCAGCAGCCCGCGGAGGGGGATTAATTCACCCCTCCACTTTGGGAAC	CASSPRRGINSPLHF	In	0.000344244	0.00044107	45	TCRBV21-01	unresolved	TCRBJ01-06
ALL-1_IP_CD8_CAR-T	Human	TCRB	CCACGGAGTCAGGGGACACAGCACTGTATTTCTGTGCCAGCAGAGGACAGGTAGCTACAAATTCGCACTGAAGCTTTCTTTGGACAA		Out	3.62362e-05		49	TCRBV21-01	TCRBD01-01	TCRBJ01-01
ALL-1_IP_CD8_CAR-T	Human	TCRB	AGATCCAGTCCACGGAGTCAGGGGACACAGCACTGTATTTCTGTGCCAGCAGCCCCCGGGGGCGACGCTGAAGCTTTCTTTGGACAA		Out	9.05906e-05		40	TCRBV21-01	unresolved	TCRBJ01-01
ALL-1_IP_CD8_CAR-T	Human	TCRB	CACGGAGTCAGGGGACACAGCACTGTATTTCTGTGCCAGCAGCAAAGGGTCGGGGACAGGGGGAGGGATGAGCAGTTCTTCGGGCCA		Out	0.000566603		50	TCRBV21-01	TCRBD01-01	TCRBJ02-01
ALL-1_IP_CD8_CAR-T	Human	TCRB	AGTCCACGGAGTCAGGGGACACAGCACTGTATTTCTGTGCCAGCAGCAATACCAGGGGGCGCAGATTCACCCCTCCACTTTGGGAAC		Out	7.08254e-05		46	TCRBV21-01	TCRBD01-01	TCRBJ01-06
ALL-1_IP_CD8_CAR-T	Human	TCRB	CCAGTCCACGGAGTCAGGGGACACAGCACTGTATTTCTGTGCCAGCAGCAAAGGTTGGAGGGTTATGGTGGCTACACCTTCGGTTCG		Out	0.000436482		44	TCRBV21-01	TCRBD02-01	TCRBJ01-02
ALL-1_IP_CD8_CAR-T	Human	TCRB	TCCACGGAGTCAGGGGACACAGCACTGTATTTCTGTGCCAGCAGATACAAGATGCTACACGTGTTAGACGAGCAGTACTTCGGGCCG	CASRYKMLHVLDEQYF	In	3.95304e-05	5.06492e-05	48	TCRBV21-01	unresolved	TCRBJ02-07
ALL-1_IP_CD8_CAR-T	Human	TCRB	GGAGTCAGGGGACACAGCACTGTATTTCTGTGCCAGCAGCAAAGCCGGGTAGCGGGGGGCTCTTTGTACGAGCAGTACTTCGGGCCG		Out	0.000299773		53	TCRBV21-01	TCRBD02-01	TCRBJ02-07
ALL-1_IP_CD8_CAR-T	Human	TCRB	GGAGATCCAGTCCACGGAGTCAGGGGACACAGCACTGTATTTCTGTGCCAGCAGCCTGGGGTTGAAGATACGCAGTATTTTGGCCCA		Out	0.000306361		38	TCRBV21-01	unresolved	TCRBJ02-03
ALL-1_IP_CD8_CAR-T	Human	TCRB	TCCACGGAGTCAGGGGACACAGCACTGTATTTCTGTGCCAGCAGCAAAGATTAGGAGGGGTGTGGGACTGAAGCTTTCTTTGGACAA	CASSKD*EGCGTEAFF	Stop	0.000507307		48	TCRBV21-01	TCRBD02-01	TCRBJ01-01
ALL-1_IP_CD8_CAR-T	Human	TCRB	ACACAGCACTGTATTTCTGTGCCAGCAGCAAAGCCGACCCTGCAGGACCATCGGGGGGTCTGCTACAATGAGCAGTTCTTCGGGCCA		Out	0.00136545		64	TCRBV21-01	TCRBD02-01	TCRBJ02-01
ALL-1_IP_CD8_CAR-T	Human	TCRB	TCCAGTCCACGGAGTCAGGGGACACAGCACTGTATTTCTGTGCCAGCAGCAAAGTAAGACACCGATGAAAAACTGTTTTTTGGCAGT		Out	0.00129133		43	TCRBV21-01	TCRBD01-01	TCRBJ01-04
ALL-1_IP_CD8_CAR-T	Human	TCRB	CAGCGCACACAGCAGGAGGACTCGGCCGTGTATCTCTGTGCCAGCAGCTTATGGCTAGCGGGATCCTACGAGCAGTACTTCGGGCCG	CASSLWLAGSYEQYF	In	0.000235536	0.000301785	45	TCRBV07-02	TCRBD02-01	TCRBJ02-07
ALL-1_IP_CD8_CAR-T	Human	TCRB	ACGATCCAGCGCACACAGCAGGAGGACTCGGCCGTGTATCTCTGTGCCAGCAGCCCCTGGACGGACAATGAGCAGTTCTTCGGGCCA	CASSPWTDNEQFF	In	0.000232241	0.000297564	39	TCRBV07-02	unresolved	TCRBJ02-01
ALL-1_IP_CD8_CAR-T	Human	TCRB	CAGCGCACACAGCAGGAGGACTCGGCCGTGTATCTCTGTGCCAGCAGCTTCGGGTGGGGCTCTGGAAACACCATATATTTTGGAGAG	CASSFGWGSGNTIYF	In	5.76486e-05	7.38633e-05	45	TCRBV07-02	unresolved	TCRBJ01-03
ALL-1_IP_CD8_CAR-T	Human	TCRB	CGCACACAGCAGGAGGACTCGGCCGTGTATCTCTGTGCCTGCGGAACCCCACTAGTACCCCCGTGGGATACGCAGTATTTTGGCCCA	CACGTPLVPPWDTQYF	In	8.72964e-05	0.00011185	48	TCRBV07-02	TCRBD02-01	TCRBJ02-03
ALL-1_IP_CD8_CAR-T	Human	TCRB	ATCCAGCGCACACAGCAGGAGGACTCGGCCGTGTATCTCTGTGCCAGCAGCGGCAGATGGGGGGACACTGAAGCTTTCTTTGGACAA	CASSGRWGDTEAFF	In	0.00010212	0.000130844	42	TCRBV07-02	TCRBD02-01	TCRBJ01-01
ALL-1_IP_CD8_CAR-T	Human	TCRB	CACACAGCAGGAGGACTCGGCCGTGTATCTCTGTGCCAGCAGCCCCCCCCAGAGGTCCCCGGGGTAGATACGCAGTATTTTGGCCCA		Out	4.94131e-06		50	TCRBV07-02	TCRBD02-01	TCRBJ02-03
ALL-1_IP_CD8_CAR-T	Human	TCRB	CAGCGCACACAGCAGGAGGACTCGGCCGTGTATCTCTGTGCCAGCAGTGAATTAGTGGGACAGGGTCGGGGCTACACCTTCGGTTCG	CASSELVGQGRGYTF	In	6.58841e-06	8.44153e-06	45	TCRBV07-02	TCRBD01-01	TCRBJ01-02
ALL-1_IP_CD8_CAR-T	Human	TCRB	ACGATCCAGCGCACACAGCAGGAGGACTCGGCCGTGTATCTCTGTGCCAGCACCGACTCCGCTCGGCGGGTCCTGACTTTCGGGGCC	CASTDSARRVLTF	In	0.000602839	0.0007724	39	TCRBV07-02	TCRBD02-01	TCRBJ02-06
ALL-1_IP_CD8_CAR-T	Human	TCRB	ATCCAACGCACACAGCAGGAGGACTCGGCCGTGTATCTCTGTGCCAGCAGCTTGACGACACAGACCTACGAGCAGTACTTCGGGCCG	CASSLTTQTYEQYF	In	3.2942e-06	4.22076e-06	42	TCRBV07-02	TCRBD01-01	TCRBJ02-07
ALL-1_IP_CD8_CAR-T	Human	TCRB	ACTCTGACGATCCAGCGCACACAGCAGGAGGACTCGGCCGTGTATCTCTGTGCCAGCAGCTTCCCTCCGAGAGCTTTCTTTGGACAA	CASSFPPRAFF	In	0.000177887	0.000227921	33	TCRBV07-02	TCRBD02-01	TCRBJ01-01
ALL-1_IP_CD8_CAR-T	Human	TCRB	CGCACACAGCAGGAGGACTCGGCCGTGTATCTCTGTGCCAGCAGCTCAGGGGGGGTTGGGAGTCCAGATACGCAGTATTTTGGCCCA	CASSSGGVGSPDTQYF	In	4.61189e-05	5.90907e-05	48	TCRBV07-02	unresolved	TCRBJ02-03
ALL-1_IP_CD8_CAR-T	Human	TCRB	ACGATCCAGCGCACACAGCAGGAGGACTCGGCCGTGTATCTCTGTGCCAGCAGCCAGGGGAGGTTCGGGGAGCTGTTTTTTGGAGAA	CASSQGRFGELFF	In	0.000217417	0.00027857	39	TCRBV07-02	unresolved	TCRBJ02-02
ALL-1_IP_CD8_CAR-T	Human	TCRB	CGGTCCACAAAGCTGGAGGACTCAGCCATGTACTTCTGTGCCAGCACTGAACGGGGGAACCCCAATCAGCCCCAGCATTTTGGTGAT	CASTERGNPNQPQHF	In	6.91783e-05	8.8636e-05	45	TCRBV02-01	TCRBD02-01	TCRBJ01-05
ALL-1_IP_CD8_CAR-T	Human	TCRB	CGGTCCACAAAGCTGGAGGACTCAGCCATGTACTTCTGTGCCAGCAGTGAAGGTCAGGGGTTTCGGACACCCCTCCACTTTGGGAAC	CASSEGQGFRTPLHF	In	2.14123e-05	2.7435e-05	45	TCRBV02-01	TCRBD01-01	TCRBJ01-06
ALL-1_IP_CD8_CAR-T	Human	TCRB	GAGGACTCAGCCATGTACTTCTGTGCCAGCAGCTTCTTTGGGGGCTCTATGATAATGAGCAGGGGTGAAAAACTGTTTTTTGGCAGT	CASSFFGGSMIMSRGEKLFF	In	4.94131e-06	6.33114e-06	60	TCRBV02-01	TCRBD01-01	TCRBJ01-04
ALL-1_IP_CD8_CAR-T	Human	TCRB	AAGATCCGGTCCACAAAGCTGGAGGACTCAGCCATGTACTTCTGTGACACGACAGGGAGGGTTACAGTCGGCTACACCTTCGGTTCG	CDTTGRVTVGYTF	In	2.30594e-05	2.95453e-05	39	TCRBV02-01	unresolved	TCRBJ01-02
ALL-1_IP_CD8_CAR-T	Human	TCRB	TCCACAAAGCTGGAGGACTCAGCCATGTACTTCTGTGCCAGCAGTGAACCGACTGACCGAACGAACACTGAAGCTTTCTTTGGACAA	CASSEPTDRTNTEAFF	In	7.41196e-05	9.49672e-05	48	TCRBV02-01	TCRBD02-01	TCRBJ01-01
ALL-1_IP_CD8_CAR-T	Human	TCRB	AAGATCCGGTCCACAAAGCTGGAGGACTCAGCCATGTACTTCTGTGCCAGCAGTGAAGCGCTTCACGGTGAAGCTTTCTTTGGACAA	CASSEALHGEAFF	In	0.00153839	0.0019711	39	TCRBV02-01	TCRBD02-01	TCRBJ01-01
ALL-1_IP_CD8_CAR-T	Human	TCRB	CGGTCCACAAAGCTGGAGGACTCAGCCATGTACTTCTGTGCCAGCAGACCTAGCGGGGAACGCCAAGAGACCCAGTACTTCGGGCCA	CASRPSGERQETQYF	In	2.96478e-05	3.79869e-05	45	TCRBV02-01	TCRBD02-01	TCRBJ02-05
ALL-1_IP_CD8_CAR-T	Human	TCRB	ACAAAGCTGGAGGACTCAGCCATGTACTTCTGTGCCAGCACAAGCCCCCGTGAGCGTCCCTACACAGATACGCAGTATTTTGGCCCA	CASTSPRERPYTDTQYF	In	3.2942e-05	4.22076e-05	51	TCRBV02-01	TCRBD02-01	TCRBJ02-03
ALL-1_IP_CD8_CAR-T	Human	TCRB	CGGTCCACAAAGCTGGAGGACTCAGCCATGTACTTCTGTGCCAGCCGCCCTAAGGCGGCAGGGCGGACTGAAGCTTTCTTTGGACAA	CASRPKAAGRTEAFF	In	6.91783e-05	8.8636e-05	45	TCRBV02-01	TCRBD01-01	TCRBJ01-01
ALL-1_IP_CD8_CAR-T	Human	TCRB	AAGATCCGGTCCACAAAGCTGGAGGACTCAGCCATGTACTTCTGTGCCAGCCTGGGCAGGGGGAGCTATGGCTACACCTTCGGTTCG	CASLGRGSYGYTF	In	0.00274078	0.00351167	39	TCRBV02-01	TCRBD01-01	TCRBJ01-02
ALL-1_IP_CD8_CAR-T	Human	TCRB	AAGATCCGGTCCACAAAGCTGGAGGACTCAGCCATGTACTTCTGTGCCAGCAGTGGACAGGGGGCTCCCGAGCAGTACTTCGGGCCG	CASSGQGAPEQYF	In	8.0708e-05	0.000103409	39	TCRBV02-01	TCRBD01-01	TCRBJ02-07
ALL-1_IP_CD8_CAR-T	Human	TCRB	ATCCGGTCCACAAAGCTGGAGGACTCAGCCATGTACTTCTGTGCCAGCAGTGTCCGGGGAATCACCGGGGAGCTGTTTTTTGGAGAA	CASSVRGITGELFF	In	6.75312e-05	8.65256e-05	42	TCRBV02-01	TCRBD02-01	TCRBJ02-02
ALL-1_IP_CD8_CAR-T	Human	TCRB	GCCTTGTTGCTGGGGGACTCGGCCCTCTATCTCTGTGCCAGCAGCGGGACTAGCGGGGGTAGGTCCTACGAGCAGTACTTCGGGCCG	CASSGTSGGRSYEQYF	In	5.27073e-05	6.75322e-05	48	TCRBV05-06	TCRBD02-01	TCRBJ02-07
ALL-1_IP_CD8_CAR-T	Human	TCRB	ACGCCTTGTTGCTGGGGGACTCGGCCCTCTATCTCTGTGCCAGCAGCGTGGACAGACTCTGGGGCCAACGTCCTGACTTTCGGGGCC		Out	1.81181e-05		46	TCRBV05-06	TCRBD01-01	TCRBJ02-06
ALL-1_IP_CD8_CAR-T	Human	TCRB	GAACGCCTTGTTGCTGGGGGACTCGGCCCTCTATCTCTGTGCCAGCAGCTTGCGGGGAGCATGAACACTGAAGCTTTCTTTGGACAA		Out	6.58841e-06		44	TCRBV05-06	TCRBD02-01	TCRBJ01-01
ALL-1_IP_CD8_CAR-T	Human	TCRB	GTGAACGCCTTGTTGCTGGGGGACTCGGCCCTCTATCTCTGTGCCAGCAGCTTCGGGGGCCCCTACAATGAGCAGTTCTTCGGGCCA	CASSFGGPYNEQFF	In	1.48239e-05	1.89934e-05	42	TCRBV05-06	unresolved	TCRBJ02-01
ALL-1_IP_CD8_CAR-T	Human	TCRB	TGAACGCCTTGTTGCTGGGGGACTCGGCCCTCTATCTCTGTGCCAGCTTCAGACGAGCCGGGCTCCTACGAGCAGTACTTCGGGCCG		Out	0.000138357		43	TCRBV05-06	TCRBD02-01	TCRBJ02-07
ALL-1_IP_CD8_CAR-T	Human	TCRB	ATGTGAACGCCTTGTTGCTGGGGGACTCGGCCCTCTATCTCTGTGCCAGCAGCCATTCGGGGCACGGATGAGCAGTTCTTCGGGCCA		Out	5.27073e-05		40	TCRBV05-06	unresolved	TCRBJ02-01
ALL-1_IP_CD8_CAR-T	Human	TCRB	AATGTGAACGCCTTGTTGCTGGGGGACTCGGCCCTCTATCTCTGTGCCAGCAGCTTGGTCCCGAACACTGAAGCTTTCTTTGGACAA	CASSLVPNTEAFF	In	3.2942e-05	4.22076e-05	39	TCRBV05-06	unresolved	TCRBJ01-01
ALL-1_IP_CD8_CAR-T	Human	TCRB	AACGCCTTGTTGCTGGGGGACTCGGCCCTCTATCTCTGTGCCAGCAGCTTGGCTAGCGGGGGGTACAATGAGCAGTTCTTCGGGCCA	CASSLASGGYNEQFF	In	3.45891e-05	4.4318e-05	45	TCRBV05-06	TCRBD02-01	TCRBJ02-01
ALL-1_IP_CD8_CAR-T	Human	TCRB	AATGTGAACGCCTTGTTGCTGGGGGACTCGGCCCTCTATCTCTGTGCCAGCAGCTTATGGGGGGACTACGAGCAGTACTTCGGGCCG	CASSLWGDYEQYF	In	0.000230594	0.000295453	39	TCRBV05-06	TCRBD02-01	TCRBJ02-07
ALL-1_IP_CD8_CAR-T	Human	TCRB	TTGCTGGGGGACTCGGCCCTCTATCTCTGTGCCAGCACCCGTGCCCATGGACTGATCTCTAGCACAGATACGCAGTATTTTGGCCCA	CASTRAHGLISSTDTQYF	In	9.88261e-06	1.26623e-05	54	TCRBV05-06	TCRBD02-01	TCRBJ02-03
ALL-1_IP_CD8_CAR-T	Human	TCRB	AATGTGAACGCCTTGTTGCTGGGGGACTCGGCCCTCTATCTCTGTGCCAGCAGCCCGGGGGCCTACAATGAGCAGTTCTTCGGGCCA	CASSPGAYNEQFF	In	3.45891e-05	4.4318e-05	39	TCRBV05-06	TCRBD02-01	TCRBJ02-01
ALL-1_IP_CD8_CAR-T	Human	TCRB	GTGAACGCCTTGTTGCTGGGGGACTCGGCCCTCTATCTCTGTGCCAGCAGCTTAGTGGTCAGAAATTACGAGCAGTACTTCGGGCCG	CASSLVVRNYEQYF	In	5.27073e-05	6.75322e-05	42	TCRBV05-06	TCRBD01-01	TCRBJ02-07
ALL-1_IP_CD8_CAR-T	Human	TCRB	TCCACGGAGTCAGGGGACACAGCACTGTATTTCTGTGCCAGCAGACCCATCGTAGCCACAATTCGCACTGAAGCTTTCTTTGGACAA	CASRPIVATIRTEAFF	In	3.62362e-05	4.64284e-05	48	TCRBV21-01	TCRBD02-01	TCRBJ01-01
ALL-1_IP_CD8_CAR-T	Human	TCRB	ATCCTGTACCTTGGAGATCCAGTCCACGGAGTCAGGGGACACAGCACTGTATTTCTGTGCCAGCAGCAAAGTTCGAACTTCGGGCCG		Out	0.00073296		26	TCRBV21-01	unresolved	TCRBJ02-07
ALL-1_IP_CD8_CAR-T	Human	TCRB	GAGATCCAGTCCACGGAGTCAGGGGACACAGCACTGTATTTCTGTGCCAGCAGCACCTGACAGGACTACGAGCAGTACTTCGGGCCG	CASST*QDYEQYF	Stop	0.000230594		39	TCRBV21-01	TCRBD01-01	TCRBJ02-07
ALL-1_IP_CD8_CAR-T	Human	TCRB	TCCACGGAGTCAGGGGACACAGCACTGTATTTCTGTGCCGGCCACACCAGACCATTGCGGTAGGCGGGAGAGCAGTTCTTCGGGCCA	CAGHTRPLR*AGEQFF	Stop	6.75312e-05		48	TCRBV21-01	TCRBD02-01	TCRBJ02-01
ALL-1_IP_CD8_CAR-T	Human	TCRB	AGATCCAGTCCACGGAGTCAGGGGACACAGCACTGTATTTCTGTGCCGCAAGTCGAGGGGGGTTTCTACGAGCAGTACTTCGGGCCG		Out	0.00132921		40	TCRBV21-01	unresolved	TCRBJ02-07
ALL-1_IP_CD8_CAR-T	Human	TCRB	GAGTCAGGGGACACAGCACTGTATTTCTGTGCCAGCAGAGCCATCGTAGCTTACAAGGTGCATAATGAAAAACTGTTTTTTGGCAGT	CASRAIVAYKVHNEKLFF	In	0.000441423	0.000565582	54	TCRBV21-01	TCRBD02-01	TCRBJ01-04
ALL-1_IP_CD8_CAR-T	Human	TCRB	TCCACGGAGTCAGGGGACACAGCACTGTATTTCTGTGCCAGCAATATGAGGGGGCCTTTGTTTGACACTGAAGCTTTCTTTGGACAA	CASNMRGPLFDTEAFF	In	0.00114144	0.00146249	48	TCRBV21-01	TCRBD01-01	TCRBJ01-01
ALL-1_IP_CD8_CAR-T	Human	TCRB	CGGAGTCAGGGGACACAGCACTGTATTTCTGTGCCAGCAGCAAATGGTACAGATTCCTCTGGGGCCAACGTCCTGACTTTCGGGGCC		Out	0.000184475		52	TCRBV21-01	TCRBD01-01	TCRBJ02-06
ALL-1_IP_CD8_CAR-T	Human	TCRB	AGTCAGGGGACACAGCACTGTATTTCTGTGCCAGCAGCATAAAAGGGGACAGTTACTATTAGCAATCAGCCCCAGCATTTTGGTGAT		Out	0.000574839		55	TCRBV21-01	TCRBD01-01	TCRBJ01-05
ALL-1_IP_CD8_CAR-T	Human	TCRB	GGAGATCCAGTCCACGGAGTCAGGGGACACAGCACTGTATTTCTGTGCCAGCAGCAAGAACAGGGGAAGGGCTACACCTTCGGTTCG		Out	0.000676959		38	TCRBV21-01	TCRBD01-01	TCRBJ01-02
ALL-1_IP_CD8_CAR-T	Human	TCRB	TTGGAGATCCAGTCCACGGAGTCAGGGGACACAGCACTGTATTTCTGTGCCAGCAGCAAATCGGACGAGCCCCAGCATTTTGGTGAT	CASSKSDEPQHF	In	0.00015318	0.000196265	36	TCRBV21-01	unresolved	TCRBJ01-05
ALL-1_IP_CD8_CAR-T	Human	TCRB	CTTGGAGATCCAGTCCACGGAGTCAGGGGACACAGCACTGTATTTCTGTGCCAGCAGCCCAACCGTACGGGGGGAGGTATAGGACAA		Out	0.00362527		35	TCRBV21-01	TCRBD02-01	TCRBJ01-01
ALL-1_IP_CD8_CAR-T	Human	TCRB	TCGGCCCAAAAGAACCCGACAGCTTTCTATCTCTGTGCCAGTAGTATCATCGGGGGGGGGCGTCGAGAAAAACTGTTTTTTGGCAGT	CASSIIGGGRREKLFF	In	0.00193205	0.00247548	48	TCRBV19-01	TCRBD02-01	TCRBJ01-04
ALL-1_IP_CD8_CAR-T	Human	TCRB	GTGACATCGGCCCAAAAGAACCCGACAGCTTTCTATCTCTGTGCCAGTAGTATAGGGGGTGGCGGACGTCCCCAGCATTTTGGTGAT	CASSIGGGGRPQHF	In	0.000349186	0.000447401	42	TCRBV19-01	unresolved	TCRBJ01-05
ALL-1_IP_CD8_CAR-T	Human	TCRB	GTGACATCGGCCCAAAAGAACCCGACAGCTTTCTATCTCTGTGCCAGTAGTACTCGACAGATCCAAGAGACCCAGTACTTCGGGCCA	CASSTRQIQETQYF	In	0.000108709	0.000139285	42	TCRBV19-01	TCRBD01-01	TCRBJ02-05
ALL-1_IP_CD8_CAR-T	Human	TCRB	ACATCGGCCCAAAAGAACCCGACAGCTTTCTATCTCTGTGCCAGTAGTATCGGGCTAGCGGGGAGGAACATTCAGTACTTCGGCGCC	CASSIGLAGRNIQYF	In	1.15297e-05	1.47727e-05	45	TCRBV19-01	TCRBD02-01	TCRBJ02-04
ALL-1_IP_CD8_CAR-T	Human	TCRB	TGACATCGGCCCAAAAGAACCCGACAGCTTTCTATCTCTGTGCCAGTAGTATTACAGCGTACCCCCGGGGAGCTGTTTTTTGGAGAA		Out	7.74138e-05		43	TCRBV19-01	unresolved	TCRBJ02-02
ALL-1_IP_CD8_CAR-T	Human	TCRB	TCGGCCCAAAAGAACCCGACAGCTTTCTATCTCTGTGCCAGTAGCCCCGACGCGGACAGTGACACAGATACGCAGTATTTTGGCCCA	CASSPDADSDTDTQYF	In	0.000622604	0.000797724	48	TCRBV19-01	TCRBD01-01	TCRBJ02-03
ALL-1_IP_CD8_CAR-T	Human	TCRB	GCCCAAAAGAACCCGACAGCTTTCTATCTCTGTGCCAGTAGTTTCTTAGTATCGGGGGGGGGATACAATGAGCAGTTCTTCGGGCCA	CASSFLVSGGGYNEQFF	In	0.000373892	0.000479057	51	TCRBV19-01	TCRBD02-01	TCRBJ02-01
ALL-1_IP_CD8_CAR-T	Human	TCRB	ACTGTGACATCGGCCCAAAAGAACCCGACAGCTTTCTATCTCTGTGCCAGTAAGGAGGCGGGGGACTTGCTGACTTTCTTTGGACAA	CASKEAGDLLTFF	In	3.62362e-05	4.64284e-05	39	TCRBV19-01	TCRBD02-01	TCRBJ01-01
ALL-1_IP_CD8_CAR-T	Human	TCRB	ACTGTGACATCGGCCCAAAAGAACCCGACAGCTTTCTATCTCTGTGCCAGTAGTATACAAGGGGCCTACGAGCAGTACTTCGGGCCG	CASSIQGAYEQYF	In	0.00254642	0.00326265	39	TCRBV19-01	TCRBD01-01	TCRBJ02-07
ALL-1_IP_CD8_CAR-T	Human	TCRB	ACATCGGCCCAAAAGAACCCGACAGCTTTCTATCTCTGTGCCAGTAGCCAGGACGGGTCCCCCTACAATGAGCAGTTCTTCGGGCCA	CASSQDGSPYNEQFF	In	0.00023883	0.000306005	45	TCRBV19-01	unresolved	TCRBJ02-01
ALL-1_IP_CD8_CAR-T	Human	TCRB	GCCCAAAAGAACCCGACAGCTTTCTATCTCTGTGCCAGTAGTCAGCCGGGAGGCGGGGGAAACACAGATACGCAGTATTTTGGCCCA	CASSQPGGGGNTDTQYF	In	8.23551e-06	1.05519e-05	51	TCRBV19-01	TCRBD02-01	TCRBJ02-03
ALL-1_IP_CD8_CAR-T	Human	TCRB	GTGACATCGGCCCAAAAGAACCCGACAGCTTTCTATCTCTGTGCCAGTACCTTTAGCGGGGGTTACAATGAGCAGTTCTTCGGGCCA	CASTFSGGYNEQFF	In	0.000154828	0.000198376	42	TCRBV19-01	TCRBD02-01	TCRBJ02-01
ALL-1_IP_CD8_CAR-T	Human	TCRB	CGATCCAGCGCACACAGCAGGAGGACTCGGCCGTGTATCTCTGTGCCAGCAGCTTCGATAGACGCGGGGGGCTACACCTTCGGTTCG		Out	1.48239e-05		40	TCRBV07-02	TCRBD02-01	TCRBJ01-02
ALL-1_IP_CD8_CAR-T	Human	TCRB	ACAGCAGGAGGACTCGGCCGTGTATCTCTGTGCCAGCAGGGGAACTAGCGGGGGGGGCCTGGCACAGATACGCAGTATTTTGGCCCA		Out	0.000532014		53	TCRBV07-02	TCRBD02-01	TCRBJ02-03
ALL-1_IP_CD8_CAR-T	Human	TCRB	ATCCAGCGCACACAGCAGGAGGACTCGGCCATGTATCTCTGTGCCAGCAGCTTAACTAGAGACTCCTACGAGCAGTACTTCGGGCCG	CASSLTRDSYEQYF	In	9.88261e-06	1.26623e-05	42	TCRBV07-02	TCRBD02-01	TCRBJ02-07
ALL-1_IP_CD8_CAR-T	Human	TCRB	CACACAGCAGGAGGACTCGGCCGTGTATCTCTGTGCCAGCAGCTTAGCGCGTTGTAGCGGGGGTACTACGAGCAGTACTTCGGGCCG		Out	0.000260242		50	TCRBV07-02	TCRBD02-01	TCRBJ02-07
ALL-1_IP_CD8_CAR-T	Human	TCRB	ACAGCAGGAGGACTCGGCCGTGTATCTCTGTGCCAGCAGCCGCACCCCGGGGGACAAGGCCGCTGGCATGAGCAGTTCTTCGGGCCA		Out	0.000780726		53	TCRBV07-02	unresolved	TCRBJ02-01
ALL-1_IP_CD8_CAR-T	Human	TCRB	ACAGCAGGAGGACTCGGCCGTGTATCTCTGTGCCAGCAGCCCAATCTCGAAGCGGCAGGGCAACATTCACCCCTCCACTTTGGGAAC		Out	2.63536e-05		53	TCRBV07-02	unresolved	TCRBJ01-06
ALL-1_IP_CD8_CAR-T	Human	TCRB	CAGCGCACACAGCAGGAGGACTCGGCCGTGTATCTCTGTGCCAGCAGCTTAGAGGCACGAAAGAACTACGAGCAGTACTTCGGGCCG	CASSLEARKNYEQYF	In	0.000182828	0.000234252	45	TCRBV07-02	unresolved	TCRBJ02-07
ALL-1_IP_CD8_CAR-T	Human	TCRB	ATCCAGCGCACACAGCAGGAGGACTCGGCCGTGTATCTCTGTGCCAGCAGCTTAGGCCTTAACAATCAGCCCCAGCATTTTGGTGAT	CASSLGLNNQPQHF	In	0.000197652	0.000253246	42	TCRBV07-02	unresolved	TCRBJ01-05
ALL-1_IP_CD8_CAR-T	Human	TCRB	CAGCGCACACAGCAGGAGGACTCGGCCGTGTATCTCTGTGCCAGCAGCACCCAGACAGGCGCGACCTATGGCTACACCTTCGGTTCG	CASSTQTGATYGYTF	In	6.58841e-06	8.44153e-06	45	TCRBV07-02	TCRBD01-01	TCRBJ01-02
ALL-1_IP_CD8_CAR-T	Human	TCRB	ATCCAGCGCACACAGCAGGAGGACTCGGCCGTGTATCTCTGTGCCAGCAGCAAAGGGGACAAGCCCTACGAGCAGTACTTCGGGCCG	CASSKGDKPYEQYF	In	9.38848e-05	0.000120292	42	TCRBV07-02	TCRBD01-01	TCRBJ02-07
ALL-1_IP_CD8_CAR-T	Human	TCRB	CTGACGATCCAGCGCACACAGCAGGAGGACTCGGCCGTGTATCTCTGTGCCAGCAAGTGGATCAACACTGAAGCTTTCTTTGGACAA	CASKWINTEAFF	In	1.6471e-05	2.11038e-05	36	TCRBV07-02	unresolved	TCRBJ01-01
ALL-1_IP_CD8_CAR-T	Human	TCRB	CTGACGATCCAGCGCACACAGCAGGAGGACTCGGCCGTGTATCTCTGTGCCAGCAGTAACACAGGGCACGAGCAGTACTTCGGGCCG	CASSNTGHEQYF	In	3.2942e-05	4.22076e-05	36	TCRBV07-02	TCRBD01-01	TCRBJ02-07
ALL-1_IP_CD8_CAR-T	Human	TCRB	GCTGCCTCCTCCCAGACATCTGTATATTTCTGCGCCAGCAGTCTGAAAGAAGGATCGCGAAAGACCTATGGCTACACCTTCGGTTCG	CASSLKEGSRKTYGYTF	In	1.15297e-05	1.47727e-05	51	TCRBV10-01	unresolved	TCRBJ01-02
ALL-1_IP_CD8_CAR-T	Human	TCRB	CTGTAGTCTGCTGCCTCCTCCCAGACATCTGTATATTTCTGCGCCAGCAGTCGTCAGGGAAACAATCAGCCCCAGCATTTTGGTGAT	CASSRQGNNQPQHF	In	0.000194358	0.000249025	42	TCRBV10-01	TCRBD01-01	TCRBJ01-05
ALL-1_IP_CD8_CAR-T	Human	TCRB	TAGTCTGCTGCCTCCTCCCAGACATCTGTATATTTCTGCGCCAGCAGTGAGCGACAGGGTTGTGGAAACACCATATATTTTGGAGAG	CASSERQGCGNTIYF	In	9.38848e-05	0.000120292	45	TCRBV10-01	TCRBD01-01	TCRBJ01-03
ALL-1_IP_CD8_CAR-T	Human	TCRB	GAGTCTGCTGCCTCCTCCCAGACATCTGTATATTTCTGCGCCAGCAGTGTTCCGGGACAGGAAAACACTGAAGCTTTCTTTGGACAA	CASSVPGQENTEAFF	In	0.000123533	0.000158279	45	TCRBV10-01	TCRBD01-01	TCRBJ01-01
ALL-1_IP_CD8_CAR-T	Human	TCRB	CCTCACTCTGGAGTCTGCTGCCTCCTCCCAGACATCTGTATATTTCTGCGCCAGCCCCGGAAGACGTATGGCTACACCTTCGGTTCG		Out	0.00010212		35	TCRBV10-01	unresolved	TCRBJ01-02
ALL-1_IP_CD8_CAR-T	Human	TCRB	TGCTGCCTCCTCCAGACATCTGTATATTTCTGCGCCAGCAGTAGTGGGGAAGGATCGCGAAAGACCTATGGCTACACCTTCGGTTCG	CASSSGEGSRKTYGYTF	In	8.23551e-06	1.05519e-05	51	TCRBV10-01	unresolved	TCRBJ01-02
ALL-1_IP_CD8_CAR-T	Human	TCRB	ACTCTGGAGTCTGCTGCCTCCTCCCAGACATCTGTATATTTCTGCGCCAGCAGTGAGTTCAGGGGTGAGACCCAGTACTTCGGGCCA	CASSEFRGETQYF	In	0.000159769	0.000204707	39	TCRBV10-01	TCRBD01-01	TCRBJ02-05
ALL-1_IP_CD8_CAR-T	Human	TCRB	GGACCTCCCCCTCACTCTGTAGTCTGCTGCCTCCTCCCAGACATCTGTATATTTCTGCGCCAGCAGTGCGAGCAGTACTTCGGGCCG		Out	0.000230594		26	TCRBV10-01	unresolved	TCRBJ02-07
ALL-1_IP_CD8_CAR-T	Human	TCRB	ACTCTGGAGTCTGCTGCCTCCTCCCAGACATCTGTATATTTCTGCGCCAGCAGTGAGTCTCGTGGGGAAAAACTGTTTTTTGGCAGT	CASSESRGEKLFF	In	0.00101461	0.00129999	39	TCRBV10-01	unresolved	TCRBJ01-04
ALL-1_IP_CD8_CAR-T	Human	TCRB	GAGTCTGCTGCCTCCTCCCAGACATCTGTATATTTCTGCGCCAGCAGCCCCAGGGCTCAGGGTGGTTATGAAGCTTTCTTTGGACAA	CASSPRAQGGYEAFF	In	9.22377e-05	0.000118181	45	TCRBV10-01	TCRBD01-01	TCRBJ01-01
ALL-1_IP_CD8_CAR-T	Human	TCRB	CTCCTCCCAGACATCTGTATATTTCTGCGCCAGCGATTTTCCGGACAAGGGAGGGTAGTGGGCCAAGAGACCCAGTACTTCGGGCCA		Out	6.58841e-06		56	TCRBV10-01	TCRBD02-01	TCRBJ02-05
ALL-1_IP_CD8_CAR-T	Human	TCRB	TGCTGCCTCCTCCCAGACATCTGTATATTTCTGCGCCAGCAGTGACCCCTTCCGGGGGGGCTTACAGATACGCAGTATTTTGGCCCA		Out	0.000146592		50	TCRBV10-01	TCRBD02-01	TCRBJ02-03
ALL-1_IP_CD8_CAR-T	Human	TCRB	ACCTTGGAGATCCAGCGCACAGAGCAGGGGGACTCGGCCATGTATCTCTGTGCCAGCAGCTATGACAGCGAGCAGTACTTCGGGCCG	CASSYDSEQYF	In	0.000196005	0.000251135	33	TCRBV07-09	TCRBD01-01	TCRBJ02-07
ALL-1_IP_CD8_CAR-T	Human	TCRB	TTGGAGATCCAGCGCACAGAGCAGGGGGACTCGGCCATGTATCTCTGTGCCAGCAGCTTGGCCTACTACGAGCAGTACTTCGGGCCG	CASSLAYYEQYF	In	1.81181e-05	2.32142e-05	36	TCRBV07-09	unresolved	TCRBJ02-07
ALL-1_IP_CD8_CAR-T	Human	TCRB	ACTCTGAAGATCCAGCGCACAGAGCAGGGGGACTCGGCCATGTATCTCTGTGCCAGCAGCTCCGTAGACGAGCAGTACTTCGGGCCG	CASSSVDEQYF	In	1.15297e-05	1.47727e-05	33	TCRBV07-09	TCRBD02-01	TCRBJ02-07
ALL-1_IP_CD8_CAR-T	Human	TCRB	GAGCGGGGGGCCTCGGCCATGTATCTCTGTGCCAGCAGCCCCCCCGCCGTGGTTGCGGGGGGGAGGTACGAGCAGTACTTCGGGCCG	CASSPPAVVAGGRYEQYF	In	1.31768e-05	1.68831e-05	54	TCRBV07-09	TCRBD02-01	TCRBJ02-07
ALL-1_IP_CD8_CAR-T	Human	TCRB	CTGACGATCCAGCGCACAGAGCAGGGGGACTCGGCCATGTATCTCTGTGCCAGCAGTAACACAGGGCACGAGCAGTACTTCGGGCCG	CASSNTGHEQYF	In	0.000146592	0.000187824	36	TCRBV07-09	TCRBD01-01	TCRBJ02-07
ALL-1_IP_CD8_CAR-T	Human	TCRB	GAGCGGGGGGACTCGGCCATGTATCTCTGTGCCAGCAGCCCCCCCGCCGTGGTTGCGGGGGGGAGGTACGAGCAGTACTTCGGGCCG	CASSPPAVVAGGRYEQYF	In	0.000143298	0.000183603	54	TCRBV07-09	TCRBD02-01	TCRBJ02-07
ALL-1_IP_CD8_CAR-T	Human	TCRB	CAGCGCACAGAGCAGGGGGACTCGGCCATGTATCTCTGTGCCAGCACCCCAGGGAGGGCAGGGGCCAACGTCCTGACTTTCGGGGCC	CASTPGRAGANVLTF	In	1.6471e-05	2.11038e-05	45	TCRBV07-09	TCRBD02-01	TCRBJ02-06
ALL-1_IP_CD8_CAR-T	Human	TCRB	ATCCAGCGCACAGAGCAGGGGGACTCGGCCATGTATCTCTGTGCCAGCAGCCCGAGGGCCCTCGAAGAGACCCAGTACTTCGGGCCA	CASSPRALEETQYF	In	0.000105415	0.000135064	42	TCRBV07-09	TCRBD02-01	TCRBJ02-05
ALL-1_IP_CD8_CAR-T	Human	TCRB	ATCCAGCGCACAGAGCAGGGGGACTCGGCCATGTATCTCTGTGCCAGCAGCGGGACAGGTTTGGGCGGGGAGCTGTTTTTTGGAGAA	CASSGTGLGGELFF	In	0.000126827	0.000162499	42	TCRBV07-09	TCRBD01-01	TCRBJ02-02
ALL-1_IP_CD8_CAR-T	Human	TCRB	TTGGAGATCCAGCGCACAGAGCAGGGGGACTCGGCCATGTATCTCTGTGCCAGAAGCTTTAAATTCCACGAGCAGTACTTCGGGCCG	CARSFKFHEQYF	In	6.58841e-06	8.44153e-06	36	TCRBV07-09	TCRBD02-01	TCRBJ02-07
ALL-1_IP_CD8_CAR-T	Human	TCRB	CAGCGCACAGAGCAGGGGGACTCGGCCATGTATCTCTGTGCCAGCAGCCCACCTCACAGGGAGGTGGAGACCCAGTACTTCGGGCCA	CASSPPHREVETQYF	In	4.94131e-06	6.33114e-06	45	TCRBV07-09	unresolved	TCRBJ02-05
ALL-1_IP_CD8_CAR-T	Human	TCRB	GGATCTTTCTCCACCTTGGAGATCCAGCGCACAGAGCAGGGGGACTCGGCCATGTATCGCTGTGCGATCGGGGCTTTCTTTGGACAA	CAIGAFF	In	9.88261e-06	1.26623e-05	21	TCRBV07-09	TCRBD02-01	TCRBJ01-01
ALL-1_IP_CD8_CAR-T	Human	TCRB	TGTGAGTGCCTTGGAGCTGGGGGACTCGGCCCTGTATCTCTGTGCCAGAAGCTTGGACAGGCGAGTTTTGGCTACACCTTCGGTTCG		Out	2.96478e-05		41	TCRBV05-03	TCRBD01-01	TCRBJ01-02
ALL-1_IP_CD8_CAR-T	Human	TCRB	ATGAATGTGAGTGCCTTGGAGCTGGGGGACTCGGCCCTGTATCTCTGTGCCAGCAGTAACACAGGGCACGAGCAGTACTTCGGGCCG	CASSNTGHEQYF	In	6.58841e-06	8.44153e-06	36	TCRBV05-03	TCRBD01-01	TCRBJ02-07
ALL-1_IP_CD8_CAR-T	Human	TCRB	AGCTGGGGGACTCGGCCCTGTATCTCTGTGCCAGAAGGGGCTTTGGCCGAGTTAAACCTGACTAACTATGGCTACACCTTCGGTTCG		Out	5.76486e-05		55	TCRBV05-03	TCRBD01-01	TCRBJ01-02
ALL-1_IP_CD8_CAR-T	Human	TCRB	AGTGCCTTGGAGCTGGGGGACTCGGCCCTCTATCTCTGTGCCAGCACCCCAGGGAGGGCAGGGGCCAACGTCCTGACTTTCGGGGCC	CASTPGRAGANVLTF	In	1.15297e-05	1.47727e-05	45	TCRBV05-03	TCRBD02-01	TCRBJ02-06
ALL-1_IP_CD8_CAR-T	Human	TCRB	AGCTGGGGGACTCGGCCCTGTATCTCTGTGCCAGAAGCCCCATCCTAGTAGCTGGAAGGGTGTAATCAGCCCCAGCATTTTGGTGAT		Out	0.000141651		55	TCRBV05-03	unresolved	TCRBJ01-05
ALL-1_IP_CD8_CAR-T	Human	TCRB	AGTGCCTTGGAGCTGGGGGACTCGGCCCTGTATCTCTGTGCCAGAAGCTCCGGACAGGGGGCCAGGACTGAAGCTTTCTTTGGACAA	CARSSGQGARTEAFF	In	6.58841e-06	8.44153e-06	45	TCRBV05-03	TCRBD01-01	TCRBJ01-01
ALL-1_IP_CD8_CAR-T	Human	TCRB	TGGAGCTGGGGGACTCGGCCCTGTATCTCTGTGCCAGAAGCTTGTGACAGGGCCCTCTCCTATAATTCACCCCTCCACTTTGGGAAC		Out	3.62362e-05		52	TCRBV05-03	TCRBD01-01	TCRBJ01-06
ALL-1_IP_CD8_CAR-T	Human	TCRB	TGGAGCTGGGGGACTCGGCCCTGTATCTCTGTGCCAGAAGCTTGAGTGGAAAAACAGGGTGTCCTCTATGGCTACACCTTCGGTTCG		Out	8.23551e-06		52	TCRBV05-03	TCRBD01-01	TCRBJ01-02
ALL-1_IP_CD8_CAR-T	Human	TCRB	TGCCTTGGAGCTGGGGGACTCGGCCCTGTATCTCTGTGCCAGCAGCTTGGGTTTGACAGGAGCTCCTACGAGCAGTACTTCGGGCCG		Out	6.58841e-06		47	TCRBV05-03	TCRBD01-01	TCRBJ02-07
ALL-1_IP_CD8_CAR-T	Human	TCRB	GAATGTGAGTGCCTTGGAGCTGGGGGACTCGGCCCTGTATCTCTGTGCCAGAAGATGGACGGAGACAATGAGCAGTTCTTCGGGCCA		Out	4.61189e-05		38	TCRBV05-03	unresolved	TCRBJ02-01
ALL-1_IP_CD8_CAR-T	Human	TCRB	ATGAATGTGAGTGCCTTGGAGCTGGGGGACTCGGCCCTGTATCTCTGTGCCAGAAGCTTCCTCAGGGCCGAAGCTTTCTTTGGACAA	CARSFLRAEAFF	In	0.00222194	0.0028469	36	TCRBV05-03	TCRBD01-01	TCRBJ01-01
ALL-1_IP_CD8_CAR-T	Human	TCRB	GGGGGACTCGGCCCTGTATCTCTGTGCCAGAAGCTTGTGGGGGCCCCTCCAATGATCTGGAGAAATGAAAAACTGTTTTTTGGCAGT		Out	8.23551e-06		59	TCRBV05-03	TCRBD01-01	TCRBJ01-04
ALL-1_IP_CD8_CAR-T	Human	TCRB	ACGGAGTCAGGGGACACAGCACTGTATTTCTGTGCCAGCAGCCCTTTCGTAGCTACATTGCATCATCAGCCCCAGCATTTTGGTGAT	CASSPFVATLHHQPQHF	In	0.000230594	0.000295453	51	TCRBV21-01	TCRBD02-01	TCRBJ01-05
ALL-1_IP_CD8_CAR-T	Human	TCRB	GATCCAGTCCACGGAGTCAGGGGACACAGCACTGTATTTCTGTGCCAGCCGCCAATCCCTTGCGGGGAAAAACTGTTTTTTGGCAGT		Out	9.38848e-05		41	TCRBV21-01	TCRBD02-01	TCRBJ01-04
ALL-1_IP_CD8_CAR-T	Human	TCRB	GATCCAGTCCACGGAGTCAGGGGACACAGCACTGTATTTCTGTGCCACCAAACTCCAGGGCTGGGCGGGGAGCTGTTTTTTGGAGAA		Out	0.000258595		41	TCRBV21-01	TCRBD01-01	TCRBJ02-02
ALL-1_IP_CD8_CAR-T	Human	TCRB	CCAGTCCACGGAGTCAGGGGACACAGCACTGTATTTCTGTGCCAGCAAAGGGGACAGGGGACTGGAAACACCATATATTTTGGAGAG		Out	0.000204241		44	TCRBV21-01	TCRBD01-01	TCRBJ01-03
ALL-1_IP_CD8_CAR-T	Human	TCRB	CCTTGGAGATCCAGTCCACGGAGTCAGGGGACACAGCACTGTATTTCTGTGCCAGCCCCCAGGACGGGTGGCTACACCTTCGGTTCG		Out	0.000181181		34	TCRBV21-01	unresolved	TCRBJ01-02
ALL-1_IP_CD8_CAR-T	Human	TCRB	CCACGGAGTCAGGGGACACAGCACTGTATTTCTGTGCCAGCAGGCCAAAGGTAGCACACAATTCGCACTGAAGCTTTCTTTGGACAA		Out	0.000126827		49	TCRBV21-01	TCRBD02-01	TCRBJ01-01
ALL-1_IP_CD8_CAR-T	Human	TCRB	GTCCACGGAGTCAGGGGACACAGCACTGTATTTCTGTGCCAGCAGACAAGGAGGGATTACTCTGGAAACACCATATATTTTGGAGAG		Out	0.00101956		47	TCRBV21-01	TCRBD02-01	TCRBJ01-03
ALL-1_IP_CD8_CAR-T	Human	TCRB	CAGTCCACGGAGTCAGGGGACACAGCACTGTATTTCTGTGCCAGCAGCAAAGTTGGCGTTGGTTCGAACATTCAGTACTTCGGCGCC	CASSKVGVGSNIQYF	In	0.00310149	0.00397385	45	TCRBV21-01	unresolved	TCRBJ02-04
ALL-1_IP_CD8_CAR-T	Human	TCRB	GGAGATCCAGTCCACGGAGTCAGGGGACACAGCACTGTATTTCTGTGCCAGCAGCAAAAATTTTTGACTGAAGCTTTCTTTGGACAA		Out	7.24725e-05		38	TCRBV21-01	unresolved	TCRBJ01-01
ALL-1_IP_CD8_CAR-T	Human	TCRB	ACGGAGTCAGGGGACACAGCACTGTATTTCTGTGCCAGCAGCAAAGTAGCCGACAGGTTGAGTGCAGATACGCAGTATTTTGGCCCA	CASSKVADRLSADTQYF	In	0.000625899	0.000801945	51	TCRBV21-01	TCRBD01-01	TCRBJ02-03
ALL-1_IP_CD8_CAR-T	Human	TCRB	CCTGTACCTTGGAGATCCAGTCCACGGAGTCAGGGGACACAGCACTGTATTTCTGTGCCACCAAAAGTGGGCTACACCTTCGGTTCG		Out	0.00195017		28	TCRBV21-01	unresolved	TCRBJ01-02
ALL-1_IP_CD8_CAR-T	Human	TCRB	GGAGTCAGGGGACACAGCACTGTATTTCTGTGCCAGCAGCATCCGGGGCCTACTAGCCGTAGCACAGATACGCAGTATTTTGGCCCA		Out	0.00012518		53	TCRBV21-01	TCRBD02-01	TCRBJ02-03
ALL-1_IP_CD8_CAR-T	Human	TCRB	CAGCGCACACAGCAGGAGGACTCGGCCCTGTATCTCTGTGCCAGCAGCTTATTAGAGTACACTACCGGGGAGCTGTTTTTTGGAGAA	CASSLLEYTTGELFF	In	6.58841e-06	8.44153e-06	45	TCRBV07-02	unresolved	TCRBJ02-02
ALL-1_IP_CD8_CAR-T	Human	TCRB	CCAGCGCACACAGCAGGAGGACTCGGCCGTGTATCTCTGTGTCAGCAGCTCCGGGACAGGGTAGAAGAGACCCAGTACTTCGGGCCA		Out	4.94131e-06		44	TCRBV07-02	TCRBD01-01	TCRBJ02-05
ALL-1_IP_CD8_CAR-T	Human	TCRB	CGCACACAGCAGGAGGACTCGGCCGTGTATCTCTGTGCCAGCAGCTTAGCTACAGGGGGAAAAGGACAGCCCCAGCATTTTGGTGAT	CASSLATGGKGQPQHF	In	0.000130121	0.00016672	48	TCRBV07-02	TCRBD01-01	TCRBJ01-05
ALL-1_IP_CD8_CAR-T	Human	TCRB	CAGCGCACACAGCAGGAGGACTCGGCCGTGTATCTCTGTGCCAGCAGCCCGATAGCCTTCTCCTACAATGAGCAGTTCTTCGGGCCA	CASSPIAFSYNEQFF	In	7.08254e-05	9.07464e-05	45	TCRBV07-02	TCRBD02-01	TCRBJ02-01
ALL-1_IP_CD8_CAR-T	Human	TCRB	ATCCAGCGCACACAGCAGGAGGACTCGGCCGTGTATCTCTGTGCCAGCAGCGGCGCGGGGGGCCGGGATACGCAGTATTTTGGCCCA	CASSGAGGRDTQYF	In	6.25899e-05	8.01945e-05	42	TCRBV07-02	TCRBD02-01	TCRBJ02-03
ALL-1_IP_CD8_CAR-T	Human	TCRB	ACGATCCAGCGCACACAGCAGGAGGACTCGGCCGTGTATCTCTGTGCCAGCAGCTTAGGGCAGACGAACGAGCAGTACTTCGGGCCG	CASSLGQTNEQYF	In	6.58841e-06	8.44153e-06	39	TCRBV07-02	unresolved	TCRBJ02-07
ALL-1_IP_CD8_CAR-T	Human	TCRB	ATCCAGCGCACACAGCAGGAGGACTCGGCCGTGTATCTCTGTGCCAGCAGCTTAGTCCTTAGAGAGGATGAGCAGTTCTTCGGGCCA	CASSLVLREDEQFF	In	9.88261e-06	1.26623e-05	42	TCRBV07-02	TCRBD02-01	TCRBJ02-01
ALL-1_IP_CD8_CAR-T	Human	TCRB	CCAGCACCAGCCAGACCTATCTGTACGACTGTGGCATTTGGTACAGGATAAACACAAAGTCGGGCCAACGTCCTGACTTTCGGGGCC		Out	4.94131e-05		52	TCRBV08-02	TCRBD01-01	TCRBJ02-06
ALL-1_IP_CD8_CAR-T	Human	TCRB	CTTGAAACAAGCTTGAGGAGAGGAGAGGGAAGAGTAAAGAGGACTTTGTCTTGCAACTTGAATACCTGTTCAGTCACAGTAGGAGAG	SVTV	In	1.81181e-05	2.32142e-05	12	TCRBV08-02	TCRBD02-01	TCRBJ01-03
ALL-1_IP_CD8_CAR-T	Human	TCRB	AGATCCAGCGCACAGAGCAAGGGCGACTCGGCTGTGTATCTCTGTGCCAGAAGCTTATAAAGTGCAGATACGCAGTATTTTGGCCCA	CARSL*SADTQYF	Stop	0.000222359		39	TCRBV07-05	unresolved	TCRBJ02-03
ALL-1_IP_CD8_CAR-T	Human	TCRB	TGAAGATCCAGCGCACAGAGCAAGGGCGACTCGGCTGTGTATCTCTGTGCCAGAAGCTTTAAATTCCACGAGCAGTACTTCGGGCCG	CARSFKFHEQYF	In	0.00301584	0.00386411	36	TCRBV07-05	TCRBD02-01	TCRBJ02-07
ALL-1_IP_CD8_CAR-T	Human	TCRB	GAGCAAGGGCGACTCGGCTGTGTATCTCTGTGCCAGAATTCGTGCATGAAGTAGACAAGTCGGGCCAACGTCCTGACTTTCGGGGCC		Out	0.000163063		53	TCRBV07-05	TCRBD01-01	TCRBJ02-06
ALL-1_IP_CD8_CAR-T	Human	TCRB	TGCTGCCTCCTCCCAGACATCTGTATATTTCTGCGCCAGCAGCCCGGAGGTGGACAGATGATCACCGGGGAGCTGTTTTTTGGAGAA		Out	0.000230594		50	TCRBV10-01	TCRBD01-01	TCRBJ02-02
ALL-1_IP_CD8_CAR-T	Human	TCRB	GAGTCTGCTGCCTCCTCCCAGACATCTGTATATTTCTGCGCCAGCAGTGAGTCTGGAGAAATGAACACTGAAGCTTTCTTTGGACAA	CASSESGEMNTEAFF	In	0.000988261	0.00126623	45	TCRBV10-01	TCRBD02-01	TCRBJ01-01
ALL-1_IP_CD8_CAR-T	Human	TCRB	ACTCTGGAGTCTGCTGCCTCCTCCCAGACATCTGTATATTTCTGCGCCAGCAGTGAGTACAGGGGCTCTGAAGCTTTCTTTGGACAA	CASSEYRGSEAFF	In	3.12949e-05	4.00972e-05	39	TCRBV10-01	TCRBD01-01	TCRBJ01-01
ALL-1_IP_CD8_CAR-T	Human	TCRB	ACTCTGGAGTCTGCTGCCTCCTCCCAGACATCTGTATATTTCTGCGCCAGCAGTGAGTCGAGGGGTAGCGAGCAGTACTTCGGGCCG	CASSESRGSEQYF	In	0.000105415	0.000135064	39	TCRBV10-01	unresolved	TCRBJ02-07
ALL-1_IP_CD8_CAR-T	Human	TCRB	ACTCTGGAGTCTGCTGCCTCCTCCCAGACATCTGTATATTTCTGCGCCAGCAGTGTAGGGAAAGGCAATGAGCAGTTCTTCGGGCCA	CASSVGKGNEQFF	In	0.000123533	0.000158279	39	TCRBV10-01	unresolved	TCRBJ02-01
ALL-1_IP_CD8_CAR-T	Human	TCRB	CCTCACTCTGGAGTCTGCTGCCTCCTCCCAGACATCTGTATATTTCTGCGCCAGCCCACAGGGGGCACTGAAGCTTTCTTTGGACAA		Out	2.47065e-05		35	TCRBV10-01	TCRBD01-01	TCRBJ01-01
ALL-1_IP_CD8_CAR-T	Human	TCRB	TCTGCTGCCTCCTCCCAGACATCTGTATATTTCTGCGCCAGCAGTAAGAACACAGGCGTCTGGGCCTACGAGCAGTACTTCGGGCCG	CASSKNTGVWAYEQYF	In	0.000149886	0.000192045	48	TCRBV10-01	TCRBD01-01	TCRBJ02-07
ALL-1_IP_CD8_CAR-T	Human	TCRB	GTCTGCTGCCTCCTCCCAGACATCTGTATATTTCTGCGCCAGCAGTTATTGGCAACAACCCGGAGAGAGACCCAGTACTTCGGGCCA		Out	4.44717e-05		47	TCRBV10-01	TCRBD02-01	TCRBJ02-05
ALL-1_IP_CD8_CAR-T	Human	TCRB	TCCTCCCAGACATCTGTATATTTCTGCGCCAGCGATTTTCCGGACAAGGGGAGGGTAGTGGGCCAAGAGACCCAGTACTTCGGGCCA	CASDFPDKGRVVGQETQYF	In	0.0123039	0.0157645	57	TCRBV10-01	TCRBD02-01	TCRBJ02-05
ALL-1_IP_CD8_CAR-T	Human	TCRB	CTCTGGAGTCTGCTGCCTCCTCCCAGACATCTGTATATTTCTGCGCCAGCAGTGAGGACAGGGAGTGAAAAACTGTTTTTTGGCAGT		Out	0.000144945		40	TCRBV10-01	TCRBD01-01	TCRBJ01-04
ALL-1_IP_CD8_CAR-T	Human	TCRB	GCTGCCTCCTCCCAGACATCTGTATATTTCTGCGCCAGCAGCGGGACAGGGGGCGCTTCTGGGGCCAACGTCCTGACTTTCGGGGCC	CASSGTGGASGANVLTF	In	0.000527073	0.000675322	51	TCRBV10-01	TCRBD01-01	TCRBJ02-06
ALL-1_IP_CD8_CAR-T	Human	TCRB	CTGGAGTCTGCTGCCTCCTCCCAGACATCTGTATATTTCTGCGCCAGCTCTCCGGGACAGTGGGCAGATACGCAGTATTTTGGCCCA	CASSPGQWADTQYF	In	0.000107062	0.000137175	42	TCRBV10-01	TCRBD01-01	TCRBJ02-03
ALL-1_IP_CD8_CAR-T	Human	TCRB	AAGATCCGGTCCACAAAGCTGGAGGACTCAGCCATGTACTTCTGTGCCAGCAGCGGGGGTCGTGAGAGCAAGCAGTACTTCGGGCCG	CASSGGRESKQYF	In	1.97652e-05	2.53246e-05	39	TCRBV02-01	TCRBD02-01	TCRBJ02-07
ALL-1_IP_CD8_CAR-T	Human	TCRB	CTGAAGATCCGGTCCACAAAGCTGGAGGACTCAGCCATGTACTTCTGTGCCAGCGGACAGGGGGCTGATGAGCAGTTCTTCGGGCCA	CASGQGADEQFF	In	0.000625899	0.000801945	36	TCRBV02-01	TCRBD01-01	TCRBJ02-01
ALL-1_IP_CD8_CAR-T	Human	TCRB	TTCACTCTGAAGATCCGGTCCACAAAGCTGGAGGACTCAGCCATGTACTTCTGTGCCAGCAGTGGGAACGAGCAGTACTTCGGGCCG	CASSGNEQYF	In	0.000128474	0.00016461	30	TCRBV02-01	unresolved	TCRBJ02-07
ALL-1_IP_CD8_CAR-T	Human	TCRB	ATCCGGTCCACAAAGCTGGAGGACTCAGCCATGTACTTCTGTGCCAGCAGTCCGGGAGCGAACACCGGGGAGCTGTTTTTTGGAGAA	CASSPGANTGELFF	In	8.89435e-05	0.000113961	42	TCRBV02-01	TCRBD02-01	TCRBJ02-02
ALL-1_IP_CD8_CAR-T	Human	TCRB	CTGAAGATCCGGTCCACAAAGCTGGAGGACTCAGCCATGTACTTCTGTGCCAGCACCGAAGGCGATTTTCTATACACCTTCGGTTCG	CASTEGDFLYTF	In	3.2942e-06	4.22076e-06	36	TCRBV02-01	unresolved	TCRBJ01-02
ALL-1_IP_CD8_CAR-T	Human	TCRB	AGCTGGAGGACTCAGCCATGTACTTCTGTGCCAGCAGTGAATCCCTAGGACGTTTGCGTTGCTAACTATGGCTACACCTTCGGTTCG		Out	4.94131e-06		55	TCRBV02-01	unresolved	TCRBJ01-02
ALL-1_IP_CD8_CAR-T	Human	TCRB	CTGAAGATCCGGTCCACAAAGCTGGAGGACTCAGCCATGTACTTCTGTGCCAGCAGGGGGCAGTTACTTGAAGCTTTCTTTGGACAA	CASRGQLLEAFF	In	3.2942e-06	4.22076e-06	36	TCRBV02-01	TCRBD01-01	TCRBJ01-01
ALL-1_IP_CD8_CAR-T	Human	TCRB	TTCACTCTGAAGATCCGGTCCACAAAGCTGGAGGACTCAGCCATGTACTTCTGTGCCTCCGGGGGTAGCGAGCAGTACTTCGGGCCG	CASGGSEQYF	In	0.000100473	0.000128733	30	TCRBV02-01	TCRBD02-01	TCRBJ02-07
ALL-1_IP_CD8_CAR-T	Human	TCRB	ATCCGGTCCACAAAGCTGGAGGACTCAGCCATGTACTTCTGTGCCAGCAGCCCTTGGGGGGCGGCCGGGGAGCTGTTTTTTGGAGAA	CASSPWGAAGELFF	In	8.23551e-06	1.05519e-05	42	TCRBV02-01	unresolved	TCRBJ02-02
ALL-1_IP_CD8_CAR-T	Human	TCRB	TCCACAAAGCTGGAGGACTCAGCCATGTACTTCTGTGCCAGCAGTGAAGATCAGGGGGCGGGTAACTATGGCTACACCTTCGGTTCG	CASSEDQGAGNYGYTF	In	0.00016471	0.000211038	48	TCRBV02-01	TCRBD01-01	TCRBJ01-02
ALL-1_IP_CD8_CAR-T	Human	TCRB	CACAAAGCTGGAGGACTCAGCCATGTACTTCTGTGCCAGCAGTTAGTTGTGTTACCGATGAAGACCTATGGCTACACCTTCGGTTCG		Out	1.48239e-05		50	TCRBV02-01	unresolved	TCRBJ01-02
ALL-1_IP_CD8_CAR-T	Human	TCRB	GAAGATCCGGTCCACAAAGCTGGAGGACTCAGCCATGTACTTCTGTGCCAGGCCCCCGACCCTAACTATGGCTACACCTTCGGTTCG		Out	0.000100473		38	TCRBV02-01	unresolved	TCRBJ01-02
ALL-1_IP_CD8_CAR-T	Human	TCRB	AAGATCCAGCCTGCAGAGCTTGGGGACTCGGCCGTGTATCTCTGTGCCAGCAGCTTAACTCCGAACACTGAAGCTTTCTTTGGACAA	CASSLTPNTEAFF	In	0.00010212	0.000130844	39	TCRBV11-03	TCRBD02-01	TCRBJ01-01
ALL-1_IP_CD8_CAR-T	Human	TCRB	AGCCTGCAGAGCTTGGGGACTCGGCCGTGTATCTCTGTGCCAGCAGCCGAACGGGACGGTCCTTCCTACGAGCAGTACTTCGGGCCG		Out	3.12949e-05		46	TCRBV11-03	unresolved	TCRBJ02-07
ALL-1_IP_CD8_CAR-T	Human	TCRB	CCAGCCTGCAGAGCTTGGGGACTCGGCCGTCGGATCGACTTCTTGTTGACAGGGTACGAAAAGAACACTGAAGCTTTCTTTGGACAA		Out	0.000123533		44	TCRBV11-03	TCRBD01-01	TCRBJ01-01
ALL-1_IP_CD8_CAR-T	Human	TCRB	AGCCTGCAGAGCTTGGGGACTCGGCCGTGTATCTCTGTGCCAGCAGCCCGACAGAGGGGGGGGATCTACGAGCAGTACTTCGGGCCG		Out	0.000245418		46	TCRBV11-03	TCRBD02-01	TCRBJ02-07
ALL-1_IP_CD8_CAR-T	Human	TCRB	ATCCAGCCTGCAGAGCTTGGGGACTCGGCCGTGTATCTCTGTGCCAGCAGCTTAGGAGGGACGGCAAACACCATATATTTTGGAGAG	CASSLGGTANTIYF	In	0.000169651	0.000217369	42	TCRBV11-03	unresolved	TCRBJ01-03
ALL-1_IP_CD8_CAR-T	Human	TCRB	CAGCCTGCAGAGCTTGGGGACTCGGCCGTGTATCTCTGTGCCAGCAGCTTAGTCAGGACAGGGGTCAATGAGCAGTTCTTCGGGCCA	CASSLVRTGVNEQFF	In	6.58841e-06	8.44153e-06	45	TCRBV11-03	TCRBD01-01	TCRBJ02-01
ALL-1_IP_CD8_CAR-T	Human	TCRB	AAGATCCAGCCTGCAGAGCTTGGGGACTCGGCCGTGTATCTCTGTGCCAGCAGCTTTGCGGGGAACACTGAAGCTTTCTTTGGACAA	CASSFAGNTEAFF	In	0.000131768	0.000168831	39	TCRBV11-03	TCRBD02-01	TCRBJ01-01
ALL-1_IP_CD8_CAR-T	Human	TCRB	AAGATCCAGCCTGCAGAGCTTGGGGACTCGGCCGTGTATCTCTGTGCTAAGACCGGGGGGGGGCAACCGGGGCAGTTCTTCGGGCCA	CAKTGGGQPGQFF	In	6.58841e-06	8.44153e-06	39	TCRBV11-03	TCRBD02-01	TCRBJ02-01
ALL-1_IP_CD8_CAR-T	Human	TCRB	AACGCCTTGTTGCTGGGGGACTCGGCCCTCTATCTCTGTGCCAGCAGCTTGGCCAGGACGCAAAAAGAGACCCAGTACTTCGGGCCA	CASSLARTQKETQYF	In	1.15297e-05	1.47727e-05	45	TCRBV05-06	unresolved	TCRBJ02-05
ALL-1_IP_CD8_CAR-T	Human	TCRB	AACGCCTTGTTGCTGGGGGACTCGGCCCTCTATCTCTGTGCCAGCAGCACTGGACCCCTGTCCTACAATGAGCAGTTCTTCGGGCCA	CASSTGPLSYNEQFF	In	4.94131e-06	6.33114e-06	45	TCRBV05-06	unresolved	TCRBJ02-01
ALL-1_IP_CD8_CAR-T	Human	TCRB	AATGTGAACGCCTTGTTGCTGGGGGACTCGGCCCTCTATCTCTGTGCCAGCAGTTCGGGACAGGGTCAGCCCCAGCATTTTGGTGAT	CASSSGQGQPQHF	In	0.000322832	0.000413635	39	TCRBV05-06	TCRBD01-01	TCRBJ01-05
ALL-1_IP_CD8_CAR-T	Human	TCRB	GTGAACGCCTTGTTGCTGGGGGACTCGGCCCTCTATCTCTGTGCCAGCAGCCCCAACCCAAACAGAAATGAGCAGTTCTTCGGGCCA	CASSPNPNRNEQFF	In	2.14123e-05	2.7435e-05	42	TCRBV05-06	TCRBD01-01	TCRBJ02-01
ALL-1_IP_CD8_CAR-T	Human	TCRB	AATGTGAACGCCTTGTTGCTGGGGGACTCGGCCCTCTATCTCTGTGCCAGCAGCCCTACTATCACCGGGGAGCTGTTTTTTGGAGAA	CASSPTITGELFF	In	0.000118591	0.000151947	39	TCRBV05-06	TCRBD02-01	TCRBJ02-02
ALL-1_IP_CD8_CAR-T	Human	TCRB	GCCTTGTTGCTGGGGGACTCGGCCCTCTATCTCTGTGCCAGCAGCCATGGTGGACACATCTCCTACAATGAGCAGTTCTTCGGGCCA	CASSHGGHISYNEQFF	In	2.96478e-05	3.79869e-05	48	TCRBV05-06	TCRBD01-01	TCRBJ02-01
ALL-1_IP_CD8_CAR-T	Human	TCRB	AACGCCTTGTTGCTGGGGGACTCGGCCCTCTATCTCTGTGCCAGCACCCCAGGGAGGGCAGGGGCCAACGTCCTGACTTTCGGGGCC	CASTPGRAGANVLTF	In	0.00802303	0.0102797	45	TCRBV05-06	TCRBD02-01	TCRBJ02-06
ALL-1_IP_CD8_CAR-T	Human	TCRB	TGTGAACGCCTTGTTGCTGGGGGACTCGGCCCTCTATCTCTGTGCCAGCAAATCCCCGGGACAGCCTACGAGCAGTACTTCGGGCCG		Out	0.000655547		41	TCRBV05-06	TCRBD01-01	TCRBJ02-07
ALL-1_IP_CD8_CAR-T	Human	TCRB	GTGAACGCCTTGTTGCTGGGGGACTCGGCCCTCTATCTCTGTGCCAGCAGCTTGGTAGCAGGGGGAAAGACCCAGTACTTCGGGCCA	CASSLVAGGKTQYF	In	0.000192711	0.000246915	42	TCRBV05-06	TCRBD01-01	TCRBJ02-05
ALL-1_IP_CD8_CAR-T	Human	TCRB	TTGTTGCTGGGGGACTCGGCCCTCTATCTCTGTGCCAGCACTGGTCTTGAAGGCTCGAGGTACCAAGAGACCCAGTACTTCGGGCCA	CASTGLEGSRYQETQYF	In	2.47065e-05	3.16557e-05	51	TCRBV05-06	TCRBD02-01	TCRBJ02-05
ALL-1_IP_CD8_CAR-T	Human	TCRB	CTTGTTGCTGGGGGACTCGGCCCTCTATCTCTGTGCCAGCAGCCACGCCCCGGCCCGGGGGTTGGTTACGAGCAGTACTTCGGGCCG		Out	6.58841e-06		50	TCRBV05-06	TCRBD02-01	TCRBJ02-07
ALL-1_IP_CD8_CAR-T	Human	TCRB	GAGCTGAATGTGAACGCCTTGTTGCTGGGGGACTCGGCCCTCTATCTCTGTGCCAGCAGCGAGGGGGTTGAAGCTTTCTTTGGACAA	CASSEGVEAFF	In	4.28246e-05	5.48699e-05	33	TCRBV05-06	TCRBD01-01	TCRBJ01-01
ALL-1_IP_CD8_CAR-T	Human	TCRB	GTGACATCGGCCCAAAAGAACCCGACAGCTTTCTATCTCTGTGCCAGTAGTACCAAGACTAGCAACAATGAGCAGTTCTTCGGGCCA	CASSTKTSNNEQFF	In	0.000107062	0.000137175	42	TCRBV19-01	TCRBD02-01	TCRBJ02-01
ALL-1_IP_CD8_CAR-T	Human	TCRB	ACTGTGACATCGGCCCAAAAGAACCCGACAGCTTTCTATCTCTGTGCCAGTATGGATCTACTGAACACTGAAGCTTTCTTTGGACAA	CASMDLLNTEAFF	In	0.000158122	0.000202597	39	TCRBV19-01	unresolved	TCRBJ01-01
ALL-1_IP_CD8_CAR-T	Human	TCRB	GTGACATCGGCCCAAAAGAACCCGACAGCTTTCTATCTCTGTGCCAGTATTGCCGGGACAGGCCAAGAGACCCAGTACTTCGGGCCA	CASIAGTGQETQYF	In	0.00104756	0.0013422	42	TCRBV19-01	TCRBD01-01	TCRBJ02-05
ALL-1_IP_CD8_CAR-T	Human	TCRB	CTCACTGTGACATCGGCCCAAAAGAACCCGACAGCTTTCTATCTCTGTGCCAGTAGTATTACAGGGGGTTGGAAGTATTTTGGCCCA	CASSITGGWKYF	In	0.00011365	0.000145616	36	TCRBV19-01	TCRBD01-01	TCRBJ02-03
ALL-1_IP_CD8_CAR-T	Human	TCRB	ACATCGGCCCAAAAGAACCCGACAGCTTTCTATCTCTGTGCCAGTAGTATACTCGGGGGCCTCCGCAATGAGCAGTTCTTCGGGCCA	CASSILGGLRNEQFF	In	0.000235536	0.000301785	45	TCRBV19-01	unresolved	TCRBJ02-01
ALL-1_IP_CD8_CAR-T	Human	TCRB	GTGACATCGGCCCAAAAGAACCCGACAGCTTTCTATCTCTGTGCCAGCGAGGAGGGGTCGACTAACTATGGCTACACCTTCGGTTCG	CASEEGSTNYGYTF	In	7.90609e-05	0.000101298	42	TCRBV19-01	TCRBD02-01	TCRBJ01-02
ALL-1_IP_CD8_CAR-T	Human	TCRB	GTGACATCGGCCCAAAAGAACCCGACAGCTTTCTATCTCTGTGCCAGTGGCCTGCGGGGCCGGCAAGAGACCCAGTACTTCGGGCCA	CASGLRGRQETQYF	In	1.81181e-05	2.32142e-05	42	TCRBV19-01	TCRBD02-01	TCRBJ02-05
ALL-1_IP_CD8_CAR-T	Human	TCRB	TCACTGTGACATCGGCCCAAAAGAACCCGACAGCTTTCTATCTCTGTGCCAGGCGCAGGGGATTTAGACATTCAGTACTTCGGCGCC		Out	8.56493e-05		37	TCRBV19-01	TCRBD01-01	TCRBJ02-04
ALL-1_IP_CD8_CAR-T	Human	TCRB	CAGCGTCTCTCGGGGTGAGCTCAGTTCTAGACCGGTGGTCCTCACCACTGCTGGAAAGTTCTTTAAAACTAGTGGTGCTCGGGGCCA		Out	6.91783e-05		2	TCRBV19-01	TCRBD02-01	unresolved
ALL-1_IP_CD8_CAR-T	Human	TCRB	TCTCACTGTGACATCGGCCCAAAAGAACCCGACAGCTTTCTATCTCTGTGCCACCTCGACAGGGAAGAGACCCAGTACTTCGGGCCA		Out	0.000146592		35	TCRBV19-01	TCRBD01-01	TCRBJ02-05
ALL-1_IP_CD8_CAR-T	Human	TCRB	CACTGTGACATCGGCCCAAAAGAACCCGACAGCTTTCTATCTCTGTGCCAGTACCCTAGGGGGGGCACTGAAGCTTTCTTTGGACAA		Out	6.58841e-06		38	TCRBV19-01	TCRBD02-01	TCRBJ01-01
ALL-1_IP_CD8_CAR-T	Human	TCRB	GCCCAAAAGAACCCGACAGCTTTCTATCTCTGTGCCAGTAGTCCGCGACCACTAGCCTCCCTAACAGATACGCAGTATTTTGGCCCA	CASSPRPLASLTDTQYF	In	7.08254e-05	9.07464e-05	51	TCRBV19-01	TCRBD02-01	TCRBJ02-03
ALL-1_IP_CD8_CAR-T	Human	TCRB	GGGGGACTCGGCCCTGTATCTCTGTGCCAGAAGCTGGTAACCCACTAGGGACATTTCTACTCTGGAAACACCATATATTTTGGAGAG		Out	3.2942e-05		59	TCRBV05-03	TCRBD01-01	TCRBJ01-03
ALL-1_IP_CD8_CAR-T	Human	TCRB	GTGAGTGCCTTGGAGCTGGGGGACTCGGCCCTGTATCTCTGTGCCAGCAGCACCGGACAGGGGAGTGGCGAGCAGTACTTCGGGCCG	CASSTGQGSGEQYF	In	6.58841e-06	8.44153e-06	42	TCRBV05-03	TCRBD01-01	TCRBJ02-07
ALL-1_IP_CD8_CAR-T	Human	TCRB	GAGATGAATGTGAGTGCCTTGGAGCTGGGGGACTCGGCCCTGTATCTCTGTGCCAGCACCCAGACGCGCGAGCAGTACTTCGGGCCG	CASTQTREQYF	In	9.88261e-06	1.26623e-05	33	TCRBV05-03	unresolved	TCRBJ02-07
ALL-1_IP_CD8_CAR-T	Human	TCRB	TGCCTTGGAGCTGGGGGACTCGGCCCTGTATCTCTGTGCCAGAAGCTCCAACTAGCGCAATAACAAGAGACCCAGTACTTCGGGCCA		Out	1.97652e-05		47	TCRBV05-03	TCRBD02-01	TCRBJ02-05
ALL-1_IP_CD8_CAR-T	Human	TCRB	GAATGTGAGTGCCTTGGAGCTGGGGGACTCGGCCCTGTATCTCTGTGCCAGAAGATGGACGGAGACAATGGGCAGTTCTTCGGGCCA		Out	8.23551e-06		38	TCRBV05-03	unresolved	TCRBJ02-01
ALL-1_IP_CD8_CAR-T	Human	TCRB	CTTGGAGCTGGGGGACTCGGCCCTGTATCTCTGTGCCAGAAGCTTGGCCGACCGGGGATAAGAACAGATACGCAGTATTTTGGCCCA		Out	1.15297e-05		50	TCRBV05-03	TCRBD02-01	TCRBJ02-03
ALL-1_IP_CD8_CAR-T	Human	TCRB	ATGTGAGTGCCTTGGAGCTGGGGGACTCGGCCCTGTATCTCTGTGCCAGAAGCTGCCGGGGCCCCCTATGGCTACACCTTCGGTTCG		Out	0.000130121		40	TCRBV05-03	unresolved	TCRBJ01-02
ALL-1_IP_CD8_CAR-T	Human	TCRB	CACCTACACGCCCTGCAGCCAGAAGACTCAGCCCTGTATCTCTGCGCCAGCAGCCAAGATGGGGGAGATACGCAGTATTTTGGCCCA	CASSQDGGDTQYF	In	7.41196e-05	9.49672e-05	39	TCRBV04-01	unresolved	TCRBJ02-03
ALL-1_IP_CD8_CAR-T	Human	TCRB	GCCCTGCAGCCAGAAGACTCAGCCCTGTATCTCTGCGCCAGCAGCCAAGAGGACAGGGGGTACAATCAGCCCCAGCATTTTGGTGAT	CASSQEDRGYNQPQHF	In	0.00078402	0.00100454	48	TCRBV04-01	TCRBD01-01	TCRBJ01-05
ALL-1_IP_CD8_CAR-T	Human	TCRB	CACGCCCTGCAGCCAGAAGACTCAGCCCTGTATCTCTGCGCCAGCAGCCAAGATCGCGGCAGCTCCTACGAGCAGTACTTCGGGCCG	CASSQDRGSSYEQYF	In	1.31768e-05	1.68831e-05	45	TCRBV04-01	TCRBD02-01	TCRBJ02-07
ALL-1_IP_CD8_CAR-T	Human	TCRB	GCCCTGCAGCCAGAAGACTCAGCCCTGTATCTCTGCGCCAGCAGCCAAGGATCCATCAGGTCTAATTCACCCCTCCACTTTGGGAAC	CASSQGSIRSNSPLHF	In	8.23551e-05	0.000105519	48	TCRBV04-01	TCRBD01-01	TCRBJ01-06
ALL-1_IP_CD8_CAR-T	Human	TCRB	ACCTACACGCCCTGCAGCCAGAAGACTCAGCCCTGTATCTGCGATAACAAGACTAGCGGGGGCACAGATACGCAGTATTTTGGCCCA		Out	3.2942e-06		40	TCRBV04-01	TCRBD02-01	TCRBJ02-03
ALL-1_IP_CD8_CAR-T	Human	TCRB	GGAGTCAGGGGACACAGCACTGTATTTCTGTGCCAGCAGCAAAGGCACCAGGGACGGGCCATACGCGAGACCCAGTACTTCGGGCCA		Out	2.47065e-05		53	TCRBV21-01	unresolved	TCRBJ02-05
ALL-1_IP_CD8_CAR-T	Human	TCRB	GGGACACAGCACTGTATTTCTGTGCCAGCAGCAAATCCCGCAGTACTTTAACAGTGACTTAGCACAGATACGCAGTATTTTGGCCCA		Out	0.000212476		61	TCRBV21-01	unresolved	TCRBJ02-03
ALL-1_IP_CD8_CAR-T	Human	TCRB	TCCAGTCCACGGAGTCAGGGGACACAGCACTGTATTTCTGTGCCAGCACACTGTTGTTTGAACACCGGGGAGCTGTTTTTTGGAGAA		Out	3.62362e-05		43	TCRBV21-01	TCRBD02-01	TCRBJ02-02
ALL-1_IP_CD8_CAR-T	Human	TCRB	AGATCCAGTCCACGGAGTCAGGGGACACAGCACTGTATTTCTGTGCCAGCAGCATTAGACAGCCCCTACGAGCAGTACTTCGGGCCG		Out	0.000774138		40	TCRBV21-01	TCRBD01-01	TCRBJ02-07
ALL-1_IP_CD8_CAR-T	Human	TCRB	CCACGGAGTCAGGGGACACAGCACTGTATTTCTGTGCCAGCAGCAAAGAGCAGGGTTGGGGCCCCAGATACGCAGTATTTTGGCCCA		Out	0.00012518		49	TCRBV21-01	TCRBD01-01	TCRBJ02-03
ALL-1_IP_CD8_CAR-T	Human	TCRB	TGTACCTTGGAGATCCAGTCCACGGAGTCAGGGGACACAGCACTGTATTTCTGTGCCACCTACTACAATGAGCAGTTCTTCGGGCCA	CATYYNEQFF	In	0.000158122	0.000202597	30	TCRBV21-01	TCRBD02-01	TCRBJ02-01
ALL-1_IP_CD8_CAR-T	Human	TCRB	CCTGTACCTTGGAGATCCAGTCCACGGAGTCAGGGGACACAGCACTGTATTTCTGTGCCAGCAGCATCCCAGCAGTACTTCGGGCCG		Out	0.0056265		28	TCRBV21-01	unresolved	TCRBJ02-07
ALL-1_IP_CD8_CAR-T	Human	TCRB	GATCCAGTCCACGGAGTCAGGGGACACAGCACTGTATTTCTGTGCCAGCATCCCTGGGGGACTAATGAAAAACTGTTTTTTGGCAGT		Out	0.000156475		41	TCRBV21-01	unresolved	TCRBJ01-04
ALL-1_IP_CD8_CAR-T	Human	TCRB	TTGGAGATCCAGTCCACGGAGTCAGGGGACACAGCACTGTATTTCTGTGCCAGCCCCAGGGAATACACTGAAGCTTTCTTTGGACAA	CASPREYTEAFF	In	0.00221041	0.00283213	36	TCRBV21-01	TCRBD01-01	TCRBJ01-01
ALL-1_IP_CD8_CAR-T	Human	TCRB	CACGGAGTCAGGGGACACAGCACTGTATTTCTGTGCCAGCAGCAAATTATGGAGGGGAAACCTAACAATGAGCAGTTCTTCGGGCCA		Out	0.000204241		50	TCRBV21-01	TCRBD02-01	TCRBJ02-01
ALL-1_IP_CD8_CAR-T	Human	TCRB	ACCTTGGAGATCCAGTCCACGGAGTCAGGGGACACAGCACTGTATTTCTGTGCCAACAGTTCGGTTTCACCCCTCCACTTTGGGAAC	CANSSVSPLHF	In	0.000258595	0.00033133	33	TCRBV21-01	TCRBD02-01	TCRBJ01-06
ALL-1_IP_CD8_CAR-T	Human	TCRB	ACGGAGTCAGGGGACACAGCACTGTATTTCTGTGCCAGCAGCAAACGGTCCCTCGGGGGGTGCAACACTGAAGCTTTCTTTGGACAA	CASSKRSLGGCNTEAFF	In	0.000308008	0.000394641	51	TCRBV21-01	TCRBD02-01	TCRBJ01-01
ALL-1_IP_CD8_CAR-T	Human	TCRB	GCTCACCAGGCCTGGGGGACGCAGCCATGTACCTGTGTGCCACCAGCAGAGACAGGGGGAGAGTTAGAGACCCAGTACTTCGGGCCA		Out	0.000144945		46	TCRBV15-01	TCRBD01-01	TCRBJ02-05
ALL-1_IP_CD8_CAR-T	Human	TCRB	TCACCAGGCCTGGGGGACGCAGCCATGTACCTGTGTGCCACCAGCAGGGGAGACAGGGTGTTGAACACTGAAGCTTTCTTTGGACAA	CATSRGDRVLNTEAFF	In	3.2942e-06	4.22076e-06	48	TCRBV15-01	TCRBD01-01	TCRBJ01-01
ALL-1_IP_CD8_CAR-T	Human	TCRB	CGCTCACCAGGCCTGGGGGACGCAGCCATGTACCTGTGTGCCACCAGCAGAGATGTTCGGCTATAATGAAAAACTGTTTTTGGCAGT	CATSRDVRL**KTVF	Stop	9.88261e-06		45	TCRBV15-01	unresolved	TCRBJ01-04
ALL-1_IP_CD8_CAR-T	Human	TCRB	GGCCTGGGGGACGCAGCCATGTACCTGTGTGCCACCAGCAGGGTCCGCATTGATAGCTCCTATAATTCACCCCTCCACTTTGGGAAC	CATSRVRIDSSYNSPLHF	In	8.23551e-06	1.05519e-05	54	TCRBV15-01	TCRBD02-01	TCRBJ01-06
ALL-1_IP_CD8_CAR-T	Human	TCRB	CGCTCACCAGGCCTGGGGGACGCAGCCATGTACCTGTGTGCCACCAGCAGTCGACTAGCGGCTATCAATGAGCAGTTCTTCGGGCCA	CATSSRLAAINEQFF	In	5.76486e-05	7.38633e-05	45	TCRBV15-01	TCRBD02-01	TCRBJ02-01
ALL-1_IP_CD8_CAR-T	Human	TCRB	GGCCTGGGGGACGCAGCCATGTACCTGTGTGCCACCAGCAGAGCCCAGGGCATGGGCTCCTATAATTCACCCCTCCACTTTGGGAAC	CATSRAQGMGSYNSPLHF	In	8.23551e-06	1.05519e-05	54	TCRBV15-01	TCRBD01-01	TCRBJ01-06
ALL-1_IP_CD8_CAR-T	Human	TCRB	GACATCCGCTCACCAGGCCTGGGGGACGCAGCCATGTACCTGTGTGCCACCAGCCCGGGACAGCTCAATGAGCAGTTCTTCGGGCCA	CATSPGQLNEQFF	In	2.96478e-05	3.79869e-05	39	TCRBV15-01	TCRBD01-01	TCRBJ02-01
ALL-1_IP_CD8_CAR-T	Human	TCRB	ATCCGCTCACCAGGCCTGGGGGACGCAGCCATGTACCTGTGTGCCACCAGCAGAGTCGAGCGCCTCAATGAGCAGTTCTTCGGGCCA	CATSRVERLNEQFF	In	0.000522131	0.000668991	42	TCRBV15-01	TCRBD02-01	TCRBJ02-01
ALL-1_IP_CD8_CAR-T	Human	TCRB	TCACCAGGCCTGGGGGACGCAGCCATGTACCTGTGTGCCACCAGCAGAGATTGGGGACAGGGGAAGGAAAAACTGTTTTTTGGCAGT	CATSRDWGQGKEKLFF	In	0.000319538	0.000409414	48	TCRBV15-01	TCRBD01-01	TCRBJ01-04
ALL-1_IP_CD8_CAR-T	Human	TCRB	TTGGAGATCCAGCGCACAGAGCAGGGGGACTCGGCCATGTATCTCTGTGCCAGCAGCACGACTAGTTTCGAGCAGTTCTTCGGGCCA	CASSTTSFEQFF	In	0.00114968	0.00147305	36	TCRBV07-09	TCRBD02-01	TCRBJ02-01
ALL-1_IP_CD8_CAR-T	Human	TCRB	GAGATCCAGCGCACAGAGCAGGGGGACTCGGCCATGTATCTCTGTGCCAGCAGCTTAGCTTACAAAAACATTCAGTACTTCGGCGCC	CASSLAYKNIQYF	In	0.000115297	0.000147727	39	TCRBV07-09	TCRBD02-01	TCRBJ02-04
ALL-1_IP_CD8_CAR-T	Human	TCRB	ACAGAGCAGGGGGACTCGGCCGTGTATCTCTGTGCCAGCAGCGCACCGGGACAGGGCCCTACTAACTATGGCTACACCTTCGGTTCG	CASSAPGQGPTNYGYTF	In	6.58841e-06	8.44153e-06	51	TCRBV07-09	TCRBD01-01	TCRBJ01-02
ALL-1_IP_CD8_CAR-T	Human	TCRB	CTGACGATCCAGCGCACAGAGCAGGGGGACTCGGCCATGTATCTCTGTGCCAGCAGCCTAGAGTCCCATGAGCAGTTCTTCGGGCCA	CASSLESHEQFF	In	6.58841e-06	8.44153e-06	36	TCRBV07-09	unresolved	TCRBJ02-01
ALL-1_IP_CD8_CAR-T	Human	TCRB	ACCTTGGAGATCCAGCGCACAGAGCAGGGGGACTCGGCCATGTATCTCTGTGCCAGCAGCTTATCCTACACCGCGCATTTTGGTGAT	CASSLSYTAHF	In	0.00319208	0.00408992	33	TCRBV07-09	unresolved	TCRBJ01-05
ALL-1_IP_CD8_CAR-T	Human	TCRB	TTGGAGATCCAGCGCACAGAGCAGGGGGACTCGGCCATGTATCTCTGTGCCAGCAGCTTAGAGGGGCATGAGCAGTTCTTCGGGCCA	CASSLEGHEQFF	In	5.92957e-05	7.59737e-05	36	TCRBV07-09	TCRBD01-01	TCRBJ02-01
ALL-1_IP_CD8_CAR-T	Human	TCRB	GAGCAGGGGGACTCGGCCATGTATCTCTGTGCCAGCACCCCCCCCGCCGTGGTTGCGGGGGGGAGGTACGAGCAGTACTTCGGGCCG	CASTPPAVVAGGRYEQYF	In	6.58841e-05	8.44153e-05	54	TCRBV07-09	TCRBD02-01	TCRBJ02-07
ALL-1_IP_CD8_CAR-T	Human	TCRB	TTGGAGATCCAGCGCACAGAGCAGGGGGACTCGGCCATGTATCTCTGTGCCAGCAGCTTAACCGGACATGAGCAGTTCTTCGGGCCA	CASSLTGHEQFF	In	0.000177887	0.000227921	36	TCRBV07-09	unresolved	TCRBJ02-01
ALL-1_IP_CD8_CAR-T	Human	TCRB	ACCTTGGAGATCCAGCGCACAGAGCAGGGGGACTCGGCCATGTATCTCTGTGCCAGCAGCTTAGACAATGAGCAGTTCTTCGGGCCA	CASSLDNEQFF	In	0.00126003	0.00161444	33	TCRBV07-09	unresolved	TCRBJ02-01
ALL-1_IP_CD8_CAR-T	Human	TCRB	GCGCACAGAGCAGGGGGACTCGGCCATGTATCTCTGTGCCAGCAGTTCTTGCTTGGCAGGAGGTACACTGAAGCTTTCTTTGGACAA		Out	1.31768e-05		47	TCRBV07-09	TCRBD02-01	TCRBJ01-01
ALL-1_IP_CD8_CAR-T	Human	TCRB	CTGAAGATCCAGCGCACAGAGCAGGGGGACTCGGCCATGTATCTCTGTGCCAGCAGTAACACAGGGCACGAGCAGTACTTCGGGCCG	CASSNTGHEQYF	In	0.000128474	0.00016461	36	TCRBV07-09	TCRBD01-01	TCRBJ02-07
ALL-1_IP_CD8_CAR-T	Human	TCRB	ATCCAGCGCACAGAGCAGGGGGACTCGGCCATGTATCTCTGTGCCAGCAGCTTAACTAGAGACTCCTACGAGCAGTACTTCGGGCCG	CASSLTRDSYEQYF	In	0.00643523	0.00824526	42	TCRBV07-09	TCRBD02-01	TCRBJ02-07
ALL-1_IP_CD8_CAR-T	Human	TCRB	CGGAGTCAGGGGACACAGCACTGTATTTCTGTGCCAGCACCAAGAGGCGCGACAGGGACCCATAATTCACCCCTCCACTTTGGGAAC		Out	0.000100473		52	TCRBV21-01	TCRBD01-01	TCRBJ01-06
ALL-1_IP_CD8_CAR-T	Human	TCRB	AGGGGACACAGCACTGTATTTCTGTGCCAGCAGCGCCCGATACCCCGGGACAGTGTTGGTAGGGCCAACGTCCTGACTTTCGGGGCC		Out	0.000110356		59	TCRBV21-01	TCRBD01-01	TCRBJ02-06
ALL-1_IP_CD8_CAR-T	Human	TCRB	ATCCAGTCCACGGAGTCAGGGGACACAGCACTGTATTTCTGTGCCAGCAGCGTGGCTCGAGCCAAAAACATTCAGTACTTCGGCGCC	CASSVARAKNIQYF	In	0.000146592	0.000187824	42	TCRBV21-01	TCRBD01-01	TCRBJ02-04
ALL-1_IP_CD8_CAR-T	Human	TCRB	AGTCAGGGGACACAGCACTGTATTTCTGTGCCAGCAGCACCCAAACGCGAAGGCGGGTCTAGCACAGATACGCAGTATTTTGGCCCA		Out	0.000950378		55	TCRBV21-01	TCRBD02-01	TCRBJ02-03
ALL-1_IP_CD8_CAR-T	Human	TCRB	TCCACGGAGTCAGGGGACACAGCACTGTATTTCTGTGCCAGCAGCGCCGCTTTAGCTACAGTGTTAGACGAGCAGTACTTCGGGCCG	CASSAALATVLDEQYF	In	2.63536e-05	3.37661e-05	48	TCRBV21-01	unresolved	TCRBJ02-07
ALL-1_IP_CD8_CAR-T	Human	TCRB	CAGTCCACGGAGTCAGGGGACACAGCACTGTATTTCTGTGCCCGCGTGTGAAGACAGGGGTTTACGGATGAGCAGTTCTTCGGGCCA	CARV*RQGFTDEQFF	Stop	0.000136709		45	TCRBV21-01	TCRBD01-01	TCRBJ02-01
ALL-1_IP_CD8_CAR-T	Human	TCRB	AGTCCACGGAGTCAGGGGACACAGCACTGTATTTCTGTGCCAGCAGCAAAGAGGAGGGGGCGGTACAATGAGCAGTTCTTCGGGCCA		Out	0.000294831		46	TCRBV21-01	TCRBD01-01	TCRBJ02-01
ALL-1_IP_CD8_CAR-T	Human	TCRB	GATCCAGTCCACGGAGTCAGGGGACACAGCACTGTATTTCTGTGCCAGCAGCAAGGGGACAGGACGAGGGGCTACACCTTCGGTTCG		Out	0.017232		41	TCRBV21-01	TCRBD01-01	TCRBJ01-02
ALL-1_IP_CD8_CAR-T	Human	TCRB	ACGGAGTCAGGGGACACAGCACTGTATTTCTGTGCCAGCAGCAAAGGGGTGGGTGGTCTCACTAATCAGCCCCAGCATTTTGGTGAT	CASSKGVGGLTNQPQHF	In	0.000135062	0.000173051	51	TCRBV21-01	unresolved	TCRBJ01-05
ALL-1_IP_CD8_CAR-T	Human	TCRB	ACGGAGTCAGGGGACACAGCACTGTATTTCTGTGCCAGCATCAAAAAATCCTGGTCAACGCTCAATCAGCCCCAGCATTTTGGTGAT	CASIKKSWSTLNQPQHF	In	0.000133415	0.000170941	51	TCRBV21-01	unresolved	TCRBJ01-05
ALL-1_IP_CD8_CAR-T	Human	TCRB	GAGTCAGGGGACACAGCACTGTATTTCTGTGCTAGCAGAGCCATCGTAGCTTACAAGGTGCATAATGAAAAACTGTTTTTTGGCAGT	CASRAIVAYKVHNEKLFF	In	6.25899e-05	8.01945e-05	54	TCRBV21-01	TCRBD02-01	TCRBJ01-04
ALL-1_IP_CD8_CAR-T	Human	TCRB	CCACGGAGTCAGGGGACACAGCACTGTATTTCTGTGCCAGCAGGTTTACTCTAGCACACAATTCGCACTGAAGCTTTCTTTGGACAA		Out	5.43544e-05		49	TCRBV21-01	TCRBD02-01	TCRBJ01-01
ALL-1_IP_CD8_CAR-T	Human	TCRB	GTGACATCGGCCCAAAAGAACCCGACAGCTTTCTATCTCTGTGCCAGTAGTAGAGTGGGGTTCTCCTACGAGCAGTACTTCGGGCCG	CASSRVGFSYEQYF	In	0.00253818	0.0032521	42	TCRBV19-01	unresolved	TCRBJ02-07
ALL-1_IP_CD8_CAR-T	Human	TCRB	ACTGTGACATCGGCCCAAAAGAACCCGACAGCTTTCTATCTCTGTGCCAGTAGCTTAACAGTATACACTGAAGCTTTCTTTGGACAA	CASSLTVYTEAFF	In	0.000843316	0.00108052	39	TCRBV19-01	TCRBD01-01	TCRBJ01-01
ALL-1_IP_CD8_CAR-T	Human	TCRB	ACTGTGACATCGGCCCAAAAGAACCCGACAGCTTTCTATCTCTGTGCCACTAAAACAGGGGGAGGAACTGAAGCTTTCTTTGGACAA	CATKTGGGTEAFF	In	6.09428e-05	7.80841e-05	39	TCRBV19-01	TCRBD01-01	TCRBJ01-01
ALL-1_IP_CD8_CAR-T	Human	TCRB	CTCACTGTGACATCGGCCCAAAAGAACCCGACAGCTTTCTATCTCTGTGCCAGTAGTTGGGGTAGCGGGGAGCAGTACTTCGGGCCG	CASSWGSGEQYF	In	1.97652e-05	2.53246e-05	36	TCRBV19-01	TCRBD02-01	TCRBJ02-07
ALL-1_IP_CD8_CAR-T	Human	TCRB	CTCACTGTGACATCGGCCCAAAAGAACCCGACAGCTTTCTATCTCTGTGCCAGTAATTCCTGGGGCACTGAAGCTTTCTTTGGACAA	CASNSWGTEAFF	In	7.74138e-05	9.91879e-05	36	TCRBV19-01	unresolved	TCRBJ01-01
ALL-1_IP_CD8_CAR-T	Human	TCRB	ACTGTGACATCGGCCCAAAAGAACCCGACAGCTTTCTATCTCTGTGCCAGTAGTAAACTTATCTACAATGAGCAGTTCTTCGGGCCA	CASSKLIYNEQFF	In	3.45891e-05	4.4318e-05	39	TCRBV19-01	TCRBD02-01	TCRBJ02-01
ALL-1_IP_CD8_CAR-T	Human	TCRB	ACATCGGCCCAAAAGAACCCGACAGCTTTCTATCTCTGTGCCAGTAGTCCTCGACAGGGGGTGAACACTGAAGCTTTCTTTGGACAA	CASSPRQGVNTEAFF	In	0.00028989	0.000371427	45	TCRBV19-01	TCRBD01-01	TCRBJ01-01
ALL-1_IP_CD8_CAR-T	Human	TCRB	TCACTGTGACATCGGCCCAAAAGAACCCGACAGCTTTCTATCTCTGTGCCAGTATGTTTTTAGCGCAATGAGCAGTTCTTCGGGCCA		Out	2.80007e-05		37	TCRBV19-01	TCRBD02-01	TCRBJ02-01
ALL-1_IP_CD8_CAR-T	Human	TCRB	TTTCCTCTCACTGTGACATCGGCCCAAAAGAACCCGACAGCTTTCTATCTCTGTGCCAGTAGTAAAGATACGCAGTATTTTGGCCCA	CASSKDTQYF	In	6.09428e-05	7.80841e-05	30	TCRBV19-01	unresolved	TCRBJ02-03
ALL-1_IP_CD8_CAR-T	Human	TCRB	ACATCGGCCCAAAAGAACCCGACAGCTTTCTATCTCTGTGCCAGTAGGAAACCGGGATTAGAAAACAATGAGCAGTTCTTCGGGCCA	CASRKPGLENNEQFF	In	0.000138357	0.000177272	45	TCRBV19-01	TCRBD02-01	TCRBJ02-01
ALL-1_IP_CD8_CAR-T	Human	TCRB	ACATCGGCCCAAAAGAACCCGACAGCTTTCTATCTCTGTGCCAGTAGTGCCGCCGGGACTCCTTATTACGAGCAGTACTTCGGGCCG	CASSAAGTPYYEQYF	In	0.000317891	0.000407304	45	TCRBV19-01	TCRBD02-01	TCRBJ02-07
ALL-1_IP_CD8_CAR-T	Human	TCRB	TCGGCCCAAAAGAACCCGACAGCTTTCTATCTCTGTGCCAGTAGTATCGAAGCAGACCTCAGCTCCTACGAGCAGTACTTCGGGCCG	CASSIEADLSSYEQYF	In	9.88261e-06	1.26623e-05	48	TCRBV19-01	unresolved	TCRBJ02-07
ALL-1_IP_CD8_CAR-T	Human	TCRB	GCCTTGTTGCTGGGGGACTCGGCCCTCTATCTCTGTGCCAGCAGCTTCCCCTACAGGGAGGTAGGGGATGGCTACACCTTCGGTTCG	CASSFPYREVGDGYTF	In	7.74138e-05	9.91879e-05	48	TCRBV05-06	unresolved	TCRBJ01-02
ALL-1_IP_CD8_CAR-T	Human	TCRB	GTGAACGCCTTGTTGCTGGGGGACTCGGCCCTCTATCTCTGTGCCAGCAGCTTATCGACAGGGAATCAGCCCCAGCATTTTGGTGAT	CASSLSTGNQPQHF	In	7.41196e-05	9.49672e-05	42	TCRBV05-06	TCRBD01-01	TCRBJ01-05
ALL-1_IP_CD8_CAR-T	Human	TCRB	GTGAACGCCTTGTTGCTGGGGGACTCGGCCCTCTATCTCTGTGCCAGCAGCCTACAGGGCTTTAGGACTGAAGCTTTCTTTGGACAA	CASSLQGFRTEAFF	In	3.2942e-06	4.22076e-06	42	TCRBV05-06	TCRBD01-01	TCRBJ01-01
ALL-1_IP_CD8_CAR-T	Human	TCRB	GAGCTGAATGTGAACGCCTTGTTGCTGGGGGACTCGGCCCTCTATCTCTGTGCCAGCAGTCAGACAAACGAAGCTTTCTTTGGACAA	CASSQTNEAFF	In	4.28246e-05	5.48699e-05	33	TCRBV05-06	TCRBD01-01	TCRBJ01-01
ALL-1_IP_CD8_CAR-T	Human	TCRB	TTGTTGCTGGGGGACTCGGCCCTCTATCTCTGTGCCAGCAGCTTGGTGGGGAATGACCTCATGAACACTGAAGCTTTCTTTGGACAA	CASSLVGNDLMNTEAFF	In	8.40022e-05	0.000107629	51	TCRBV05-06	unresolved	TCRBJ01-01
ALL-1_IP_CD8_CAR-T	Human	TCRB	TTGTTGCTGGGGGACTCGGCCCTCTATATCTGTGCCAGCGGCCACGCCCCGGCCCGGGGGGTTGGTTACGAGCAGTACTTCGGGCCG	CASGHAPARGVGYEQYF	In	3.2942e-06	4.22076e-06	51	TCRBV05-06	TCRBD02-01	TCRBJ02-07
ALL-1_IP_CD8_CAR-T	Human	TCRB	AATGTGAACGCCTTGTTGCTGGGGGACTCGGCCCTCTATCTCTGTGCCAGCAGCGAGGGGGGGGCTCAGCCCCAGCATTTTGGTGAT	CASSEGGAQPQHF	In	3.78833e-05	4.85388e-05	39	TCRBV05-06	TCRBD02-01	TCRBJ01-05
ALL-1_IP_CD8_CAR-T	Human	TCRB	TGTTGCTGGGGGACTCGGCCCTCTATCTCTGTGCCAGCCGGGCAACCAATGTCACAAAGTCGGGCCAACGTCCTGACTTTCGGGGCC		Out	5.92957e-05		52	TCRBV05-06	unresolved	TCRBJ02-06
ALL-1_IP_CD8_CAR-T	Human	TCRB	AACGCCTTGTTGCTGGGGGACTCGGCCCTCTCTCTCTGTGCCAGCACCCCAGGGAGGGCAGGGGCCAACGTCCTGACCTTCGGGGCC	CASTPGRAGANVLTF	In	3.2942e-06	4.22076e-06	45	TCRBV05-06	TCRBD02-01	TCRBJ02-06
ALL-1_IP_CD8_CAR-T	Human	TCRB	GAACGCCTTGTTGCTGGGGGACTCGGCCCTCTATCTCTGTGCCAGCACCCAGGGAGGGCAGGGGCCAACGTCCTGACTTTCGGGGCC		Out	8.23551e-06		44	TCRBV05-06	TCRBD02-01	TCRBJ02-06
ALL-1_IP_CD8_CAR-T	Human	TCRB	CGCCTTGTTGCTGGGGGACTCGGCCCTCTATCTCTGTGCCAGCAGCTTGGGTTTGACAGGAGCTCCTACGAGCAGTACTTCGGGCCG		Out	1.31768e-05		47	TCRBV05-06	TCRBD01-01	TCRBJ02-07
ALL-1_IP_CD8_CAR-T	Human	TCRB	AACGCCTTGTTGCTGGGGGACTCGGCCCTCTATCTCTGTGCCAGCAGCAACCCGTGGGGGGGGAAAGAGACCCAGTACTTCGGGCCA	CASSNPWGGKETQYF	In	9.88261e-06	1.26623e-05	45	TCRBV05-06	TCRBD02-01	TCRBJ02-05
ALL-1_IP_CD8_CAR-T	Human	TCRB	CTTCACCTACACGCCCTGCAGCCAGAAGACTCAGCCCTGTATCTCTGCGCCAGCAGCCCCGAGGGGTGGGAGCTGTTTTTTGGAGAA	CASSPEGWELFF	In	0.000138357	0.000177272	36	TCRBV04-01	unresolved	TCRBJ02-02
ALL-1_IP_CD8_CAR-T	Human	TCRB	CTACACGCCCTGCAGCCAGAAGACTCAGCCCTGTATCTCTGCGCCAGCAGCCAAGATGCAAGAGGGATTGGCGTCACCTTCGGTTCG	CASSQDARGIGVTF	In	0.000158122	0.000202597	42	TCRBV04-01	TCRBD02-01	TCRBJ01-02
ALL-1_IP_CD8_CAR-T	Human	TCRB	GCCCTGCAGCCAGAAGACTCAGCCCTGTATCTCTGCGCCAGCAGCCAAGAAATAAGGGACGGGAACACTGAAGCTTTCTTTGGACAA	CASSQEIRDGNTEAFF	In	1.15297e-05	1.47727e-05	48	TCRBV04-01	unresolved	TCRBJ01-01
ALL-1_IP_CD8_CAR-T	Human	TCRB	CACCTACACGCCCTGCAGCCAGAAGACTCAGCCCTGTATCTCTGCGCCAGCAGCCAAGTTAGGAGTGAGCCCCAGCATTTTGGTGAT	CASSQVRSEPQHF	In	3.2942e-06	4.22076e-06	39	TCRBV04-01	TCRBD02-01	TCRBJ01-05
ALL-1_IP_CD8_CAR-T	Human	TCRB	CACCTACACGCCCTGCAGCCAGAAGACTCAGCCCTGTATCTCTGCGCCAGCAGCCAAGCGTCCTGGAATGAGCAGTTCTTCGGGCCA	CASSQASWNEQFF	In	5.60015e-05	7.1753e-05	39	TCRBV04-01	unresolved	TCRBJ02-01
ALL-1_IP_CD8_CAR-T	Human	TCRB	CACCTACACGCCCTGCAGCCAGAAGACTCAGCCCTGTATCTCTGCGCCAGCCGGGAGCAGGGCACAGATACGCAGTATTTTGGCCCA	CASREQGTDTQYF	In	1.48239e-05	1.89934e-05	39	TCRBV04-01	TCRBD02-01	TCRBJ02-03
ALL-1_IP_CD8_CAR-T	Human	TCRB	CACGCCCTGCAGCCAGAAGACTCAGCCCTGTATCTCTGCGCCAGCAGCCTAGCGGGGGGTTCCACAGATACGCAGTATTTTGGCCCA	CASSLAGGSTDTQYF	In	2.30594e-05	2.95453e-05	45	TCRBV04-01	TCRBD02-01	TCRBJ02-03
ALL-1_IP_CD8_CAR-T	Human	TCRB	CAGCCAGAAGACTCAGCCCTGTATCTCTGCGCCAGCAGCCAGACACCGGCAGGAGGCGGCTCCTACAATGAGCAGTTCTTCGGGCCA	CASSQTPAGGGSYNEQFF	In	4.44717e-05	5.69803e-05	54	TCRBV04-01	TCRBD02-01	TCRBJ02-01
ALL-1_IP_CD8_CAR-T	Human	TCRB	GCCCTGCAGCCAGAAGACTCAGCCCTGTATCTCTGCGCCAGCAGCCAAACTGATATGAGTACATACAATGAGCAGTTCTTCGGGCCA	CASSQTDMSTYNEQFF	In	8.56493e-05	0.00010974	48	TCRBV04-01	unresolved	TCRBJ02-01
ALL-1_IP_CD8_CAR-T	Human	TCRB	CTTCACCTACACGCCCTGCAGCCAGAAGACTCAGCCCTGTATCTCTGCGCCAGCAGCCAAGGCCAAGAGACCCAGTACTTCGGGCCA	CASSQGQETQYF	In	2.96478e-05	3.79869e-05	36	TCRBV04-01	unresolved	TCRBJ02-05
ALL-1_IP_CD8_CAR-T	Human	TCRB	ACACGCCCTGCAGCCAGAAGACTCAGCCCTGTATCTCTGTGCCAGCAATTGTATGGTAAGGGCAGTTATGGCTACACCTTCGGTTCG		Out	6.58841e-06		44	TCRBV04-01	unresolved	TCRBJ01-02
ALL-1_IP_CD8_CAR-T	Human	TCRB	CTACACGCCCTGCAGCCAGAAGACTCAGCCCTGTATCTCTGCGCCAGCAGCTCCCGGGACGCCGGCGGGGAGCTGTTTTTTGGAGAA	CASSSRDAGGELFF	In	0.000171299	0.00021948	42	TCRBV04-01	unresolved	TCRBJ02-02
ALL-1_IP_CD8_CAR-T	Human	TCRB	AAGATCCGGTCCACAAAGCTGGAGGACTCAGCCATGTACTTCTGTGCCAGCACTCCTCCCGCTGCCTACGAGCAGTACTTCGGGCCG	CASTPPAAYEQYF	In	0.000204241	0.000261687	39	TCRBV02-01	unresolved	TCRBJ02-07
ALL-1_IP_CD8_CAR-T	Human	TCRB	TCCACAAAGCTGGAGGACTCAGCCATGTACTTCTGTGCCAGCAGTGATTGGAGCAGGGCGGGGGACAATGAGCAGTTCTTCGGGCCA	CASSDWSRAGDNEQFF	In	0.000569897	0.000730192	48	TCRBV02-01	TCRBD02-01	TCRBJ02-01
ALL-1_IP_CD8_CAR-T	Human	TCRB	ACAAAGCTGGAGGACTCAGCCATGTACTTCTGTGCCAGCAGCCCGCCCCCGACTAGCGGGGTCTCCTACGAGCAGTACTTCGGGCCG	CASSPPPTSGVSYEQYF	In	8.72964e-05	0.00011185	51	TCRBV02-01	TCRBD02-01	TCRBJ02-07
ALL-1_IP_CD8_CAR-T	Human	TCRB	TCCACAAAGCTGGAGGACTCAGCCATGTACTTCTGTGCCAGCAGGTTATCGGGGCCCGTATGAACCTACGAGCAGTACTTCGGGCCG	CASRLSGPV*TYEQYF	Stop	4.44717e-05		48	TCRBV02-01	unresolved	TCRBJ02-07
ALL-1_IP_CD8_CAR-T	Human	TCRB	TCCACAAAGCTGGAGGACTCAGCCATGTACTTCTGTGCCAGCAGTGAGTTGGATCGAGGGCCCGGGGAGACCCAGTACTTCGGGCCA	CASSELDRGPGETQYF	In	6.58841e-06	8.44153e-06	48	TCRBV02-01	TCRBD02-01	TCRBJ02-05
ALL-1_IP_CD8_CAR-T	Human	TCRB	ACAAAGCTGGAGGACTCAGCCATGTACTTCTGTGCCAGCAGTGAAGCGCTGGGGACAGGGCTATCCTACGAGCAGTACTTCGGGCCG	CASSEALGTGLSYEQYF	In	0.000522131	0.000668991	51	TCRBV02-01	TCRBD01-01	TCRBJ02-07
ALL-1_IP_CD8_CAR-T	Human	TCRB	TCCACAAAGCTGGAGGACTCAGCCATGTACTTCTGTGCCATCACCAACCGGGACAGGGCTAGTGTCAATGAGCAGTTCTTCGGGCCA	CAITNRDRASVNEQFF	In	8.40022e-05	0.000107629	48	TCRBV02-01	TCRBD01-01	TCRBJ02-01
ALL-1_IP_CD8_CAR-T	Human	TCRB	TCCACAAAGCTGGAGGACTCAGCCATGTACTTCTGTGCCAGCAGTGACCAAGGGTCGTGGCGTGCCTATGGCTACACCTTCGGTTCG	CASSDQGSWRAYGYTF	In	9.05906e-05	0.000116071	48	TCRBV02-01	unresolved	TCRBJ01-02
ALL-1_IP_CD8_CAR-T	Human	TCRB	AAGATCCGGTCCACAAAGCTGGAGGACTCAGCCATGTACTTCTGTGCCAGCAGTGAGCGGGCCCTCTACGAGCAGTACTTCGGGCCG	CASSERALYEQYF	In	5.76486e-05	7.38633e-05	39	TCRBV02-01	TCRBD02-01	TCRBJ02-07
ALL-1_IP_CD8_CAR-T	Human	TCRB	CGGTCCACAAAGCTGGAGGACTCAGCCATGTACTTCTGTGCCAGCAGTGAATTAGTGGGACAGGGTCGGGGCTACACCTTCGGTTCG	CASSELVGQGRGYTF	In	0.00310149	0.00397385	45	TCRBV02-01	TCRBD01-01	TCRBJ01-02
ALL-1_IP_CD8_CAR-T	Human	TCRB	CGGTCCACAAAGCTGGAGGACTCAGCCATGTACTTCTGTGCCAGCAGTGTAAGGGGGCCTGGGGCCAACGTCCTGACTTTCGGGGCC	CASSVRGPGANVLTF	In	3.2942e-06	4.22076e-06	45	TCRBV02-01	TCRBD01-01	TCRBJ02-06
ALL-1_IP_CD8_CAR-T	Human	TCRB	CGGTCCACAAAGCTGGAGGACTCAGCCATGTACTTCTGTGCCAGCAGATCGACAGGGGGGGAAATCTATGGCTACACCTTCGGTTCG	CASRSTGGEIYGYTF	In	0.000136709	0.000175162	45	TCRBV02-01	TCRBD01-01	TCRBJ01-02
ALL-1_IP_CD8_CAR-T	Human	TCRB	GCCTTGTTGCTGGGGGACTCGGCCCTGTATCTCTGTGCCAGCAGCTTGGCCTTGGCAGACGGGAGGGAGACCCAGTACTTCGGGCCA	CASSLALADGRETQYF	In	2.30594e-05	2.95453e-05	48	TCRBV05-05	TCRBD02-01	TCRBJ02-05
ALL-1_IP_CD8_CAR-T	Human	TCRB	AATGTGAACGCCTTGTTGCTGGGGGACTCGGCCCTGTATCTCTGTGCCAGCAGCAGACAGGGGTGGGAGACCCAGTACTTCGGGCCA	CASSRQGWETQYF	In	8.23551e-06	1.05519e-05	39	TCRBV05-05	TCRBD01-01	TCRBJ02-05
ALL-1_IP_CD8_CAR-T	Human	TCRB	CTGAATGTGAACGCCTTGTTGCTGGGGGACTCGGCCATGTATCTCTGTGCCAGCAGTAACACAGGGCACGAGCAGTACTTCGGGCCG	CASSNTGHEQYF	In	6.58841e-06	8.44153e-06	36	TCRBV05-05	TCRBD01-01	TCRBJ02-07
ALL-1_IP_CD8_CAR-T	Human	TCRB	AACGCCTTGTTGCTGGGGGACTCGGCCCTGTATCTCTGTGCCAGCAGCTTGAACAGGGGGCCCCAAGAGACCCAGTACTTCGGGCCA	CASSLNRGPQETQYF	In	4.44717e-05	5.69803e-05	45	TCRBV05-05	TCRBD01-01	TCRBJ02-05
ALL-1_IP_CD8_CAR-T	Human	TCRB	GGGGGACTCGGCCCTGTATCTCTGTGCCAGCAGCCTCCGGGGGACATTTTGGTGACATTCTCTTCCTATGGCTACACCTTCGGTTCG		Out	0.000217417		59	TCRBV05-05	unresolved	TCRBJ01-02
ALL-1_IP_CD8_CAR-T	Human	TCRB	AACGCCTTGTTGCTGGGGGACTCGGCCCTGTATCTCTGTGCCAGCAGCTTGGCTGAGGGGACCACAGATACGCAGTATTTTGGCCCA	CASSLAEGTTDTQYF	In	0.00192876	0.00247126	45	TCRBV05-05	unresolved	TCRBJ02-03
ALL-1_IP_CD8_CAR-T	Human	TCRB	TGAACGCCTTGTTGCTGGGGGACTCGGCCCTGTATCTCTGTGCCAGCAGAGAGGAGACAGGGGTGGACTGAAGCTTTCTTTGGACAA		Out	3.45891e-05		43	TCRBV05-05	TCRBD01-01	TCRBJ01-01
ALL-1_IP_CD8_CAR-T	Human	TCRB	AACGCCTTGTTGCTGGGGGACTCGGCCCTGTATCTCTGTGCCAGCAGCTTATTAGAGTACACTACCGGGGAGCTGTTTTTTGGAGAA	CASSLLEYTTGELFF	In	9.88261e-06	1.26623e-05	45	TCRBV05-05	unresolved	TCRBJ02-02
ALL-1_IP_CD8_CAR-T	Human	TCRB	GTGAACGCCTTGTTGCTGGGGGACTCGGCCCTGTATCTCTGTGCCAGCAGCACCGGACAGGGGAGTGGCGAGCAGTACTTCGGGCCG	CASSTGQGSGEQYF	In	1.15297e-05	1.47727e-05	42	TCRBV05-05	TCRBD01-01	TCRBJ02-07
ALL-1_IP_CD8_CAR-T	Human	TCRB	GTGAACGCCTTGTTGCTGGGGGACTCGGCCCTGTATCTCTGTGCCAGCAGCGGGGTTCGGGTCAATATGGAGCAGTTCTTCGGGCCA	CASSGVRVNMEQFF	In	0.00010212	0.000130844	42	TCRBV05-05	unresolved	TCRBJ02-01
ALL-1_IP_CD8_CAR-T	Human	TCRB	AACGCCTTGTTGCTGGGGGACTCGGCCCTGTATCTCTGTGCCAGCAGCTTGGGACAGGGGACCACAGATACGCAGTATTTTGGCCCA	CASSLGQGTTDTQYF	In	1.6471e-05	2.11038e-05	45	TCRBV05-05	TCRBD01-01	TCRBJ02-03
ALL-1_IP_CD8_CAR-T	Human	TCRB	GTGAACGCCTTGTTGCTGGGGGACTCGGCCCTGTATCTCTGTGCCAGCAGCTTGGTCCGAATTGACTACGAGCAGTACTTCGGGCCG	CASSLVRIDYEQYF	In	0.00017624	0.000225811	42	TCRBV05-05	unresolved	TCRBJ02-07
ALL-1_IP_CD8_CAR-T	Human	TCRB	TTGGAGATCCAGCGCACAGAGCAGGGGGACTCGGCCATGTATCTCTGTGCCAGCAGCTTGACAGGACATGAGCAGTTCTTCGGGCCA	CASSLTGHEQFF	In	0.000347538	0.00044529	36	TCRBV07-09	TCRBD01-01	TCRBJ02-01
ALL-1_IP_CD8_CAR-T	Human	TCRB	TTGGAGATCCAGCGCACAGAGCAGGGGGACTCGGCCATGTATCTCTGTGCCAGCAGCTTAGAGCGCCCTGAAGCTTTCTTTGGACAA	CASSLERPEAFF	In	0.000131768	0.000168831	36	TCRBV07-09	TCRBD02-01	TCRBJ01-01
ALL-1_IP_CD8_CAR-T	Human	TCRB	GAGCAGGGGGACTCGGCCATGTATCTCTGTGCCAGCAGCCCACGGACAGGGGATCTATTAGCCAAAAACATTCAGTACTTCGGCGCC	CASSPRTGDLLAKNIQYF	In	0.000634134	0.000812497	54	TCRBV07-09	TCRBD01-01	TCRBJ02-04
ALL-1_IP_CD8_CAR-T	Human	TCRB	GGGGGACTCGGCCATGTATCTCTGTGCCAGCAGCCCTTGGGTGCTACTAAAGGCTTCGCTACTAATGAAAAACTGTTTTTTGGCAGT		Out	0.000299773		59	TCRBV07-09	TCRBD02-01	TCRBJ01-04
ALL-1_IP_CD8_CAR-T	Human	TCRB	AGAGCAGGGGGACTCGGCCGTGTATCTCTGTGCCAGCAGCCGCACCCCGGGGGACAAGGCCGCTGGCATGAGCAGTTCTTCGGGCCA		Out	6.58841e-06		53	TCRBV07-09	unresolved	TCRBJ02-01
ALL-1_IP_CD8_CAR-T	Human	TCRB	CAGCGCACAGAGCAGGGGGACTCGGCCCTGTATCTCTGTGCCAGCAGCTTGGGGACTTATAGCACAGATACGCAGTATTTTGGCCCA	CASSLGTYSTDTQYF	In	6.58841e-06	8.44153e-06	45	TCRBV07-09	TCRBD02-01	TCRBJ02-03
ALL-1_IP_CD8_CAR-T	Human	TCRB	TTGGAGATCCAGCGCACAGAGCAGGGGGACTCGGCCATGTATCTCTGTGCCAGCAGCGTGACAGGGAACGAGCAGTACTTCGGGCCG	CASSVTGNEQYF	In	0.000240477	0.000308116	36	TCRBV07-09	TCRBD01-01	TCRBJ02-07
ALL-1_IP_CD8_CAR-T	Human	TCRB	CGCACAGAGCAGGGGGACTCGGCCATGTATCTCTGTGCCAGCAGCTTAGGTGGTGGGGAGACGAACACTGAAGCTTTCTTTGGACAA	CASSLGGGETNTEAFF	In	9.55319e-05	0.000122402	48	TCRBV07-09	TCRBD02-01	TCRBJ01-01
ALL-1_IP_CD8_CAR-T	Human	TCRB	CAGCGCACAGAGCAGGGGGACTCGGCCATGTATCTCTGTGCCAGCAGCTTATCGGGGCCCTCCTCCACTGAGCAGTTCTTCGGGCCA	CASSLSGPSSTEQFF	In	0.00332879	0.00426508	45	TCRBV07-09	unresolved	TCRBJ02-01
ALL-1_IP_CD8_CAR-T	Human	TCRB	CAGCGCACAGAGCAGGGGGACTCGGCCATGTATCTCTGTGCCAGCAGTTCGAGCGGGGCCTACCAGGGGGCGCAGTATTTTGGCCCA	CASSSSGAYQGAQYF	In	0.00133086	0.00170519	45	TCRBV07-09	unresolved	TCRBJ02-03
ALL-1_IP_CD8_CAR-T	Human	TCRB	ACAGAGCAGGGGGACTCGGCCATGTATCTCTGTGCCAGCAGCTTAGCGTCCAGGGAGGGCAACACCGGGGAGCTGTTTTTTGGAGAA	CASSLASREGNTGELFF	In	2.96478e-05	3.79869e-05	51	TCRBV07-09	TCRBD02-01	TCRBJ02-02
ALL-1_IP_CD8_CAR-T	Human	TCRB	GAGATCCAGCGCACAGAGCAGGGGGACTCGGCCATGTATCGCTGTGCCAGCAGCCTTGGGAGGTTGTACGAGCAGTACTTCGGGCCG	CASSLGRLYEQYF	In	6.58841e-06	8.44153e-06	39	TCRBV07-09	TCRBD02-01	TCRBJ02-07
ALL-1_IP_CD8_CAR-T	Human	TCRB	CCTGCAGCCAGAAGACTCAGCCCTGTATCTCTGCGCCAGCAGCCAAGAGGGCTAGCGGGGTTCACAGATACGCAGTATTTTGGCCCA		Out	5.27073e-05		50	TCRBV04-01	TCRBD02-01	TCRBJ02-03
ALL-1_IP_CD8_CAR-T	Human	TCRB	CTACACGCCCTGCAGCCAGAAGACTCAGCCCTGTATCTCTGCGCCAGCAGCCAAACTACGGAAGCCTACGAGCAGTACTTCGGGCCG	CASSQTTEAYEQYF	In	2.30594e-05	2.95453e-05	42	TCRBV04-01	TCRBD02-01	TCRBJ02-07
ALL-1_IP_CD8_CAR-T	Human	TCRB	CACGCCCTGCAGCCAGAAGACTCAGCCCTGTATCTCTGCGCCAGCAGCCGGCGAAATACTAGCGACAATGAGCAGTTCTTCGGGCCA	CASSRRNTSDNEQFF	In	7.08254e-05	9.07464e-05	45	TCRBV04-01	TCRBD02-01	TCRBJ02-01
ALL-1_IP_CD8_CAR-T	Human	TCRB	CTACACGCCCTGCAGCCAGAAGACTCAGCCCTGTATCTCTGCGCCAGCAGCGTTCATGGGGAGAACACTGAAGCTTTCTTTGGACAA	CASSVHGENTEAFF	In	5.27073e-05	6.75322e-05	42	TCRBV04-01	unresolved	TCRBJ01-01
ALL-1_IP_CD8_CAR-T	Human	TCRB	GCCCTGCAGCCAGAAGACTCAGCCCTGTATCTCTGCGCCAGCAGCCAAGAGCGGTAGTTAGCCAAAAACATTCAGTACTTCGGCGCC	CASSQER*LAKNIQYF	Stop	9.88261e-06		48	TCRBV04-01	TCRBD02-01	TCRBJ02-04
ALL-1_IP_CD8_CAR-T	Human	TCRB	CTACACGCCCTGCAGCCAGAAGACTCAGCCCTGTATCTCTGCGCCAGCAGCATCCGGACAGGTCGCTACGAGCAGTACTTCGGGCCG	CASSIRTGRYEQYF	In	7.74138e-05	9.91879e-05	42	TCRBV04-01	TCRBD01-01	TCRBJ02-07
ALL-1_IP_CD8_CAR-T	Human	TCRB	GCCCTGCAGCCAGAAGACTCAGCCCTGTATCGCTGCGCCAGCAGCCAAGATCCAGGTAACCCGTCCTACGAGCAGTATTTCGGGCCG	CASSQDPGNPSYEQYF	In	6.58841e-06	8.44153e-06	48	TCRBV04-01	TCRBD01-01	TCRBJ02-07
ALL-1_IP_CD8_CAR-T	Human	TCRB	CTACACGCCCTGCAGCCAGAAGACTCAGCCCTGTATCTCTGCGCCAGCAGCCTGCGGACAGGGAGGTACGAGCAGTACTTCGGGCCG	CASSLRTGRYEQYF	In	0.000222359	0.000284901	42	TCRBV04-01	TCRBD01-01	TCRBJ02-07
ALL-1_IP_CD8_CAR-T	Human	TCRB	GCCCTGCAGCCAGAAGACTCAGCCCTGTATCTCTGCGCCAGCAGCCAAGATCCCCACAACCCATCCTATGGCTACACCTTCGGTTCG	CASSQDPHNPSYGYTF	In	0.00289396	0.00370794	48	TCRBV04-01	TCRBD01-01	TCRBJ01-02
ALL-1_IP_CD8_CAR-T	Human	TCRB	CTTCACCTACACGCCCTGCAGCCAGAAGACTCAGCCCTGTATCTCTGCGCCAGCAGCCACCTCACCGGGGAGCTGTTTTTTGGAGAA	CASSHLTGELFF	In	3.2942e-05	4.22076e-05	36	TCRBV04-01	TCRBD02-01	TCRBJ02-02
ALL-1_IP_CD8_CAR-T	Human	TCRB	GAAGACTCAGCCCTGTATCTCTGCGCCAGCAGCCAAACTCCTTTCTTGGACAGGGAAAGATTTGTTTATGGCTACACCTTCGGTTCG	CASSQTPFLDRERFVYGYTF	In	0.000121886	0.000156168	60	TCRBV04-01	TCRBD01-01	TCRBJ01-02
ALL-1_IP_CD8_CAR-T	Human	TCRB	GCCCTGCAGCCAGAAGACTCAGCCCTGTATCTCTGCGCCAGCAGCCAATACAGAACGACAGGGCTCTACGAGCAGTACTTCGGGCCG	CASSQYRTTGLYEQYF	In	0.000317891	0.000407304	48	TCRBV04-01	TCRBD01-01	TCRBJ02-07
ALL-1_IP_CD8_CAR-T	Human	TCRB	CACTGTGACATCGGCCCAAAAGAACCCGACAGCTTTCTATCTCTGTGCCAGTAGTCGACAGGACGGGACGGACGGTACTTCGGGCCG		Out	0.000382128		38	TCRBV19-01	TCRBD01-01	TCRBJ02-07
ALL-1_IP_CD8_CAR-T	Human	TCRB	GTGACATCGGCCCAAAAGAACCCGACAGCTTTCTATCTCTGTGCCAGTAGTATTGGGGGACAGCACAATGAGCAGTTCTTCGGGCCA	CASSIGGQHNEQFF	In	3.95304e-05	5.06492e-05	42	TCRBV19-01	TCRBD01-01	TCRBJ02-01
ALL-1_IP_CD8_CAR-T	Human	TCRB	AACCCGACAGCTTTCTATCTCTGTGCCAGTAGAGGGTGGGTAGGACAGGGGGCTGTAAGGGGCAATCAGCCCCAGCATTTTGGTGAT	CASRGWVGQGAVRGNQPQHF	In	0.000586368	0.000751296	60	TCRBV19-01	TCRBD01-01	TCRBJ01-05
ALL-1_IP_CD8_CAR-T	Human	TCRB	ATCGGCCCAAAAGAACCCGACAGCTTTCTATCTCTGTGCCAGTGCTCTAGGGGGGGTTTTAGCAATCAGCCCCAGCATTTTGGTGAT		Out	2.63536e-05		47	TCRBV19-01	TCRBD02-01	TCRBJ01-05
ALL-1_IP_CD8_CAR-T	Human	TCRB	ACTGTGACATCGGCCCAAAAGAACCCGACAGCTTTCTATCTCTGTGCCAGTAGCCCGGGGGTGGGCTACGAGCAGTACTTCGGGCCG	CASSPGVGYEQYF	In	8.0708e-05	0.000103409	39	TCRBV19-01	TCRBD02-01	TCRBJ02-07
ALL-1_IP_CD8_CAR-T	Human	TCRB	GTGACATCGGCCCAAAAGAACCCGACAGCTTTCTATCTCTGTGCCAGTAGCCCAACGGCGTTTAGCGCTGAAGCTTTCTTTGGACAA	CASSPTAFSAEAFF	In	0.000158122	0.000202597	42	TCRBV19-01	TCRBD02-01	TCRBJ01-01
ALL-1_IP_CD8_CAR-T	Human	TCRB	GTGACATCGGCCCAAAAGAACCCGACAGCTTTCTATCTCTGTGCCAGTGAAGAGGATAGCTCCTACAATGAGCAGTTCTTCGGGCCA	CASEEDSSYNEQFF	In	7.41196e-05	9.49672e-05	42	TCRBV19-01	TCRBD02-01	TCRBJ02-01
ALL-1_IP_CD8_CAR-T	Human	TCRB	TCGGCCCAAAAGAACCCGACAGCTTTCTATCTCTGTGCCAGTAACCCCCCCCTCGAACAGGGGGCTGGTGGCTACACCTTCGGTTCG	CASNPPLEQGAGGYTF	In	0.000347538	0.00044529	48	TCRBV19-01	TCRBD01-01	TCRBJ01-02
ALL-1_IP_CD8_CAR-T	Human	TCRB	ACTGTGACATCGGCCCAAAAGAACCCGACAGCTTTCTATCTCTGTGCCAGTAGTTCACCACTGTACAATGAGCAGTTCTTCGGGCCA	CASSSPLYNEQFF	In	7.90609e-05	0.000101298	39	TCRBV19-01	TCRBD02-01	TCRBJ02-01
ALL-1_IP_CD8_CAR-T	Human	TCRB	TCGGCCCAAAAGAACCCGACAGCTTTCTATCTCTGTGCCAGTAGTGGATTCAGTCAGGGGCGGGCCTACGAGCAGTACTTCGGGCCG	CASSGFSQGRAYEQYF	In	0.000116944	0.000149837	48	TCRBV19-01	TCRBD01-01	TCRBJ02-07
ALL-1_IP_CD8_CAR-T	Human	TCRB	ACATCGGCCCAAAAGAACCCGACAGCTTTCTATCTCTGTGCCAGCCTAGGGAATGGTCCCGGAGGTTATGGCTACACCTTCGGTTCG	CASLGNGPGGYGYTF	In	0.00012518	0.000160389	45	TCRBV19-01	TCRBD02-01	TCRBJ01-02
ALL-1_IP_CD8_CAR-T	Human	TCRB	TCGGCCCAAAAGAACCCGACAGCTTTCTATCTCTGTGCCAGTAGTACCCCGACCGCGCGCTACTCCTACGAGCAGTACTTCGGGCCG	CASSTPTARYSYEQYF	In	0.000250359	0.000320778	48	TCRBV19-01	unresolved	TCRBJ02-07
ALL-1_IP_CD8_CAR-T	Human	TCRB	AACGCCTTGTTGCTGGGGGACTCGGCCCTCTATCTCTGTGCCAGCAGTGGGGTTGATGAAAACTCCTACGAGCAGTACTTCGGGCCG	CASSGVDENSYEQYF	In	0.000100473	0.000128733	45	TCRBV05-06	unresolved	TCRBJ02-07
ALL-1_IP_CD8_CAR-T	Human	TCRB	ACGCCTTGTTGCTGGGGGACTCGGCCCTCTATCTCTGTGCCAGCAGGTCCTCTTCCGGGACAGGGGTATTAACTGTTTTTTGGCAGT		Out	6.58841e-06		46	TCRBV05-06	TCRBD01-01	TCRBJ01-04
ALL-1_IP_CD8_CAR-T	Human	TCRB	ACGCCTTGTTGCTGGGGGACTCGGCCCTCTATCTCTGTGCCAGCACCTTTTCCCTCAGGGGGCCTCATGGGCTACACCTTCGGTTCG		Out	0.000100473		46	TCRBV05-06	TCRBD01-01	TCRBJ01-02
ALL-1_IP_CD8_CAR-T	Human	TCRB	AACGCCTTGTTGCTGGGGGACTCGGCCCTCTATCTCTGTGCCAGCAGCTTGGGACAGGGTCTCCATCAGCCCCAGCATTTTGGTGAT	CASSLGQGLHQPQHF	In	2.14123e-05	2.7435e-05	45	TCRBV05-06	TCRBD01-01	TCRBJ01-05
ALL-1_IP_CD8_CAR-T	Human	TCRB	CTTGTTGCTGGGGGACTCGGCCCTCTATCTCTGTGCCAGCTAATATTACAGTCACAAAGTCGGGCCAACGTCCTGACTTTCGGGGCC		Out	2.96478e-05		50	TCRBV05-06	TCRBD01-01	TCRBJ02-06
ALL-1_IP_CD8_CAR-T	Human	TCRB	AATGTGAACGCCTTGTTGCTGGGGGACTCGGCCCTCTATCTCTGTGCCAGCAGCTTGGACAGGTTAACTGAAGCTTTCTTTGGACAA	CASSLDRLTEAFF	In	3.2942e-06	4.22076e-06	39	TCRBV05-06	TCRBD01-01	TCRBJ01-01
ALL-1_IP_CD8_CAR-T	Human	TCRB	AACGCCTTGTTGCTGGGGGACTCGGCCCTCTATCTCTGTGCCAGCAGCTTGCGTGGTGCGGGGGTCTACGAGCAGTACTTCGGGCCG	CASSLRGAGVYEQYF	In	0.000421658	0.000540258	45	TCRBV05-06	TCRBD02-01	TCRBJ02-07
ALL-1_IP_CD8_CAR-T	Human	TCRB	CTGAATGTGAACGCCTTGTTGCTGGGGGACTCGGCCCTCTATCTCTGTGCCAGCACCCTCGGGGGGACTGAAGCTTTCTTTGGACAA	CASTLGGTEAFF	In	9.88261e-05	0.000126623	36	TCRBV05-06	TCRBD02-01	TCRBJ01-01
ALL-1_IP_CD8_CAR-T	Human	TCRB	TTGTTGCTGGGGGACTCGGCCCTCTATCTCTGTGCCAGCAGCGCGGGACTAGCGGGGGCCTACACCGGGGAGCTGTTTTTTGGAGAA	CASSAGLAGAYTGELFF	In	0.000467777	0.000599348	51	TCRBV05-06	TCRBD02-01	TCRBJ02-02
ALL-1_IP_CD8_CAR-T	Human	TCRB	AATGTGAACGCCTTGTTGCTGGGGGACTCGGCCCTCTATCTCTGTGCCAGCAGCCGGAGGGATATCTATGGCTACACCTTCGGTTCG	CASSRRDIYGYTF	In	0.000490836	0.000628894	39	TCRBV05-06	TCRBD02-01	TCRBJ01-02
ALL-1_IP_CD8_CAR-T	Human	TCRB	CTGAATGTGAACGCCTTGTTGCTGGGGGACTCGGCCCTCTATCTCTGTGCCAGCAGCCTGACAAATTACGAGCAGTACTTCGGGCCG	CASSLTNYEQYF	In	0.000380481	0.000487498	36	TCRBV05-06	TCRBD01-01	TCRBJ02-07
ALL-1_IP_CD8_CAR-T	Human	TCRB	CTGAATGTGAACGCCTTGTTGCTGGGGGACTCGGCCCTCTATCTCTGTGCCAGCAGCTCACATTACTACGAGCAGTACTTCGGGCCG	CASSSHYYEQYF	In	4.7766e-05	6.12011e-05	36	TCRBV05-06	TCRBD01-01	TCRBJ02-07
ALL-1_IP_CD8_CAR-T	Human	TCRB	TTCACTCTGAAGATCCGGTCCACAAAGCTGGAGGACTCAGCCATGTACTTCTGTGCCAGCAGTGAATATGGCTACACCTTCGGTTCG	CASSEYGYTF	In	0.000194358	0.000249025	30	TCRBV02-01	unresolved	TCRBJ01-02
ALL-1_IP_CD8_CAR-T	Human	TCRB	CGGTCCACAAAGCTGGAGGACTCAGCCATGTACTTCTGTGCCAGCAGTGATTGGGGATCCAGCAATCAGCCCCAGCATTTTGGTGAT	CASSDWGSSNQPQHF	In	1.48239e-05	1.89934e-05	45	TCRBV02-01	unresolved	TCRBJ01-05
ALL-1_IP_CD8_CAR-T	Human	TCRB	GGTCCACAAAGCTGGAGGACTCAGCCATGTACTTCTGTGCCAGCAGTGAATCTTCCGGGACAGCCGTATGGCTACACCTTCGGTTCG		Out	0.000121886		46	TCRBV02-01	TCRBD01-01	TCRBJ01-02
ALL-1_IP_CD8_CAR-T	Human	TCRB	ATCCGGTCCACAAAGCTGGAGGACTCAGCCATGTACTTCTGTGCCAGCAGTGAAGATCCCCAAAATCAGCCCCAGCATTTTGGTGAT	CASSEDPQNQPQHF	In	6.58841e-06	8.44153e-06	42	TCRBV02-01	TCRBD01-01	TCRBJ01-05
ALL-1_IP_CD8_CAR-T	Human	TCRB	AAGATCCGGTCCACAAAGCTGGAGGACTCAGCCATGTACTTCTGTGCCAGCATGGCGGGGGGGCGCTACGAGCAGTACTTCGGGCCG	CASMAGGRYEQYF	In	2.63536e-05	3.37661e-05	39	TCRBV02-01	TCRBD02-01	TCRBJ02-07
ALL-1_IP_CD8_CAR-T	Human	TCRB	ACAAAGCTGGAGGACTCAGCCATGTACTTCTGTGCCAGCAGTGGGGGGTACGTTAGGACAGGGAACTACGAGCAGTACTTCGGGCCG	CASSGGYVRTGNYEQYF	In	4.61189e-05	5.90907e-05	51	TCRBV02-01	TCRBD01-01	TCRBJ02-07
ALL-1_IP_CD8_CAR-T	Human	TCRB	AAGATCCGGTCCACAAAGCTGGAGGACTCAGCCATGTACTTCTGTGCCAGCAGTCTCTCTCATTTCGAGACCCAGTACTTCGGGCCA	CASSLSHFETQYF	In	2.47065e-05	3.16557e-05	39	TCRBV02-01	unresolved	TCRBJ02-05
ALL-1_IP_CD8_CAR-T	Human	TCRB	TCCGGTCCACAAAGCTGGAGGACTCAGCCATGTACTTCTGTGCCAGCAGGGAACACAGGGCGGCGGTACGAGCAGTACTTCGGGCCG		Out	0.000512249		43	TCRBV02-01	TCRBD01-01	TCRBJ02-07
ALL-1_IP_CD8_CAR-T	Human	TCRB	TGGAGGACTCAGCCATGTACTTCTGTGCCAGCAGTTACGCTAGACAGGGGAGGGAAGGTAGGCAATCAGCCCCAGCATTTTGGTGAT		Out	3.2942e-06		58	TCRBV02-01	TCRBD01-01	TCRBJ01-05
ALL-1_IP_CD8_CAR-T	Human	TCRB	ACAAAGCTGGAGGACTCAGCCATGTACTTCTGTGCCAGCAGTGAAGCGCCGTGGCAGGGCCCCGGGGATACGCAGTATTTTGGCCCA	CASSEAPWQGPGDTQYF	In	0.000604486	0.00077451	51	TCRBV02-01	TCRBD01-01	TCRBJ02-03
ALL-1_IP_CD8_CAR-T	Human	TCRB	CAAAGCTGGAGGACTCAGCCATGTACTTCTGTGCCAGCAGTGGCCGGGACAGGGGGTACTTATAATTCACCCCTCCACTTTGGGAAC		Out	5.92957e-05		52	TCRBV02-01	TCRBD01-01	TCRBJ01-06
ALL-1_IP_CD8_CAR-T	Human	TCRB	AAGATCCGGTCCACAAAGCTGGAGGACTCAGCCATGTACTTCTGTGCCAGCGTCGAGCGGGGGGGAAATGAGCAGTTCTTCGGGCCA	CASVERGGNEQFF	In	0.000126827	0.000162499	39	TCRBV02-01	TCRBD02-01	TCRBJ02-01
ALL-1_IP_CD8_CAR-T	Human	TCRB	CGCCTTGTTGCTGGGGGACTCGGCCCTGTATCTCTGTGCCAGCAGCTTGGGTTTGACAGGAGCTCCTACGAGCAGTACTTCGGGCCG		Out	3.2942e-05		47	TCRBV05-05	TCRBD01-01	TCRBJ02-07
ALL-1_IP_CD8_CAR-T	Human	TCRB	GCCTTGTTGCTGGGGGACTCGGCCCTGTATCTCTGTGCCAGCAGTTACAAAGGGGGGGTTGCCACAGATACGCAGTATTTTGGCCCA	CASSYKGGVATDTQYF	In	2.80007e-05	3.58765e-05	48	TCRBV05-05	TCRBD02-01	TCRBJ02-03
ALL-1_IP_CD8_CAR-T	Human	TCRB	TTGCTGGGGGACTCGGCCCTGTATCTCTGTGCCAGCAGCCGGAGACAGGGGAATAATTTTTTGGACAATGAGCAGTTCTTCGGGCCA	CASSRRQGNNFLDNEQFF	In	0.000177887	0.000227921	54	TCRBV05-05	TCRBD01-01	TCRBJ02-01
ALL-1_IP_CD8_CAR-T	Human	TCRB	AACGCCTTGTTGCTGGGGGACTCGGCCCTGTATCTCTGCGCCAGCAGCCAAGACGCCAGGGTGGGCTACGAGCAGTACTTCGGGCCG	CASSQDARVGYEQYF	In	1.15297e-05	1.47727e-05	45	TCRBV05-05	TCRBD01-01	TCRBJ02-07
ALL-1_IP_CD8_CAR-T	Human	TCRB	AACGCCTTGTTGCTGGGGGACTCGGCCCTGTATCTCTGTGCCAGTACCCCAGGGAGGGCAGGGGCCAACGTCCTGACTTTCGGGGCC	CASTPGRAGANVLTF	In	9.88261e-06	1.26623e-05	45	TCRBV05-05	TCRBD02-01	TCRBJ02-06
ALL-1_IP_CD8_CAR-T	Human	TCRB	AACGCCTTGTTGCTGGGGGACTCGGCCCTGTATCTCTGTGCCAGCACCCCGCTTGTGGGCAGGACCTACGAGCAGTACTTCGGGCCG	CASTPLVGRTYEQYF	In	2.14123e-05	2.7435e-05	45	TCRBV05-05	TCRBD01-01	TCRBJ02-07
ALL-1_IP_CD8_CAR-T	Human	TCRB	GAGCTGAATGTGAACGCCTTGTTGCTGGGGGACTCGGCCCTGTATCTCTGTGCCAGCAGCTACAACTACGAGCAGTACTTCGGGCCG	CASSYNYEQYF	In	0.000168004	0.000215259	33	TCRBV05-05	TCRBD01-01	TCRBJ02-07
ALL-1_IP_CD8_CAR-T	Human	TCRB	GAGCTGAATGTGAACGCCTTGTTGCTGGGGGACTCGGCCCTGTATCTCTGTGCCAGCAGCCACGACAATGAGCAGTTCTTCGGGCCA	CASSHDNEQFF	In	5.10602e-05	6.54218e-05	33	TCRBV05-05	unresolved	TCRBJ02-01
ALL-1_IP_CD8_CAR-T	Human	TCRB	GCCTTGTTGCTGGGGGACTCGGCCCTGTATCTCTGTGCCAGCAGCTTGGCCTTGGCAGAACCTAACTATGGCTACACCTTCGGTTCG	CASSLALAEPNYGYTF	In	9.88261e-06	1.26623e-05	48	TCRBV05-05	TCRBD01-01	TCRBJ01-02
ALL-1_IP_CD8_CAR-T	Human	TCRB	AATGTGAACGCCTTGTTGCTGGGGGACTCGGCCCTGTATCTCTGTGCCAGCCGGGAGCAGGGCACAGATACGCAGTATTTTGGCCCA	CASREQGTDTQYF	In	1.48239e-05	1.89934e-05	39	TCRBV05-05	TCRBD02-01	TCRBJ02-03
ALL-1_IP_CD8_CAR-T	Human	TCRB	AACGCCTTGTTGCTGGGGGACTCGGCCCTGTATCTCTGTGCCAGCAGCTTAGGGCAGGGCACCACAGATACGCAGTATTTTGGCCCA	CASSLGQGTTDTQYF	In	1.6471e-05	2.11038e-05	45	TCRBV05-05	TCRBD01-01	TCRBJ02-03
ALL-1_IP_CD8_CAR-T	Human	TCRB	CTGAATGTGAACGCCTTGTTGCTGGGGGACTCGGCCCTGTATCTCTGTGCCAGCAGCGCGCAGGGGTACGAGCAGTACTTCGGGCCG	CASSAQGYEQYF	In	0.000141651	0.000181493	36	TCRBV05-05	TCRBD01-01	TCRBJ02-07
ALL-1_IP_CD8_CAR-T	Human	TCRB	CACGCCCTGCAGCCAGAAGACTCAGCCCTGTATCTCTGCGCCAGCAGCCAAGACCCGACAGGGATGTACGAGCAGTACTTCGGGCCG	CASSQDPTGMYEQYF	In	0.00023883	0.000306005	45	TCRBV04-01	TCRBD01-01	TCRBJ02-07
ALL-1_IP_CD8_CAR-T	Human	TCRB	GGTGCCTGAATGCCCCAACAGCTCTCTAGTGTTAAAATAATCAGCTAAAAGAGTTAAGGAGAAGGAAATTGGTGACACATAGGACAA		Out	4.94131e-06		2	TCRBV04-01	unresolved	TCRBJ01-01
ALL-1_IP_CD8_CAR-T	Human	TCRB	GCCCTGCAGCCAGAAGACTCAGCCCTGTATCTCTGCGCCAGCAGCCCGGGCCGGGGTGGACTAGAAGAGACCCAGTACTTCGGGCCA	CASSPGRGGLEETQYF	In	0.000126827	0.000162499	48	TCRBV04-01	TCRBD02-01	TCRBJ02-05
ALL-1_IP_CD8_CAR-T	Human	TCRB	ACGCCCTGCAGCCAGAAGACTCAGCCCTGTATCTCTGCGCCAGCAGCCAAGCGGGGGGGGAGCACAGATACGCAGTATTTTGGCCCA		Out	6.58841e-06		46	TCRBV04-01	TCRBD02-01	TCRBJ02-03
ALL-1_IP_CD8_CAR-T	Human	TCRB	CACGCCCTGCAGCCAGAAGACTCAGCCCTGTATCTCTGCGCCAGCAGCCAAGACGCCAGGGTGGGCTACGAGCAGTACTTCGGGCCG	CASSQDARVGYEQYF	In	1.81181e-05	2.32142e-05	45	TCRBV04-01	TCRBD01-01	TCRBJ02-07
ALL-1_IP_CD8_CAR-T	Human	TCRB	CTTCACCTACACGCCCTGCAGCCAGAAGACTCAGCCCTGTATCTCTGCGCCAGCGGGGACGGCGGCGGGGAGCTGTTTTTTGGAGAA	CASGDGGGELFF	In	4.7766e-05	6.12011e-05	36	TCRBV04-01	unresolved	TCRBJ02-02
ALL-1_IP_CD8_CAR-T	Human	TCRB	CACGCCCTGCAGCCAGAAGACTCAGCCCTGTATCTCTGCGCCAGCAGAGTGGCAGGAGGTAGCAATCAGCCCCAGCATTTTGGTGAT	CASRVAGGSNQPQHF	In	3.45891e-05	4.4318e-05	45	TCRBV04-01	TCRBD02-01	TCRBJ01-05
ALL-1_IP_CD8_CAR-T	Human	TCRB	CCTACACGCCCTGCAGCCAGAAGACTCAGCCCTGTATCTCTGCGCCAGCAGCCAGGGGGGGGGAGGGACGAGCAGTACTTCGGGCCG		Out	6.58841e-06		41	TCRBV04-01	TCRBD02-01	TCRBJ02-07
ALL-1_IP_CD8_CAR-T	Human	TCRB	TGCAGCCAGAAGACTCAGCCCTGTATCTCTGCGCCAGCAGCAAGTAACTCTAAGAACCGAAAGACCTATGGCTACACCTTCGGTTCG		Out	4.11775e-05		52	TCRBV04-01	unresolved	TCRBJ01-02
ALL-1_IP_CD8_CAR-T	Human	TCRB	CACCTACACGCCCTGCAGCCAGAAGACTCAGCCCTGTATCTCTGCGCCAGCCGCGTGTCAGGCAGGGACACGCAGTATTTTGGCCCA	CASRVSGRDTQYF	In	9.22377e-05	0.000118181	39	TCRBV04-01	unresolved	TCRBJ02-03
ALL-1_IP_CD8_CAR-T	Human	TCRB	CTACACGCCCTGCAGCCAGAAGACTCAGCCCTGTATCTCTGCGCCAGCAGCCCCCTACAGGCCCCCTATGGCTACACCTTCGGTTCG	CASSPLQAPYGYTF	In	6.58841e-06	8.44153e-06	42	TCRBV04-01	TCRBD01-01	TCRBJ01-02
ALL-1_IP_CD8_CAR-T	Human	TCRB	CACCTACACGCCCTGCAGCCAGAAGACTCAGCCCTGTATCTCTGTGCCAGCCGGGAGCAGGGCACAGATACGCAGTATTTTGGCCCA	CASREQGTDTQYF	In	5.43544e-05	6.96426e-05	39	TCRBV04-01	TCRBD02-01	TCRBJ02-03
ALL-1_IP_CD8_CAR-T	Human	TCRB	ACTGTGACATCGGCCCAAAAGAACCCGACAGCTTTCTATCTCTGTGCCAGTAGTGCCCTACCGTACAGTGAAGCTTTCTTTGGACAA	CASSALPYSEAFF	In	1.31768e-05	1.68831e-05	39	TCRBV19-01	TCRBD01-01	TCRBJ01-01
ALL-1_IP_CD8_CAR-T	Human	TCRB	AGCACCTTGGAGCTGGGGGACTCGGCCCTTTATCTTTGCGCCAGCAGCTTGGAGCGGGGGGTGAGAGATACGCAGTATTTTGGCCCA	CASSLERGVRDTQYF	In	0.000658841	0.000844153	45	TCRBV05-01	TCRBD02-01	TCRBJ02-03
ALL-1_IP_CD8_CAR-T	Human	TCRB	GAATGTGAGCACCTTGGAGCTGGGGGACTCGGCCCTTTATCTTTGCGCCAGCAGCATGGGGGGAGCACTGAAGCTTTCTTTGGACAA		Out	6.58841e-06		38	TCRBV05-01	TCRBD02-01	TCRBJ01-01
ALL-1_IP_CD8_CAR-T	Human	TCRB	GAGATGAATGTGAGCACCTTGGAGCTGGGGGACTCGGCCCTTTATCTTTGCGCCAGCAGCTGGGGGCCCGAGCAGTACTTCGGGCCG	CASSWGPEQYF	In	0.000107062	0.000137175	33	TCRBV05-01	TCRBD01-01	TCRBJ02-07
ALL-1_IP_CD8_CAR-T	Human	TCRB	GTGAGCACCTTGGAGCTGGGGGACTCGGCCCTTTATCTTTGCGCCAGCGCTACTCCCGGGACAGGCTATGGCTACACCTTCGGTTCG	CASATPGTGYGYTF	In	4.94131e-06	6.33114e-06	42	TCRBV05-01	TCRBD01-01	TCRBJ01-02
ALL-1_IP_CD8_CAR-T	Human	TCRB	ACCTTGGAGCTGGGGGACTCGGCCCTTTATCTTTGCGCCAGCAGCTTGCACGACCCCCTACGAGGCTACGAGCAGTACTTCGGGCCG	CASSLHDPLRGYEQYF	In	7.41196e-05	9.49672e-05	48	TCRBV05-01	TCRBD02-01	TCRBJ02-07
ALL-1_IP_CD8_CAR-T	Human	TCRB	ACCTTGGAGCTGGGGGACTCGGCCCTTTATCTTTGCGCCAGCAGCTGGGCGGACGGTTCTAACACCGGGGAGCTGTTTTTTGGAGAA	CASSWADGSNTGELFF	In	6.91783e-05	8.8636e-05	48	TCRBV05-01	unresolved	TCRBJ02-02
ALL-1_IP_CD8_CAR-T	Human	TCRB	GAGCACCTTGGAGCTGGGGGACTCGGCCCTTTATCTTTGCGCCAGCAGCGAGACAGGGACGATTTCTCACCCCTCCACTTTGGGAAC		Out	1.48239e-05		44	TCRBV05-01	TCRBD01-01	TCRBJ01-06
ALL-1_IP_CD8_CAR-T	Human	TCRB	AGCACCTTGGAGCTGGGGGACTCGGCCCTTTATCTTTGCGCCAGCAGCTTGGGCCCCGACCTTTCCTACGAGCAGTACTTCGGGCCA	CASSLGPDLSYEQYF	In	3.2942e-06	4.22076e-06	45	TCRBV05-01	unresolved	TCRBJ02-05
ALL-1_IP_CD8_CAR-T	Human	TCRB	GTGAGCACCTTGGAGCTGGGGGACTCGGCCCTTTATCTTTGCGCCAGCAGCTTGGCGGGGGGACAAGAGACCCAGTACTTCGGGCCA	CASSLAGGQETQYF	In	0.000181181	0.000232142	42	TCRBV05-01	TCRBD02-01	TCRBJ02-05
ALL-1_IP_CD8_CAR-T	Human	TCRB	ATGTGAGCACCTTGGAGCTGGGGGACTCGGCCCTTTATCTTTGCGCCAGCAGCTTCAAGGACTTACACTGAAGCTTTCTTTGGACAA		Out	0.000370598		40	TCRBV05-01	TCRBD02-01	TCRBJ01-01
ALL-1_IP_CD8_CAR-T	Human	TCRB	GAATGTGAGCACCTTGGAGCTGGGGGACTCGGCCCTTTATCTTTGCGCCAGCGCCCGGACAGAGGATATGGCTACACCTTCGGTTCG		Out	0.000179534		38	TCRBV05-01	TCRBD01-01	TCRBJ01-02
ALL-1_IP_CD8_CAR-T	Human	TCRB	ATCCAGCGCACAGAGCAGGGGGACTCGGCCATGTATCTCTGTGCCAGCTATCGGGGGGCGCAATATCGAGTGGCTTTCTTTGGACAA	CASYRGAQYRVAFF	In	0.00207535	0.00265908	42	TCRBV07-09	TCRBD02-01	TCRBJ01-01
ALL-1_IP_CD8_CAR-T	Human	TCRB	TTGGAGATCCAGCGCACAGAGCAGGGGGACTCGGCCATGTATCTCTGTGCCAGCAGCCAAAGACCCAATGAGCAGTTCTTCGGGCCA	CASSQRPNEQFF	In	0.000545191	0.000698536	36	TCRBV07-09	unresolved	TCRBJ02-01
ALL-1_IP_CD8_CAR-T	Human	TCRB	CCTTGGAGATCCAGCGCACAGAGCAGGGGGACTCGGCCATGTATCTCTGTGCCAGCAGCTGGGAGTCAGCCCCAGCATTTTGGTGAT		Out	6.58841e-05		34	TCRBV07-09	TCRBD02-01	TCRBJ01-05
ALL-1_IP_CD8_CAR-T	Human	TCRB	CAGCGCACAGAGCAGGGGGACTCGGCCATGTATCTCTGTGCCAGCAGCTTCTTGGACAGGGGAGTTCATGAAGCTTTCTTTGGACAA	CASSFLDRGVHEAFF	In	0.000146592	0.000187824	45	TCRBV07-09	TCRBD01-01	TCRBJ01-01
ALL-1_IP_CD8_CAR-T	Human	TCRB	CGCACAGAGCAGGGGGACTCGGCCATGTATCTCTGTGCCAGCAGCTTAGCGGGTGGCGGGGGATCGGATACGCAGTATTTTGGCCCA	CASSLAGGGGSDTQYF	In	0.000100473	0.000128733	48	TCRBV07-09	TCRBD02-01	TCRBJ02-03
ALL-1_IP_CD8_CAR-T	Human	TCRB	TCTCCACCTTGGAGATCCAGCGCACAGAGCGGGGGGACTCAGCCGTGTATCTCGCGACTCATCCGGGAGACCCAGTACTTCGGGCCA		Out	4.94131e-06		28	TCRBV07-09	TCRBD02-01	TCRBJ02-05
ALL-1_IP_CD8_CAR-T	Human	TCRB	TTGGAGATCCAGCGCACAGAGCAGGGGGACTAGGCCATGTATCTCTGTGCCAGCAGTAACACAGGGCACGAGCAGTATTTCGGGCCG	CASSNTGHEQYF	In	6.58841e-06	8.44153e-06	36	TCRBV07-09	TCRBD01-01	TCRBJ02-07
ALL-1_IP_CD8_CAR-T	Human	TCRB	GAGATCCAGCGCACAGAGCAGGGGGACTCGGCCATGTATCTCTGTGCCAGCAGCCCCGCCGCCGGGGACGAGCAGTACTTCGGGCCG	CASSPAAGDEQYF	In	0.00171134	0.00219269	39	TCRBV07-09	TCRBD02-01	TCRBJ02-07
ALL-1_IP_CD8_CAR-T	Human	TCRB	ATCCAGCGCACAGAGCAGGGGGACTCGGCCATGTATCTCTGTGCCAGCAGCTTAGATGGGGACGGTTCACCCCTCCACTTTGGGAAC	CASSLDGDGSPLHF	In	6.4237e-05	8.23049e-05	42	TCRBV07-09	unresolved	TCRBJ01-06
ALL-1_IP_CD8_CAR-T	Human	TCRB	CAGCGCACAGAGCAGGGGGACTCGGCCATGTATCTCTGTGCCAGCAGCTTAAGGGCTAGCGGGACAGATACGCAGTATTTTGGCCCA	CASSLRASGTDTQYF	In	0.00023883	0.000306005	45	TCRBV07-09	TCRBD02-01	TCRBJ02-03
ALL-1_IP_CD8_CAR-T	Human	TCRB	CAGCGCACAGAGCAGGGGGACTCGGCCATGTATCTCTGTGCCAGCAGCCGCGGGGCTAGCGGGGGGTGGGAGCAGTACTTCGGGCCG	CASSRGASGGWEQYF	In	0.000774138	0.000991879	45	TCRBV07-09	TCRBD02-01	TCRBJ02-07
ALL-1_IP_CD8_CAR-T	Human	TCRB	CAGCGCACAGAGCAGGGGGACTCGGCCATGTATCTCTGTGCCAGCAGCTTCCCGACAGGGTCAGACAATGAGCAGTTCTTCGGGCCA	CASSFPTGSDNEQFF	In	0.000154828	0.000198376	45	TCRBV07-09	TCRBD01-01	TCRBJ02-01
ALL-1_IP_CD8_CAR-T	Human	TCRB	GAACGCCTTGTTGCTGGGGGACTCGGCCCTGTATCTCTGTGCCAACACTGATCCCGGGACACCAATGAAAAACTGTTTTTTGGCAGT		Out	0.000342597		44	TCRBV05-05	TCRBD01-01	TCRBJ01-04
ALL-1_IP_CD8_CAR-T	Human	TCRB	GTGAACGCCTTGTTGCTGGGGGACTCGGCCCTGTATCTCTGTGCCAGCAGCTTGTCGGGACAGGGTCTCGAGCAGTACTTCGGGCCG	CASSLSGQGLEQYF	In	2.63536e-05	3.37661e-05	42	TCRBV05-05	TCRBD01-01	TCRBJ02-07
ALL-1_IP_CD8_CAR-T	Human	TCRB	AACGCCTTGTTGCTGGGGGACTCGGCCCTGTATCTCTGTGCCAGCAGCTTGGGTTTCCGGGTAAGCGATGGCTACACCTTCGGTTCG	CASSLGFRVSDGYTF	In	0.000902612	0.00115649	45	TCRBV05-05	TCRBD02-01	TCRBJ01-02
ALL-1_IP_CD8_CAR-T	Human	TCRB	CTGAATGTGAACGCCTTGTTGCTGGGGGACTCGGCCCTGTATCTCTGTGCCAGCAGCTTAATGACCCACGAGCAGTACTTCGGGCCG	CASSLMTHEQYF	In	6.75312e-05	8.65256e-05	36	TCRBV05-05	unresolved	TCRBJ02-07
ALL-1_IP_CD8_CAR-T	Human	TCRB	GCCTTGTTGCTGGGGGACTCGGCCCTGTATCTCTGTGCCAGCAGCTTGAGGGGGCTAAGGACCAATTACGAGCAGTACTTCGGGCCG	CASSLRGLRTNYEQYF	In	0.000130121	0.00016672	48	TCRBV05-05	TCRBD01-01	TCRBJ02-07
ALL-1_IP_CD8_CAR-T	Human	TCRB	TGAACGCCTTGTTGCTGGGGGACTCGGCCCTGTATCTCTGCGCCAGCAGCCAAGCGGGGACGCTATAGCGAGCAGTACTTCGGGCCG		Out	8.23551e-06		43	TCRBV05-05	TCRBD02-01	TCRBJ02-07
ALL-1_IP_CD8_CAR-T	Human	TCRB	GAGCTGAATGTGAACGCCTTGTTGCTGGGGGACTCGGCCCTGTATCTCTGTGCCAGCAGCAACTCCTACGAGCAGTACTTCGGGCCG	CASSNSYEQYF	In	0.00039201	0.000502271	33	TCRBV05-05	unresolved	TCRBJ02-07
ALL-1_IP_CD8_CAR-T	Human	TCRB	AACGCCTTGTTGCTGGGGGACTCGGCCCTGTATCTCTGTGCTACGACGGGCAGCTATGATGGGCATACTGAAGCTTTCTTTGGACAA	CATTGSYDGHTEAFF	In	6.58841e-05	8.44153e-05	45	TCRBV05-05	unresolved	TCRBJ01-01
ALL-1_IP_CD8_CAR-T	Human	TCRB	TGTGAACGCCTTGTTGCTGGGGGACTCGGCCCTGTATCTCTGTGCCAGCAGCTACTGGGACGGCAAGAGACCCAGTACTTCGGGCCA		Out	0.000495778		41	TCRBV05-05	unresolved	TCRBJ02-05
ALL-1_IP_CD8_CAR-T	Human	TCRB	GCTCTCTGGAGCTGGGGGACTCAGCTTTGTATTTCTGTGCCAGCAGCGTACATCCGGGACACTGGAAACACCATATATTTTGGAGAG		Out	0.000171299		46	TCRBV09-01	TCRBD01-01	TCRBJ01-03
ALL-1_IP_CD8_CAR-T	Human	TCRB	AGCTCTCTGGAGCTGGGGGACTCAGCTTTGTATTTCTGTGCCAGCAGCGTAGAGGAAGCGAACACCGGGGAGCTGTTTTTTGGAGAA	CASSVEEANTGELFF	In	3.95304e-05	5.06492e-05	45	TCRBV09-01	unresolved	TCRBJ02-02
ALL-1_IP_CD8_CAR-T	Human	TCRB	AGCTCTCTGGAGCTGGGGGACTCAGCTTTGTATTTCTGTGCCAGCAGCGCAACGGACTCCACTTACTACGAGCAGTACTTCGGGCCG	CASSATDSTYYEQYF	In	3.45891e-05	4.4318e-05	45	TCRBV09-01	TCRBD02-01	TCRBJ02-07
ALL-1_IP_CD8_CAR-T	Human	TCRB	GTGAACGCCTTGTTGCTGGGGGACTCGGCCCTCTATCTCTGTGCCAGTTTAGGGGGATCCCCGAACACTGAAGCTTTCTTTGGACAA	CASLGGSPNTEAFF	In	0.000387069	0.00049594	42	TCRBV05-06	TCRBD01-01	TCRBJ01-01
ALL-1_IP_CD8_CAR-T	Human	TCRB	GCCTTGTTGCTGGGGGACTCGGCCCTCTATCTCTGTGCCAGCAGCGGGATCGGACAGGGGAATTCCTACGAGCAGTACTTCGGGCCG	CASSGIGQGNSYEQYF	In	1.81181e-05	2.32142e-05	48	TCRBV05-06	TCRBD01-01	TCRBJ02-07
ALL-1_IP_CD8_CAR-T	Human	TCRB	AATGTGAACGCCTTGTTGCTGGGGGACTCGGCCCTCTATCTCTGTGCCAGCAGCTTAGGGCAGACGAACGAGCAGTACTTCGGGCCG	CASSLGQTNEQYF	In	9.88261e-06	1.26623e-05	39	TCRBV05-06	unresolved	TCRBJ02-07
ALL-1_IP_CD8_CAR-T	Human	TCRB	GCTGAATGTGAACGCCTTGTTGCTGGGGGACTCGGCCCTCTATCTCTGTGCCAGCAGCTGCCAACAGGGAAGGCTTTCTTTGGACAA		Out	0.000115297		35	TCRBV05-06	TCRBD01-01	TCRBJ01-01
ALL-1_IP_CD8_CAR-T	Human	TCRB	GTGAACGCCTTGTTGCTGGGGGACTCGGCCCTCTATCTCTGTGCCAGCAGCTTGAATACAGGAATGGGGGGCTACACCTTCGGTTCG	CASSLNTGMGGYTF	In	3.12949e-05	4.00972e-05	42	TCRBV05-06	TCRBD01-01	TCRBJ01-02
ALL-1_IP_CD8_CAR-T	Human	TCRB	AATGTGAACGCCTTGTTGCTGGGGGACTCGGCCCTCTATCTCTGTGCCAGCAGCTTAGCCGGCAAAAGGGAGCAGTACTTCGGGCCG	CASSLAGKREQYF	In	6.58841e-06	8.44153e-06	39	TCRBV05-06	unresolved	TCRBJ02-07
ALL-1_IP_CD8_CAR-T	Human	TCRB	GCCTTGTTGCTGGGGGACTCGGCCCTCTATCTCTGTGCCAGCACCCCTTGGGCGTATACACTGAACACTGAAGCTTTCTTTGGACAA	CASTPWAYTLNTEAFF	In	8.56493e-05	0.00010974	48	TCRBV05-06	TCRBD01-01	TCRBJ01-01
ALL-1_IP_CD8_CAR-T	Human	TCRB	CTGAATGTGAACGCCTTGTTGCTGGGGGACTCGGCCCTCTATCTCTGTGCCAGCAGCTCTTGGAATCAGCCCCAGCATTTTGGTGAT	CASSSWNQPQHF	In	0.000207535	0.000265908	36	TCRBV05-06	unresolved	TCRBJ01-05
ALL-1_IP_CD8_CAR-T	Human	TCRB	ACGCCTTGTTGCTGGGGGACTCGGCCCTCTATCTCTGTGCCAGCAGCTTGTAGGCAGGGGGTAAATGACGAGCAGTACTTCGGGCCG		Out	0.000337656		46	TCRBV05-06	TCRBD01-01	TCRBJ02-07
ALL-1_IP_CD8_CAR-T	Human	TCRB	CTGAATGTGAACGCCTTGTTGCTGGGGGACTCGGCCCTCTATCTCTGTGCCAGCAGCTTGGCCTACTACGAGCAGTACTTCGGGCCG	CASSLAYYEQYF	In	0.00773314	0.00990824	36	TCRBV05-06	TCRBD02-01	TCRBJ02-07
ALL-1_IP_CD8_CAR-T	Human	TCRB	AACGCCTTGTTGCTGGGGGACTCGGCCCTCTATCTCTGTGCCAGCAGCTTTGCGGACACAAACACCGGGGAGCTGTTTTTTGGAGAA	CASSFADTNTGELFF	In	2.96478e-05	3.79869e-05	45	TCRBV05-06	TCRBD01-01	TCRBJ02-02
ALL-1_IP_CD8_CAR-T	Human	TCRB	ATCTGCAACTCCCTTTCAGGTGTCCCTGTGTCCTTGTACCTGGGAAAAGGTGAACAAAGTCGGGCCAACGTCCTGACTTTCGGGGCC		Out	0.000171299		53	TCRBVA-or09_02	unresolved	TCRBJ02-06
ALL-1_IP_CD8_CAR-T	Human	TCRB	GCCCTGCAGCCAGAAGACTCAGCCCTGTATCTCTGCGCCAGCAGCCAAGAATGGCAGGGGATGAGTGAGACCCAGTACTTCGGGCCA	CASSQEWQGMSETQYF	In	0.000653899	0.000837821	48	TCRBV04-01	TCRBD01-01	TCRBJ02-05
ALL-1_IP_CD8_CAR-T	Human	TCRB	CTACACGCCCTGCAGCCAGAAGACTCAGCCCTGTATCTCTGCGCCAGCAGTCAGACTAGCAGCACAGATACGCAGTATTTTGGCCCA	CASSQTSSTDTQYF	In	0.00160922	0.00206184	42	TCRBV04-01	TCRBD02-01	TCRBJ02-03
ALL-1_IP_CD8_CAR-T	Human	TCRB	GCCCTGCAGCCAGAAGACTCAGCCCTGTATCTCTGCGCCAGCAGCCAATACGGGACAGGGGGTCACTACGAGCAGTACTTCGGGCCG	CASSQYGTGGHYEQYF	In	4.94131e-06	6.33114e-06	48	TCRBV04-01	TCRBD01-01	TCRBJ02-07
ALL-1_IP_CD8_CAR-T	Human	TCRB	CTACACGCCCTGCAGCCAGAAGACTCAGCCCTGTATCTCTGCGCCAGCAGCCAAGCCCCGGACTTGAGGGAGCTGTTTTTTGGAGAA	CASSQAPDLRELFF	In	2.14123e-05	2.7435e-05	42	TCRBV04-01	TCRBD02-01	TCRBJ02-02
ALL-1_IP_CD8_CAR-T	Human	TCRB	CGCCCTGCAGCCAGAAGACTCAGCCCTGTATCTCTGCGCCAGCAGCCAAGGAGGAGGGGGCCCAGGGGGGAGCTGTTTTTTGGAGAA		Out	6.58841e-06		47	TCRBV04-01	TCRBD01-01	TCRBJ02-02
ALL-1_IP_CD8_CAR-T	Human	TCRB	CTACACGCCCTGCAGCCAGAAGACTCAGCCCTGTATCTCTGCGCCAGCAGCCAAGAGGCCTACGACTACGAGCAGTACTTCGGGCCG	CASSQEAYDYEQYF	In	8.40022e-05	0.000107629	42	TCRBV04-01	unresolved	TCRBJ02-07
ALL-1_IP_CD8_CAR-T	Human	TCRB	CACCTACACGCCCTGCAGCCAGAAGACTCAGCCCTGTATCTCTGCGCCAGCAGCCAAGGGAACGGGGGGTTGGAGTTCTTCGGGCCA	CASSQGNGGLEFF	In	9.55319e-05	0.000122402	39	TCRBV04-01	TCRBD02-01	TCRBJ02-01
ALL-1_IP_CD8_CAR-T	Human	TCRB	CACGCCCTGCAGCCAGAAGACTCAGCCCTGTATCTCTGCGCCAGCAGCCTTCGCGGGGGAAGCACAGATACGCAGTATTTTGGCCCA	CASSLRGGSTDTQYF	In	6.25899e-05	8.01945e-05	45	TCRBV04-01	TCRBD02-01	TCRBJ02-03
ALL-1_IP_CD8_CAR-T	Human	TCRB	ACGCCCTGCAGCCAGAAGACTCAGCCCTGTATCTCTGCGCCAGCAGCCCCCCCGGGACAGGATTTAGGGGAGCTGTTTTTTGGAGAA		Out	4.11775e-05		46	TCRBV04-01	TCRBD01-01	TCRBJ02-02
ALL-1_IP_CD8_CAR-T	Human	TCRB	CACGCCCTGCAGCCAGAAGACTCAGCCCTGTATCTCTGCGCCAGCAGCGACGGACTAGCGGGCCAAGAGACCCAGTACTTCGGGCCA	CASSDGLAGQETQYF	In	5.27073e-05	6.75322e-05	45	TCRBV04-01	TCRBD02-01	TCRBJ02-05
ALL-1_IP_CD8_CAR-T	Human	TCRB	CACGCCCTGCAGCCAGAAGACTCAGCCCTGTATCTCTGCGCCAGCAGCCAAGATCGGGGGAGCTCCTACGAGCAGTACTTCGGGCCG	CASSQDRGSSYEQYF	In	0.000418364	0.000536037	45	TCRBV04-01	TCRBD02-01	TCRBJ02-07
ALL-1_IP_CD8_CAR-T	Human	TCRB	TCACCTACACGCCCTGCAGCCAGAAGACTCAGCCCTGTATCTCTGCGCCAGCAGCCAAAACTCCTTTACGAGCAGTACTTCGGGCCG		Out	1.6471e-05		38	TCRBV04-01	TCRBD02-01	TCRBJ02-07
ALL-1_IP_CD8_CAR-T	Human	TCRB	CCTGAGCTCTCTGGAGCTGGGGGACTCAGCTTTGTATTTCTGTGCCAGCAGCCCCAGGGGCACCTCTACGAGCAGTACTTCGGGCCA		Out	6.58841e-06		41	TCRBV09-01	TCRBD01-01	TCRBJ02-05
ALL-1_IP_CD8_CAR-T	Human	TCRB	AGCTCTCTGGAGCTGGGGGACTCAGCTTTGTATTTCTGTGCCAGCAGCGTTGACGGACAGGTCACAGATACGCAGTATTTTGGCCCA	CASSVDGQVTDTQYF	In	7.57667e-05	9.70775e-05	45	TCRBV09-01	TCRBD01-01	TCRBJ02-03
ALL-1_IP_CD8_CAR-T	Human	TCRB	CTGAGCTCTCTGGAGCTGGGGGACTCAGCTTTGTATTTCTGTGCCAGCACCCTTGAGGGGGATGGAGAGACCCAGTACTTCGGGCCA	CASTLEGDGETQYF	In	4.28246e-05	5.48699e-05	42	TCRBV09-01	TCRBD01-01	TCRBJ02-05
ALL-1_IP_CD8_CAR-T	Human	TCRB	AGCTCTCTGGAGCTGGGGGACTCAGCTTTGTATTTCTGTGCCAGCAGCCCTTCTAGCCCGTTATACAATGAGCAGTTCTTCGGGCCA	CASSPSSPLYNEQFF	In	3.62362e-05	4.64284e-05	45	TCRBV09-01	TCRBD02-01	TCRBJ02-01
ALL-1_IP_CD8_CAR-T	Human	TCRB	CAGCTTTGTATTTCTGTGCCAGCAGCGTAACCCCCTCCCATAACCGCCGCCGCTAGCCAATTATACAATGAGCAGTTCTTCGGGCCA		Out	2.80007e-05		67	TCRBV09-01	TCRBD02-01	TCRBJ02-01
ALL-1_IP_CD8_CAR-T	Human	TCRB	TGGGGGACTCAGCTTTGTATTTCTGTGCCAGCAGCGTAGCCCTATTTTAGGGGGCGCGATGCCAAAAACATTCAGTACTTCGGCGCC		Out	5.92957e-05		58	TCRBV09-01	TCRBD01-01	TCRBJ02-04
ALL-1_IP_CD8_CAR-T	Human	TCRB	AGCTCTCTGGAGCTGGGGGACTCAGCTTTGTATTTCTGTGCCAGCAGCTCGTCAAGTGGCATGAACACTGAAGCTTTCTTTGGACAA	CASSSSSGMNTEAFF	In	2.63536e-05	3.37661e-05	45	TCRBV09-01	TCRBD01-01	TCRBJ01-01
ALL-1_IP_CD8_CAR-T	Human	TCRB	TCTCTGGAGCTGGGGGACTCAGCTTTGTATTTCTGTGCCAGCAGCGGCCGACAGGGCGGGTACTCAGATACGCAGTATTTTGGCCCA	CASSGRQGGYSDTQYF	In	0.000135062	0.000173051	48	TCRBV09-01	TCRBD01-01	TCRBJ02-03
ALL-1_IP_CD8_CAR-T	Human	TCRB	AGCTCTCTGGAGCTGGGGGACTCAGCTTTGTATTTCTGTGCCAGCAGCGTAGATGGGAGGCCGGCCGGGAAAGCTTTCTTTGGACAA	CASSVDGRPAGKAFF	In	6.58841e-05	8.44153e-05	45	TCRBV09-01	TCRBD02-01	TCRBJ01-01
ALL-1_IP_CD8_CAR-T	Human	TCRB	CTGAGCTCTCTGGAGCTGGGGGACTCAGCTTTGTATTTCTGTGCCAGCAGCGTAAGACACGTTGAAAACACCATATATTTTGGAGAG	CASSVRHVENTIYF	In	9.88261e-06	1.26623e-05	42	TCRBV09-01	TCRBD01-01	TCRBJ01-03
ALL-1_IP_CD8_CAR-T	Human	TCRB	GCTGGGGGACTCAGCTTTGTATTTCTGTGCCAGCAGCGTAGACCCCCCCCGACTAGCGGGGATGACAATGAGCAGTTCTTCGGGCCA		Out	6.58841e-06		56	TCRBV09-01	TCRBD02-01	TCRBJ02-01
ALL-1_IP_CD8_CAR-T	Human	TCRB	TCTCTGGAGCTGGGGGACTCAGCTTTGTATTTCTGTGCCAGCAGCCCCGCTCAAGGGACTAGCAATTACGAGCAGTACTTCGGGCCG	CASSPAQGTSNYEQYF	In	0.000110356	0.000141396	48	TCRBV09-01	TCRBD02-01	TCRBJ02-07
ALL-1_IP_CD8_CAR-T	Human	TCRB	ACAAAGCTGGAGGACTCAGCCATGTACTTCTGTGCCAGCAGTGAAGCCGAACCAAGAGACAACTCCTACGAGCAGTACTTCGGGCCG	CASSEAEPRDNSYEQYF	In	4.94131e-05	6.33114e-05	51	TCRBV02-01	TCRBD01-01	TCRBJ02-07
ALL-1_IP_CD8_CAR-T	Human	TCRB	CTGAAGATCCGGTCCACAAAGCTGGAGGACTCAGCCATGTACTTCTGTGCCAGCAGTTTAGGGGGGCGCGAGCAGTACTTCGGGCCG	CASSLGGREQYF	In	6.58841e-06	8.44153e-06	36	TCRBV02-01	unresolved	TCRBJ02-07
ALL-1_IP_CD8_CAR-T	Human	TCRB	ATCCGGTCCACAAAGCTGGAGGACTCAGCCATGTACTTCTGTGCCAGCAGTGGTCAGGGGTATAACTATGGCTACACCTTCGGTTCG	CASSGQGYNYGYTF	In	5.27073e-05	6.75322e-05	42	TCRBV02-01	TCRBD01-01	TCRBJ01-02
ALL-1_IP_CD8_CAR-T	Human	TCRB	CCGGTCCACAAAGCTGGAGGACTCAGCCATGTACTTCTGTGCCAGCAGTGACAAGCTAGCGGGGACAATGAGCAGTTCTTCGGGCCA		Out	3.2942e-06		44	TCRBV02-01	TCRBD02-01	TCRBJ02-01
ALL-1_IP_CD8_CAR-T	Human	TCRB	CTGAAGATCCGGTCCACAAAGCTGGAGGACTCAGCCATGTACTTCTGTGCCAGCAAGACCCTCCTTAGTGACCAGTACTTCGGGCCA	CASKTLLSDQYF	In	3.2942e-06	4.22076e-06	36	TCRBV02-01	unresolved	TCRBJ02-05
ALL-1_IP_CD8_CAR-T	Human	TCRB	ATCCGGTCCACAAAGCTGGAGGACTCAGCCATGTACTTCTGTGCCAGTACAGGGGGCGGTTGGACCGGGGAGCTGTTTTTTGGAGAA	CASTGGGWTGELFF	In	3.2942e-06	4.22076e-06	42	TCRBV02-01	TCRBD01-01	TCRBJ02-02
ALL-1_IP_CD8_CAR-T	Human	TCRB	CGGTCCACAAAGCTGGAGGACTCAGCCATGTACTTCTGTGCCAGCAGGGTTCCGACAGGGCGACAAGAGACCCAGTACTTCGGGCCA	CASRVPTGRQETQYF	In	0.000112003	0.000143506	45	TCRBV02-01	TCRBD01-01	TCRBJ02-05
ALL-1_IP_CD8_CAR-T	Human	TCRB	ATCCGGTCCACAAAGCTGGAGGACTCAGCCATGTACTTCTGTGCCAGCAGTGTCGGGGGTTGGGTAGGTGAAGCTTTCTTTGGACAA	CASSVGGWVGEAFF	In	7.74138e-05	9.91879e-05	42	TCRBV02-01	TCRBD02-01	TCRBJ01-01
ALL-1_IP_CD8_CAR-T	Human	TCRB	AAGATCCGGTCCACAAAGCTGGAGGACTCAGCCATGTACTTCTGTGCCAGCAATGAAGGCGGGAATCAGCCCCAGCATTTTGGTGAT	CASNEGGNQPQHF	In	6.91783e-05	8.8636e-05	39	TCRBV02-01	TCRBD02-01	TCRBJ01-05
ALL-1_IP_CD8_CAR-T	Human	TCRB	ATCCGGTCCACAAAGCTGGAGGACTCAGCCATGTACTTCTGTGCCAGCGGTCGACGTCAGGGAGGCTACGAGCAGTACTTCGGGCCG	CASGRRQGGYEQYF	In	5.43544e-05	6.96426e-05	42	TCRBV02-01	TCRBD02-01	TCRBJ02-07
ALL-1_IP_CD8_CAR-T	Human	TCRB	TCCACAAAGCTGGAGGACTCAGCCATGTACTTCTGTGCCAGCAGTGAAGGACTAGCGGGGGCCTACAATGAGCAGTTCTTCGGGCCA	CASSEGLAGAYNEQFF	In	0.000245418	0.000314447	48	TCRBV02-01	TCRBD02-01	TCRBJ02-01
ALL-1_IP_CD8_CAR-T	Human	TCRB	ACTCTGAAGATCCGGTCCACAAAGCTGGAGGACTCAGCCATGTACTTCTGTGCCAGTCAACAGGGGGTGGGTGCTTTCTTTGGACAA	CASQQGVGAFF	In	8.23551e-06	1.05519e-05	33	TCRBV02-01	TCRBD01-01	TCRBJ01-01
ALL-1_IP_CD8_CAR-T	Human	TCRB	TGGAGCTGGGGGACTCGGCCCTTTATCTTTGCGCCAGTCAGCCGGACCTAGCGGGGGGGGCCACTCGATGAGCAGTTCTTCGGGCCA		Out	6.58841e-06		52	TCRBV05-01	TCRBD02-01	TCRBJ02-01
ALL-1_IP_CD8_CAR-T	Human	TCRB	GCTGGGGGACTCGGCCCTTTATCTTTGCGCCAGCAGCTTCACGCTGACTAGCGGGGGGGTCGGGCAGATACGCAGTATTTTGGCCCA		Out	3.2942e-06		56	TCRBV05-01	TCRBD02-01	TCRBJ02-03
ALL-1_IP_CD8_CAR-T	Human	TCRB	AGCACCTTGGAGCTGGGGGACTCGGCCCTTTATCTTTGCGCCAGCAGCTTGTTTTGGGGGTCAGGTGAGACCCAGTACTTCGGGCCA	CASSLFWGSGETQYF	In	4.94131e-05	6.33114e-05	45	TCRBV05-01	unresolved	TCRBJ02-05
ALL-1_IP_CD8_CAR-T	Human	TCRB	GCACCTTGGAGCTGGGGGACTCGGCCCTTTATCTTTGCGCCAGCAGCTTTCGTGGACAGGGGGCATGTAAAACTGTTTTTTGGCAGT		Out	0.000327773		46	TCRBV05-01	TCRBD01-01	TCRBJ01-04
ALL-1_IP_CD8_CAR-T	Human	TCRB	GTGAGCACCTTGGAGCTGGGGGACTCGGCCCTTTATCTTTGCGCCAGCAGCCTCGACAGGGCGGGCTATGGCTACACCTTCGGTTCG	CASSLDRAGYGYTF	In	1.48239e-05	1.89934e-05	42	TCRBV05-01	TCRBD01-01	TCRBJ01-02
ALL-1_IP_CD8_CAR-T	Human	TCRB	ACCTTGGAGCTGGGGGACTCGGCCCTTTATCTTTGCGCCAGCAGCCTGAGAATACAAACCGCTCAAGAGACCCAGTACTTCGGGCCA	CASSLRIQTAQETQYF	In	1.6471e-05	2.11038e-05	48	TCRBV05-01	unresolved	TCRBJ02-05
ALL-1_IP_CD8_CAR-T	Human	TCRB	ACCTTGGAGCTGGGGGACTCGGCCCTTTATCTTTGCGCCAGCAGCTTGAACAGAGGGCTTAATTGAGATACGCAGTATTTTGGCCCA	CASSLNRGLN*DTQYF	Stop	1.15297e-05		48	TCRBV05-01	TCRBD02-01	TCRBJ02-03
ALL-1_IP_CD8_CAR-T	Human	TCRB	ACCTTGGAGCTGGGGGACTCGGCCCTTTATCTTTGCGCCAGCAGCTTAGGCCCCTACACTGGGGGCGAGACCCAGTACTTCGGGCCA	CASSLGPYTGGETQYF	In	1.15297e-05	1.47727e-05	48	TCRBV05-01	TCRBD01-01	TCRBJ02-05
ALL-1_IP_CD8_CAR-T	Human	TCRB	CTGGGGGACTCGGCCCTTTATCTTTGCGCCAGCAGCTTCACGCTGACTAGCGGGGGGGGTCGGGCAGATACGCAGTATTTTGGCCCA	CASSFTLTSGGGRADTQYF	In	3.78833e-05	4.85388e-05	57	TCRBV05-01	TCRBD02-01	TCRBJ02-03
ALL-1_IP_CD8_CAR-T	Human	TCRB	AGCACCTTGGAGCTGGGGGACTCGGCCCTTTATCTTTGCGCCAGCAGCTTGGCTGAGGGTACCACAGATACGCAGTATTTTGGCCCA	CASSLAEGTTDTQYF	In	0.000166357	0.000213149	45	TCRBV05-01	TCRBD02-01	TCRBJ02-03
ALL-1_IP_CD8_CAR-T	Human	TCRB	GCTGGGGGACTCGGCCCTTTATCTTTGCGCCAGCAGCTTGGCCGGTCGGACAGGGGCGGGCGGGACTATGGCTACACCTTCGGTTCG		Out	4.28246e-05		56	TCRBV05-01	TCRBD01-01	TCRBJ01-02
ALL-1_IP_CD8_CAR-T	Human	TCRB	TGAATGTGAGCACCTTGGAGCTGGGGGACTCGGCCCTTTATCTTTGCGCCAGCAGCTTGGTCAGAATCACCCCTCCACTTTGGGAAC		Out	4.44717e-05		37	TCRBV05-01	TCRBD01-01	TCRBJ01-06
ALL-1_IP_CD8_CAR-T	Human	TCRB	CAGCGCACAGAGCAGGGGGACTCGGCCATGTATCTCTGTGCCAGCAGCACCCAGACAGGCGCGACCTATGGCTACACCTTCGGTTCG	CASSTQTGATYGYTF	In	0.000925671	0.00118603	45	TCRBV07-09	TCRBD01-01	TCRBJ01-02
ALL-1_IP_CD8_CAR-T	Human	TCRB	TTGGAGATCCAGCGCACAGAGCAGGGGGACTCGGCCATGTATCTCTGTGCCAGCGCGGGGGTGGGGACTGAAGCTTTCTTTGGACAA	CASAGVGTEAFF	In	9.88261e-06	1.26623e-05	36	TCRBV07-09	TCRBD02-01	TCRBJ01-01
ALL-1_IP_CD8_CAR-T	Human	TCRB	TTGGAGATCCAGCGCACAGAGCAGGGGGACTCGGCCATGTACCTCTGTGCCAGCAGCTTGACCGCCTACGAGCAGTACTTCGGGCCG	CASSLTAYEQYF	In	8.23551e-06	1.05519e-05	36	TCRBV07-09	unresolved	TCRBJ02-07
ALL-1_IP_CD8_CAR-T	Human	TCRB	TTGGAGATCCAGCGCACAGAGCAGGGGGACTCGGCCATGTATCTCTGTGCCAGCAGCTTGAAGGCCCACGAGCAGTACTTCGGGCCG	CASSLKAHEQYF	In	9.05906e-05	0.000116071	36	TCRBV07-09	unresolved	TCRBJ02-07
ALL-1_IP_CD8_CAR-T	Human	TCRB	ACAGAGCAGGGGGACTCGGCCATGTATCTCTGTGCCAGCAGCTTATTGGACAGGGGGCTTGGTAACTATGGCTACACCTTCGGTTCG	CASSLLDRGLGNYGYTF	In	9.55319e-05	0.000122402	51	TCRBV07-09	TCRBD01-01	TCRBJ01-02
ALL-1_IP_CD8_CAR-T	Human	TCRB	GAGATCCAGCGCACAGAGCAGGGGGACTCGGCCATGTATCTCTGTGCCAGCAGCTTAGGAGTTCCCACTGAAGCTTTCTTTGGACAA	CASSLGVPTEAFF	In	6.25899e-05	8.01945e-05	39	TCRBV07-09	TCRBD02-01	TCRBJ01-01
ALL-1_IP_CD8_CAR-T	Human	TCRB	TTGGAGATCCAGCGCACAGAGCAGGGGGACTCGGCCCTCTATCTCTGTGCCAGCAGCTTGGCCTACTACGAGCAGTACTTCGGGCCG	CASSLAYYEQYF	In	2.30594e-05	2.95453e-05	36	TCRBV07-09	unresolved	TCRBJ02-07
ALL-1_IP_CD8_CAR-T	Human	TCRB	CGCACAGAGCAGGGGGACTCGGCCATGTATCTCTGTGCCAGCAGCTTTCCCGGGCAGGCGCAGAACACTGAAGCTTTCTTTGGACAA	CASSFPGQAQNTEAFF	In	0.00040354	0.000517043	48	TCRBV07-09	unresolved	TCRBJ01-01
ALL-1_IP_CD8_CAR-T	Human	TCRB	TTGGAGATCCAGCGCACAGAGCAGGGGGACTCGGCCATGTATCTCTGTGCCAGCAGCTTAGGAGATCGCGAGCAGTACTTCGGGCCG	CASSLGDREQYF	In	0.000144945	0.000185714	36	TCRBV07-09	TCRBD02-01	TCRBJ02-07
ALL-1_IP_CD8_CAR-T	Human	TCRB	ATCCAGCGCACAGAGCAGGGGGACTCGGCCATGTATCTCTGTGCCAGCAGCTCAGCAGGGGATCGCGATACGCAGTATTTTGGCCCA	CASSSAGDRDTQYF	In	2.47065e-05	3.16557e-05	42	TCRBV07-09	TCRBD01-01	TCRBJ02-03
ALL-1_IP_CD8_CAR-T	Human	TCRB	TCTTTCTCCACCTTGGAGATCCAGCGCACAGAGCAGGGGGACTCGGCCATGTATCTCTGTGCCAGCCCAGGCTACACCTTCGGTTCG	CASPGYTF	In	0.000210829	0.000270129	24	TCRBV07-09	TCRBD01-01	TCRBJ01-02
ALL-1_IP_CD8_CAR-T	Human	TCRB	ATCCAGCGCACAGAGCAGGGGGACTCGGCCATGTATCTCTGTGCCAGCACCCAGGGGGCGGTCTATGAAAAACTGTTTTTTGGCAGT	CASTQGAVYEKLFF	In	0.00691124	0.00885516	42	TCRBV07-09	TCRBD01-01	TCRBJ01-04
ALL-1_IP_CD8_CAR-T	Human	TCRB	CTGAGCTCTCTGGAGCTGGGGGACTCAGCTTTGTATTTCTGTGCCAGCAGCGAACAAGGAGATAATTCACCCCTCCACTTTGGGAAC	CASSEQGDNSPLHF	In	0.000144945	0.000185714	42	TCRBV09-01	TCRBD02-01	TCRBJ01-06
ALL-1_IP_CD8_CAR-T	Human	TCRB	CTCTCTGGAGCTGGGGGACTCAGCTTTGTATTTCTGTGCCAGCAGCGTAGGGGCAGGTCGATGAACACTGAAGCTTTCTTTGGACAA		Out	0.000120238		47	TCRBV09-01	TCRBD01-01	TCRBJ01-01
ALL-1_IP_CD8_CAR-T	Human	TCRB	TCTCTGGAGCTGGGGGACTCAGCTTTGTATTTCTGTGCCAGCAGCGTATACGAGGCTCTCACTGGAAACACCATATATTTTGGAGAG	CASSVYEALTGNTIYF	In	4.11775e-05	5.27595e-05	48	TCRBV09-01	TCRBD02-01	TCRBJ01-03
ALL-1_IP_CD8_CAR-T	Human	TCRB	TCTCTGGAGCTGGGGGACTCAGCTTTGTATTTCTGTGCCAGCAGTCGTAATGACGGGGGGGCCCAAGAGACCCAGTACTTCGGGCCA	CASSRNDGGAQETQYF	In	6.58841e-06	8.44153e-06	48	TCRBV09-01	TCRBD02-01	TCRBJ02-05
ALL-1_IP_CD8_CAR-T	Human	TCRB	TCTCTGGAGCTGGGGGACTCAGCTTTGTATTTCTGTGCCAGCAGCGTAGGGGACAGAGCAACTAATGAAAAACTGTTTTTTGGCAGT	CASSVGDRATNEKLFF	In	6.4237e-05	8.23049e-05	48	TCRBV09-01	TCRBD01-01	TCRBJ01-04
ALL-1_IP_CD8_CAR-T	Human	TCRB	AACCTGAGCTCTCTGGAGCTGGGGGACTCAGCTTTGTATTTCTGTGCCAGCAGCGTCACTGAGCTTTCGTCCCAGCATTTTGGTGAT	CASSVTELSSQHF	In	0.000375539	0.000481167	39	TCRBV09-01	TCRBD02-01	TCRBJ01-05
ALL-1_IP_CD8_CAR-T	Human	TCRB	CTGAGCTCTCTGGAGCTGGGGGACTCAGCTTTGTATTTCTGTGCCAGCAGCGTAGATCAGCCCACAGATACGCAGTATTTTGGCCCA	CASSVDQPTDTQYF	In	2.63536e-05	3.37661e-05	42	TCRBV09-01	unresolved	TCRBJ02-03
ALL-1_IP_CD8_CAR-T	Human	TCRB	CTAAACCTGAGCTCTCTGGAGCTGGGGGACTCAGCTTTGTATTTCTGTGCCAGCAGCCGTCCTGGGGTGGAACAGTATTTTGGCCCA	CASSRPGVEQYF	In	7.57667e-05	9.70775e-05	36	TCRBV09-01	unresolved	TCRBJ02-03
ALL-1_IP_CD8_CAR-T	Human	TCRB	CTGAGCTCTCTGGAGCTGGGGGACTCAGCTTTGTATTTCTGTGCCAGCAGCGTTACAGGGGACCAAGAGACCCAGTACTTCGGGCCA	CASSVTGDQETQYF	In	9.88261e-06	1.26623e-05	42	TCRBV09-01	TCRBD01-01	TCRBJ02-05
ALL-1_IP_CD8_CAR-T	Human	TCRB	AGCTCTCTGGAGCTGGGGGACTCAGCTTTGTATTTCTGTGCCAGCAGCGCAGTCCCCGACAGCAATCAGCCCCAGCATTTTGGTGAT	CASSAVPDSNQPQHF	In	3.2942e-06	4.22076e-06	45	TCRBV09-01	unresolved	TCRBJ01-05
ALL-1_IP_CD8_CAR-T	Human	TCRB	AGCTCTCTGGAGCTGGGGGACTCAGCTTTGTATTTCTGTGCCAGCAGCTTAGGGGGGGTTACCCAAGAGACCCAGTACTTCGGGCCA	CASSLGGVTQETQYF	In	9.88261e-06	1.26623e-05	45	TCRBV09-01	TCRBD02-01	TCRBJ02-05
ALL-1_IP_CD8_CAR-T	Human	TCRB	CTCTGGAGCTGGGGGACTCAGCTTTGTATTTCTGTGCCAGCAGCGTAGGCGTCGGCTGTTGCTAATGAAAAACTGTTTTTTGGCAGT		Out	0.000130121		49	TCRBV09-01	unresolved	TCRBJ01-04
ALL-1_IP_CD8_CAR-T	Human	TCRB	GCCCTGCAGCCAGAAGACTCAGCCCTGTATCTCTGCGCCAGCAGCCAAGATCCGGGGAATCCATCCTACGAGCAGTACTTCGGGCCG	CASSQDPGNPSYEQYF	In	0.0037241	0.00477157	48	TCRBV04-01	TCRBD02-01	TCRBJ02-07
ALL-1_IP_CD8_CAR-T	Human	TCRB	CACCTACACGCCCTGCAGCCAGAAGACTCAGCCCTGTATCTCTGCGCCAGCAGCCTTTCGTTAAATGAAAAACTGTTTTTTGGCAGT	CASSLSLNEKLFF	In	0.00417376	0.00534771	39	TCRBV04-01	TCRBD02-01	TCRBJ01-04
ALL-1_IP_CD8_CAR-T	Human	TCRB	GCCCTGCAGCCAGAAGACTCAGCCCTGTATCTCTGCGCCAGCAGCCAAGAGAGAAACACTTTAATCTATGGCTACACCTTCGGTTCG	CASSQERNTLIYGYTF	In	9.7179e-05	0.000124513	48	TCRBV04-01	unresolved	TCRBJ01-02
ALL-1_IP_CD8_CAR-T	Human	TCRB	CTACACGCCCTGCAGCCAGAAGACTCAGCCCTGTATCTCTGCGCCAGCAGCCAGGGATCAAGGGTCGCTGGGCAGTACTTCGGGCCG	CASSQGSRVAGQYF	In	0.000639076	0.000818828	42	TCRBV04-01	unresolved	TCRBJ02-07
ALL-1_IP_CD8_CAR-T	Human	TCRB	CACGCCCTGCAGCCAGAAGACTCAGCCCTGTATCTCTGCGCCAGCAGCCGACTAGCGGGGGACCAAGAGACCCAGTACTTCGGGCCA	CASSRLAGDQETQYF	In	3.2942e-06	4.22076e-06	45	TCRBV04-01	TCRBD02-01	TCRBJ02-05
ALL-1_IP_CD8_CAR-T	Human	TCRB	GCCCTGCAGCCAGAAGACTCAGCCCTGTATCTCTGCGCCAGCAGCCAAGAGTCGGGACAGGGCAGAACTGAAGCTTTCTTTGGACAA	CASSQESGQGRTEAFF	In	0.00069343	0.000888471	48	TCRBV04-01	TCRBD01-01	TCRBJ01-01
ALL-1_IP_CD8_CAR-T	Human	TCRB	CCTGCAGCCAGAAGACTCAGCCCTGTATCTCTGCGCCAGCAGCCTTCAGGGTGGGAGGCAACTAAATGAAAAACTGTTTTTGGCAGT		Out	3.2942e-06		50	TCRBV04-01	TCRBD02-01	TCRBJ01-04
ALL-1_IP_CD8_CAR-T	Human	TCRB	TACACGCCCTGCAGCCAGAAGACTCAGCCCTGTATCTCTGCGCCAGCAGCCAAGCGGGGACGCTATAGCGAGCAGTACTTCGGGCCG		Out	1.31768e-05		43	TCRBV04-01	unresolved	TCRBJ02-07
ALL-1_IP_CD8_CAR-T	Human	TCRB	CTACACGCCCTGCAGCCAGAAGACTCAGCCCTGTATCTCTGCGCCAGCAGCCAAGATAGAAAGGGAATTGAGCAGTTCTTCGGGCCA	CASSQDRKGIEQFF	In	0.00137368	0.00176006	42	TCRBV04-01	unresolved	TCRBJ02-01
ALL-1_IP_CD8_CAR-T	Human	TCRB	CACCTACACGCCCTGCAGCCAGAAGACTCAGCCCTGTATCTCTGTGCCAGCAGCCAAGGCTACACAGATACGCAGTATTTTGGCCCA	CASSQGYTDTQYF	In	6.58841e-06	8.44153e-06	39	TCRBV04-01	TCRBD02-01	TCRBJ02-03
ALL-1_IP_CD8_CAR-T	Human	TCRB	CTACACGCCCTGCAGCCAGAAGACTCAGCCCTGTATCTCTGCGCCAGCAGCCAAGATCGGGCTAACAATGAGCAGTTCTTCGGGCCA	CASSQDRANNEQFF	In	0.000131768	0.000168831	42	TCRBV04-01	unresolved	TCRBJ02-01
ALL-1_IP_CD8_CAR-T	Human	TCRB	GCCCTGCAGCCAGAAGACTCAGCCCTGTATCTCTGCGCCAGCAGCCACCCGGGACCTGGGGGTGCTTACGGCTACACCTTCGGTTCG	CASSHPGPGGAYGYTF	In	0.000115297	0.000147727	48	TCRBV04-01	unresolved	TCRBJ01-02
ALL-1_IP_CD8_CAR-T	Human	TCRB	CTGAAGATCCGGTCCACAAAGCTGGAGGACTCAGCCATGTACTTCTGTGCCAGCAACCCGGACAGGACCATTCAGTACTTCGGCGCC	CASNPDRTIQYF	In	5.10602e-05	6.54218e-05	36	TCRBV02-01	TCRBD01-01	TCRBJ02-04
ALL-1_IP_CD8_CAR-T	Human	TCRB	AAGATCCGGTCCACAAAGCTGGAGGACTCAGCCATGTACTTCTGTGCCAGCAGTGGGCCTTGGGGACAGGAGCAGTTCTTCGGGCCA	CASSGPWGQEQFF	In	3.12949e-05	4.00972e-05	39	TCRBV02-01	TCRBD01-01	TCRBJ02-01
ALL-1_IP_CD8_CAR-T	Human	TCRB	ATCCGGTCCACAAAGCTGGAGGACTCAGCCATGTACTTCTGTGCCAGCAGTGATCAGGGGCTAAACTATGGCTACACCTTCGGTTCG	CASSDQGLNYGYTF	In	5.27073e-05	6.75322e-05	42	TCRBV02-01	TCRBD01-01	TCRBJ01-02
ALL-1_IP_CD8_CAR-T	Human	TCRB	ATCCGGTCCACAAAGCTGGAGGACTCAGCCATGTACTTCTGTGCCAGCAGTGAGAGTTATAGCAATCAGCCCCAGCATTTTGGTGAT	CASSESYSNQPQHF	In	5.76486e-05	7.38633e-05	42	TCRBV02-01	TCRBD02-01	TCRBJ01-05
ALL-1_IP_CD8_CAR-T	Human	TCRB	TCCACAAAGCTGGAGGACTCAGCCATGTACTTCTGTGCCAGCAGTGTTCTCAAAGGGACAGGGACCTACGAGCAGTACTTCGGGCCG	CASSVLKGTGTYEQYF	In	0.000276713	0.000354544	48	TCRBV02-01	TCRBD01-01	TCRBJ02-07
ALL-1_IP_CD8_CAR-T	Human	TCRB	ATCCGGTCCACAAAGCTGGAGGACTCAGCCATGTACTTCTGTGCCAGCAGGGGACAGGGGTTAGACAATGAGCAGTTCTTCGGGCCA	CASRGQGLDNEQFF	In	3.2942e-05	4.22076e-05	42	TCRBV02-01	TCRBD01-01	TCRBJ02-01
ALL-1_IP_CD8_CAR-T	Human	TCRB	ATCCGGTCCACAAAGCTGGAGGACTCAGCCATGTACTTCTGTGCCAGGACCATGGAGGGATCGAGCACTGAAGCTTTCTTTGGACAA	CARTMEGSSTEAFF	In	3.78833e-05	4.85388e-05	42	TCRBV02-01	TCRBD02-01	TCRBJ01-01
ALL-1_IP_CD8_CAR-T	Human	TCRB	CGGTCCACAAAGCTGGAGGACTCAGCCATGTACTTCTGTGCCAGCAGCGCAAACCGGGGGGCCAAAGAGACCCAGTACTTCGGGCCA	CASSANRGAKETQYF	In	6.09428e-05	7.80841e-05	45	TCRBV02-01	TCRBD02-01	TCRBJ02-05
ALL-1_IP_CD8_CAR-T	Human	TCRB	CGGTCCACAAAGCTGGAGGACTCAGCCATGTACTTCTGTGCCAGCAGGAGGACAGGGAATTCTAAAGAGACCCAGTACTTCGGGCCA	CASRRTGNSKETQYF	In	3.78833e-05	4.85388e-05	45	TCRBV02-01	TCRBD01-01	TCRBJ02-05
ALL-1_IP_CD8_CAR-T	Human	TCRB	TCCGGTCCACAAAGCTGGAGGACTCAGCCATGTACTTCTGTGCCAGCTCCTTCTACAGTAGGGTTCTATGGCTACACCTTCGGTTCG		Out	0.00195017		43	TCRBV02-01	unresolved	TCRBJ01-02
ALL-1_IP_CD8_CAR-T	Human	TCRB	CTGAAGATCCGGTCCACAAAGCTGGAGGACTCAGCCATGTACTTCTGTGCCAGCAGTCGACAGACCTACGAGCAGTACTTCGGGCCG	CASSRQTYEQYF	In	7.74138e-05	9.91879e-05	36	TCRBV02-01	TCRBD01-01	TCRBJ02-07
ALL-1_IP_CD8_CAR-T	Human	TCRB	CAAAGCTGGAGGACTCAGCCATGTACTTCTGTGCCAGCAGTGAAGCCGAGACAGGAAACAACTTTCTACGAGCAGTACTTCGGGCCG		Out	3.2942e-06		52	TCRBV02-01	TCRBD01-01	TCRBJ02-07
ALL-1_IP_CD8_CAR-T	Human	TCRB	TGAGCTCTCTGGAGCTGGGGGACTCAGCTTTGTATTTCTGTGCCAGCAGCGTAGCACAGGGAATTGACTGAAGCTTTCTTTGGACAA		Out	3.45891e-05		43	TCRBV09-01	TCRBD01-01	TCRBJ01-01
ALL-1_IP_CD8_CAR-T	Human	TCRB	CTCTCTGGAGCTGGGGGACTCAGCTTTGTATTTCTGTGCCAGCAGCGCCAGAGGAGGGGGCCGCGAGAGACCCAGTACTTCGGGCCA		Out	6.75312e-05		47	TCRBV09-01	TCRBD01-01	TCRBJ02-05
ALL-1_IP_CD8_CAR-T	Human	TCRB	CTAAACCTGAGCTCTCTGGAGCTGGGGGACTCAGCTTTGTATTTCTGTGCCAGCAGCGTAGGAGAAGATACGCAGTATTTTGGCCCA	CASSVGEDTQYF	In	0.00012518	0.000160389	36	TCRBV09-01	TCRBD02-01	TCRBJ02-03
ALL-1_IP_CD8_CAR-T	Human	TCRB	CTGGAGCTGGGGGACTCAGCTTTGTATTTCTGTGCCAGCAGCCATTCAAATTTTTCACCGGATCTGAACACCATATATTTTGGAGAG	CASSHSNFSPDLNTIYF	In	4.94131e-06	6.33114e-06	51	TCRBV09-01	unresolved	TCRBJ01-03
ALL-1_IP_CD8_CAR-T	Human	TCRB	TGAGCTCTCTGGAGCTGGGGGACTCAGCTTTGTATTTCTGTGCCAGCAGCGTGGGGGGGGCCCGGGCAGCCCCAGCATTTTGGTGAT		Out	3.2942e-06		43	TCRBV09-01	TCRBD02-01	TCRBJ01-05
ALL-1_IP_CD8_CAR-T	Human	TCRB	AACCTGAGCTCTCTGGAGCTGGGGGACCCAGCTTTGTATTTCTGTGCCAGCGCTGCGGGGGAATCAAAGGAGTAGTACTTCGGGCCG	CASAAGESKE*YF	Stop	3.2942e-06		39	TCRBV09-01	TCRBD02-01	TCRBJ02-07
ALL-1_IP_CD8_CAR-T	Human	TCRB	TCTCTGGAGCTGGGGGACTCAGCTTTGTATTTCTGTGCCAGCAGCGCGCGACCGACAGATTGGGATTCACCCCTCCACTTTGGGAAC	CASSARPTDWDSPLHF	In	9.05906e-05	0.000116071	48	TCRBV09-01	TCRBD01-01	TCRBJ01-06
ALL-1_IP_CD8_CAR-T	Human	TCRB	AGCTGGGGGACTCAGCTTTGTATTTCTGTGCCAGCAGCGTAGACCCCCCCGACTAGCGGGGATGACAATGAGCAGTTCTTCGGGCCA		Out	3.2942e-06		55	TCRBV09-01	TCRBD02-01	TCRBJ02-01
ALL-1_IP_CD8_CAR-T	Human	TCRB	CTGAGCTCTCTGGAGCTGGGGGACTCAGCTTTGTATTTCTGTGCCAGCAGCGTAGGTAGGGTTACAGATACGCAGTATTTTGGCCCA	CASSVGRVTDTQYF	In	7.41196e-05	9.49672e-05	42	TCRBV09-01	unresolved	TCRBJ02-03
ALL-1_IP_CD8_CAR-T	Human	TCRB	GAGCTGGGGGACTCAGCTTTGTATTTCTGTGCCAGCAGTGAGCCGCGTGGGGAGCGGGGGGGGACCGGGGAGCTGTTTTTTGGAGAA	CASSEPRGERGGTGELFF	In	6.58841e-06	8.44153e-06	54	TCRBV09-01	TCRBD02-01	TCRBJ02-02
ALL-1_IP_CD8_CAR-T	Human	TCRB	AGCTCTCTGGAGCTGGGGGACTCAGCTTTGTATTTCTGTGCCAGCAGCCCACTGGACATGACGAACACTGAAGCTTTCTTTGGACAA	CASSPLDMTNTEAFF	In	4.94131e-06	6.33114e-06	45	TCRBV09-01	TCRBD01-01	TCRBJ01-01
ALL-1_IP_CD8_CAR-T	Human	TCRB	CTGGAGCTGGGGGACTCAGCTTTGTATTTCTGTGCCAGCTTTGTTCTGTACAAACAAAGTCGGGCCAACGTCCTGACTTTCGGGGCC	CASFVLYKQSRANVLTF	In	4.61189e-05	5.90907e-05	51	TCRBV09-01	TCRBD01-01	TCRBJ02-06
ALL-1_IP_CD8_CAR-T	Human	TCRB	CACACCCTGCAGCCAGAAGACTCGGCCCTGTATCTCTGTGCCAGCAGCCAGACATTAGGTTCAATCTATGGCTACACCTTCGGTTCG	CASSQTLGSIYGYTF	In	0.000240477	0.000308116	45	TCRBV04-02	TCRBD01-01	TCRBJ01-02
ALL-1_IP_CD8_CAR-T	Human	TCRB	CTGCAGCCAGAAGACTCGGCCCTGTATCTCTGTGCCAGCAGCTTGTACCCGTGGCAGGGTAACACCGGGGAGCTGTTTTTTGGAGAA	CASSLYPWQGNTGELFF	In	3.2942e-06	4.22076e-06	51	TCRBV04-02	TCRBD01-01	TCRBJ02-02
ALL-1_IP_CD8_CAR-T	Human	TCRB	ACCCTGCAGCCAGAAGACTCGGCCCTGTATCTCTGTGCCAGCAGCCAAGATCCAGGTAACCCGTCCTACGAGCAGTACTTCGGGCCG	CASSQDPGNPSYEQYF	In	6.58841e-06	8.44153e-06	48	TCRBV04-02	TCRBD01-01	TCRBJ02-07
ALL-1_IP_CD8_CAR-T	Human	TCRB	CTTCACCTACACACCCTGCAGCCAGAAGACTCGGCCCTGTATCTCTGTGCCAGCAGCCAAGGATTAGATACGCAGTATTTTGGCCCA	CASSQGLDTQYF	In	0.000220712	0.000282791	36	TCRBV04-02	unresolved	TCRBJ02-03
ALL-1_IP_CD8_CAR-T	Human	TCRB	CACACCCTGCAGCCAGAAGACTCGGCCCTGTATCTCTGTGCCAGCAGCCAGACTCGCACAAGTGGGAATGAGCAGTTCTTCGGGCCA	CASSQTRTSGNEQFF	In	3.2942e-06	4.22076e-06	45	TCRBV04-02	TCRBD02-01	TCRBJ02-01
ALL-1_IP_CD8_CAR-T	Human	TCRB	CACACCCTGCAGCCAGAAGACTCGGCCCTGTATCTCTGTGCCAGCAGCTTGGCTGAGGGGACCACAGATACGCAGTATTTTGGCCCA	CASSLAEGTTDTQYF	In	6.58841e-06	8.44153e-06	45	TCRBV04-02	unresolved	TCRBJ02-03
ALL-1_IP_CD8_CAR-T	Human	TCRB	CAGCCAGAAGACTCGGCCCTGTATCTCTGTGCCAGCAGCCAAGACGGCGGGGTAGCGGGGCGAGCAGATACGCAGTATTTTGGCCCA	CASSQDGGVAGRADTQYF	In	1.48239e-05	1.89934e-05	54	TCRBV04-02	TCRBD02-01	TCRBJ02-03
ALL-1_IP_CD8_CAR-T	Human	TCRB	CACCTACACACCCTGCAGCCAGAAGACTCGGCCCTGTATCTCTGTGCCAGCAGCCACCCTTTAGCCGGGGAGCTGTTTTTTGGAGAA	CASSHPLAGELFF	In	4.44717e-05	5.69803e-05	39	TCRBV04-02	TCRBD02-01	TCRBJ02-02
ALL-1_IP_CD8_CAR-T	Human	TCRB	CTTCACCTACACACCCTGCAGCCAGAAGACTCGGCCCTGTATCTCTGTGCCAGCAGCCAAGCTGGTTATGGCTACACCTTCGGTTCG	CASSQAGYGYTF	In	3.45891e-05	4.4318e-05	36	TCRBV04-02	unresolved	TCRBJ01-02
ALL-1_IP_CD8_CAR-T	Human	TCRB	CTTCACCTACACACCCTGCAGCCAGAAGACTCGGCCCTGTATCTCTGTGCCAGCAGCTTGGCCTACTACGAGCAGTACTTCGGGCCG	CASSLAYYEQYF	In	9.88261e-06	1.26623e-05	36	TCRBV04-02	unresolved	TCRBJ02-07
ALL-1_IP_CD8_CAR-T	Human	TCRB	CACCTACACACCCTGCAGCCAGAAGACTCGGCCCTGTATCTCTGTGCCAGCAGCAAGTTTAGGGTCGAGCCCCAGCATTTTGGTGAT	CASSKFRVEPQHF	In	3.62362e-05	4.64284e-05	39	TCRBV04-02	unresolved	TCRBJ01-05
ALL-1_IP_CD8_CAR-T	Human	TCRB	CCAGAAGACTCGGCCCTGTATCTCTGTGCCAGCAGCCAAGAAGGTTTTGGGCTAGCGGGGGAACAAGAGACCCAGTACTTCGGGCCA	CASSQEGFGLAGEQETQYF	In	2.63536e-05	3.37661e-05	57	TCRBV04-02	TCRBD02-01	TCRBJ02-05
ALL-1_IP_CD8_CAR-T	Human	TCRB	AATGTGAGCACCTTGGAGCTGGGGGACTCGGCCCTTTATCTTTGCGCCAGCAGAGACGGAAGCGGGGACGAGCAGTACTTCGGGCCG	CASRDGSGDEQYF	In	0.000110356	0.000141396	39	TCRBV05-01	TCRBD02-01	TCRBJ02-07
ALL-1_IP_CD8_CAR-T	Human	TCRB	GTGAGCACCTTGGAGCTGGGGGACTCGGCCCTTTATCTTTGCGCCAGCAGCCGCGGACAGGGGGCTGCTGAAGCTTTCTTTGGACAA	CASSRGQGAAEAFF	In	0.000317891	0.000407304	42	TCRBV05-01	TCRBD01-01	TCRBJ01-01
ALL-1_IP_CD8_CAR-T	Human	TCRB	ACCTTGGAGCTGGGGGACTCGGCCCTTTATCTTTGCGCCAGCAGACCCGGCTTAACAGGAGTAATCGGGACCCAGTACTTCGGGCCA	CASRPGLTGVIGTQYF	In	6.58841e-06	8.44153e-06	48	TCRBV05-01	TCRBD01-01	TCRBJ02-05
ALL-1_IP_CD8_CAR-T	Human	TCRB	GGAGCTGGGGGACTCGGCCCTTTATCTTTGCGCCAGCAGCTTGGAATGGCAGACAATTTCGGGAACACTGAAGCTTTCTTTGGACAA		Out	4.11775e-05		53	TCRBV05-01	TCRBD01-01	TCRBJ01-01
ALL-1_IP_CD8_CAR-T	Human	TCRB	GACTCGGCCCTTTATCTTTGCGCCAGCAGCCCCCTACTCACCGGGACAGGGTACCTACCGAACACCGGGGAGCTGTTTTTTGGAGAA	CASSPLLTGTGYLPNTGELFF	In	4.61189e-05	5.90907e-05	63	TCRBV05-01	TCRBD01-01	TCRBJ02-02
ALL-1_IP_CD8_CAR-T	Human	TCRB	AGCACCTTGGAGCTGGGGGACTCGGCCCTTTATCTTTGCGCCAGCAGCTTGGAGTATGGGCTCAATCAGCCCCAGCATTTTGGTGAT	CASSLEYGLNQPQHF	In	1.15297e-05	1.47727e-05	45	TCRBV05-01	TCRBD01-01	TCRBJ01-05
ALL-1_IP_CD8_CAR-T	Human	TCRB	AGCACCTTGGAGCTGGGGGACTCGGCCCTTTATCTTTGCGCCACAAAAAAGGGACAGAGCCTTAACTATGGCTACACCTTCGGTTCG	CATKKGQSLNYGYTF	In	0.000884494	0.00113327	45	TCRBV05-01	TCRBD01-01	TCRBJ01-02
ALL-1_IP_CD8_CAR-T	Human	TCRB	AGCACCTTGGAGCTGGGGGACTCGGCCCTTTATCTTTGCGCCAGCAGCTTCCTAACTAGCAACCAAGAGACCCAGTACTTCGGGCCA	CASSFLTSNQETQYF	In	3.45891e-05	4.4318e-05	45	TCRBV05-01	TCRBD02-01	TCRBJ02-05
ALL-1_IP_CD8_CAR-T	Human	TCRB	AGCACCTTGGAGCTGGGGGACTCGGCCCTTTATCTTTGCGCCAGCAGCTCCGGGACAGGGCGGACAGATACGCAGTATTTTGGCCCA	CASSSGTGRTDTQYF	In	2.63536e-05	3.37661e-05	45	TCRBV05-01	TCRBD01-01	TCRBJ02-03
ALL-1_IP_CD8_CAR-T	Human	TCRB	ATGAATGTGAGCACCTTGGAGCTGGGGGACTCGGCCCTTTATCTTTGCGCCAGCAGCTTGTGGGGCGTGGCGCAGTATTTTGGCCCA	CASSLWGVAQYF	In	1.97652e-05	2.53246e-05	36	TCRBV05-01	TCRBD01-01	TCRBJ02-03
ALL-1_IP_CD8_CAR-T	Human	TCRB	ACCTTGGAGCTGGGGGACTCGGCCCTTTATCTTTGCGCCAGCAGCTTGGTGGGTAGGACAGGGGGCTATGAAGCTTTCTTTGGACAA	CASSLVGRTGGYEAFF	In	3.45891e-05	4.4318e-05	48	TCRBV05-01	TCRBD01-01	TCRBJ01-01
ALL-1_IP_CD8_CAR-T	Human	TCRB	GGCACCTTGGAGCTGGGGGACTCGGCCCTTTATCTTTGCGCCAGCAGCCCCACAGCGAATAGCAATCAGCCCCAGCATTTTGGTGAT	CASSPTANSNQPQHF	In	1.15297e-05	1.47727e-05	45	TCRBV05-01	unresolved	TCRBJ01-05
ALL-1_IP_CD8_CAR-T	Human	TCRB	CGCACAGAGCAGGGGGACTCGGCCCTGTATCTCTGCGCCAGCAGCCAAGAGCGGTAGTTAGCCAAAAACATTCAGTACTTCGGCGCC	CASSQER*LAKNIQYF	Stop	6.58841e-06		48	TCRBV07-09	TCRBD02-01	TCRBJ02-04
ALL-1_IP_CD8_CAR-T	Human	TCRB	CAGCGCACAGAGCAGGGGGACTCGGCCATGTATCTCTGTGCCAGCAGCTTAGCGGGGGTTGGGGTGGACATTCAGTACTTCGGCGCC	CASSLAGVGVDIQYF	In	1.97652e-05	2.53246e-05	45	TCRBV07-09	unresolved	TCRBJ02-04
ALL-1_IP_CD8_CAR-T	Human	TCRB	TTGGAGATCCAGCGCACAGAGCAGGGGGACTCGGCCATGTATCTCTGTGCCAGCAGCTTAGAATCCCACGAGCAGTACTTCGGGCCG	CASSLESHEQYF	In	0.000332715	0.000426297	36	TCRBV07-09	unresolved	TCRBJ02-07
ALL-1_IP_CD8_CAR-T	Human	TCRB	ACAGAGCAGGGGGACTCGGCCATGTATCTCTGTGCCAGCAGTGAATAATCAGTTCGGAACGTCGACTATGGCTACACCTTCGGTTCG	CASSE*SVRNVDYGYTF	Stop	9.55319e-05		51	TCRBV07-09	unresolved	TCRBJ01-02
ALL-1_IP_CD8_CAR-T	Human	TCRB	CTGAAGATCCAGCGCACAGAGCAGGGGGACTCGGCCATGTATCTCTGTGCCGCGAGCCCAGACGGGTGGGAGCAGTACTTCGGGCCG	CAASPDGWEQYF	In	6.58841e-06	8.44153e-06	36	TCRBV07-09	TCRBD02-01	TCRBJ02-07
ALL-1_IP_CD8_CAR-T	Human	TCRB	TTGGAGATCCAGCGCACAGAGCAGGGGGACTCGGCCATGTATCTCTGTGCCAGAAGCTTCCTCAGGGCCGAAGCTTTCTTTGGACAA	CARSFLRAEAFF	In	9.88261e-06	1.26623e-05	36	TCRBV07-09	TCRBD01-01	TCRBJ01-01
ALL-1_IP_CD8_CAR-T	Human	TCRB	GAGCAGGGGGACTCGGCCATGTATCTCTGTGCCAGCAGCTCGCCGGGACAGGGGGCGGTAGGGGCCAACGTCCTGACTTTCGGGGCC	CASSSPGQGAVGANVLTF	In	1.31768e-05	1.68831e-05	54	TCRBV07-09	TCRBD01-01	TCRBJ02-06
ALL-1_IP_CD8_CAR-T	Human	TCRB	ACTCTGAAGATCCAGCGCACAGAGCAGGGGGACTCGGCCATGTATCTCTGTGCCAGCAGCTTATCCTACACCGCGCATTTTGGTGAT	CASSLSYTAHF	In	9.88261e-06	1.26623e-05	33	TCRBV07-09	unresolved	TCRBJ01-05
ALL-1_IP_CD8_CAR-T	Human	TCRB	GAGATCCAGCGCACAGAGCAGGGGGACTCGGCCATGTATCTCTGTGCCAGCAGCTACCCCGGTGACTATGGCTACACCTTCGGTTCG	CASSYPGDYGYTF	In	0.000131768	0.000168831	39	TCRBV07-09	TCRBD02-01	TCRBJ01-02
ALL-1_IP_CD8_CAR-T	Human	TCRB	GAGATCCAGCGCACAGAGCAGGGGGACTCGGCCATGTATCTCTGTGCCAGCAGCTCCTCCAGGGCTGGGGAGCAGTACTTCGGGCCG	CASSSSRAGEQYF	In	0.000116944	0.000149837	39	TCRBV07-09	TCRBD01-01	TCRBJ02-07
ALL-1_IP_CD8_CAR-T	Human	TCRB	AGATCCAGCGCACAGAGCAGGGGGACTCGGCCATGTATCTCTGTGCCAGCAGCTTCGATAGACGCGGGGGGCTACACCTTCGGTTCG		Out	6.58841e-06		40	TCRBV07-09	TCRBD02-01	TCRBJ01-02
ALL-1_IP_CD8_CAR-T	Human	TCRB	TCCAGCGCACAGAGCAGGGGGACTCGGCCATGTATCTCTGTGCCAGCAGCCGATAAGGTGATGACCACTGAAGCTTTCTTTGGACAA		Out	0.000275066		43	TCRBV07-09	unresolved	TCRBJ01-01
ALL-1_IP_CD8_CAR-T	Human	TCRB	CTGAGCTCTCTGGAGCTGGGGGACTCAGCTTTGTATTTCTGTGCCAGCAGCGTGGGGGGGCCCGGGCAGCCCCAGCATTTTGGTGAT	CASSVGGPGQPQHF	In	2.30594e-05	2.95453e-05	42	TCRBV09-01	TCRBD02-01	TCRBJ01-05
ALL-1_IP_CD8_CAR-T	Human	TCRB	CTGAGCTCTCTGGAGCTGGGGGACTCAGCTTTGTATTTCTGTGCCAGCAGCGGGGCAGAAGTGGCCTATGGCTACACCTTCGGTTCG	CASSGAEVAYGYTF	In	5.76486e-05	7.38633e-05	42	TCRBV09-01	TCRBD01-01	TCRBJ01-02
ALL-1_IP_CD8_CAR-T	Human	TCRB	TCTCTGGAGCTGGGGGACTCAGCTTTGTATTTCTGTGCCAGCAGCCCACAGGGTGATCTGGTGAACACTGAAGCTTTCTTTGGACAA	CASSPQGDLVNTEAFF	In	0.000214123	0.00027435	48	TCRBV09-01	TCRBD01-01	TCRBJ01-01
ALL-1_IP_CD8_CAR-T	Human	TCRB	TGGAGCTGGGGGACTCAGCTTTGTATTTCTGTGCCAGCACCTATCCTCCAATGCCCTCTGGGGCCAACGTCCTGACTTTCGGGGCCG		Out	3.2942e-06		52	TCRBV09-01	TCRBD01-01	TCRBJ02-07
ALL-1_IP_CD8_CAR-T	Human	TCRB	CTGAGCTCTCTGGAGCTGGGGGACTCAGCTTTGTATTTCTGTGCCAGCAATGACGACACTGACCCCTATGGCTACACCTTCGGTTCG	CASNDDTDPYGYTF	In	3.12949e-05	4.00972e-05	42	TCRBV09-01	TCRBD01-01	TCRBJ01-02
ALL-1_IP_CD8_CAR-T	Human	TCRB	TGAGCTCTCTGGAGCTGGGGGACTCAGCTTTGTATTTCTGTGCCAGCAGCGTACCCGCCCGACAGAGAGCCCCAGCATTTTGGTGAT		Out	6.25899e-05		43	TCRBV09-01	TCRBD01-01	TCRBJ01-05
ALL-1_IP_CD8_CAR-T	Human	TCRB	CTGAGCTCTCTGGAGCTGGGGGACTCAGCTTTGTATTTCTGTGCCAGCAGCGTAGGTACCCCTTGGGCTGGCCGGATCTTTGGACAA	CASSVGTPWAGRIF	In	9.22377e-05	0.000118181	42	TCRBV09-01	TCRBD01-01	TCRBJ01-01
ALL-1_IP_CD8_CAR-T	Human	TCRB	CTCTCTGGAGCTGGGGGACTCAGCTTTGTATTTCTGTGCCAGCAGCGTTAACTCCCGCAGGGGCCCCACGAGCAGTACTTCGGGCCG		Out	5.27073e-05		47	TCRBV09-01	TCRBD01-01	TCRBJ02-07
ALL-1_IP_CD8_CAR-T	Human	TCRB	CCTGAGCTCTCTGGAGCTGGGGACTCAGCTTTGTATTTCTGTGCCAGCAGCGTAGGGGGCCCAGGCCAGCCCCAGCATTTTGGTGAT	CASSVGGPGQPQHF	In	6.58841e-06	8.44153e-06	42	TCRBV09-01	TCRBD01-01	TCRBJ01-05
ALL-1_IP_CD8_CAR-T	Human	TCRB	CTCTCTGGAGCTGGGGGACTCAGCTTTGTATTTCTGTGCCAGCAGCGGGAGGATGACAGGGAACACCGGGGAGCTGTTTTTGGAGAA		Out	4.94131e-06		47	TCRBV09-01	TCRBD01-01	TCRBJ02-02
ALL-1_IP_CD8_CAR-T	Human	TCRB	AGCTCTCTGGAGCTGGGGGACTCAGCTTTGTATTTCTGTGCCAGCAGCGAAGGGACCGGATCCTACAATGAGCAGTTCTTCGGGCCA	CASSEGTGSYNEQFF	In	4.94131e-06	6.33114e-06	45	TCRBV09-01	unresolved	TCRBJ02-01
ALL-1_IP_CD8_CAR-T	Human	TCRB	AGCTCTCTGGAGCTGGGGGACTCAGCTTTGTATTTCTGTGCCAGCAGCGGTGGACTGATCTGGGACTATGGCTACACCTTCGGTTCG	CASSGGLIWDYGYTF	In	0.00102285	0.00131055	45	TCRBV09-01	TCRBD02-01	TCRBJ01-02
ALL-1_IP_CD8_CAR-T	Human	TCRB	ACACGCCCTGCAGCCAGAAGACTCAGCCCTGTATCTCTGCGCCAGCAGCCAAGCGGGGCGACTTATGAAAAACTGTTTTTTGGCAGT		Out	6.58841e-06		44	TCRBV04-01	unresolved	TCRBJ01-04
ALL-1_IP_CD8_CAR-T	Human	TCRB	CACCTACACGCCCTGCAGCCAGAAGACTCAGCCCTGTATCTCTGCGCCAGCAGTGGGACAGCGGGAAACACCATATATTTTGGAGAG	CASSGTAGNTIYF	In	4.94131e-06	6.33114e-06	39	TCRBV04-01	TCRBD01-01	TCRBJ01-03
ALL-1_IP_CD8_CAR-T	Human	TCRB	CTGCAGCCAGAAGACTCAGCCCTGTATCTATGCGCCAGCAGCCGTGGATTCCAGAACCGAAAGACCTATGGCTACACCTTCGGTTCG	CASSRGFQNRKTYGYTF	In	1.15297e-05	1.47727e-05	51	TCRBV04-01	unresolved	TCRBJ01-02
ALL-1_IP_CD8_CAR-T	Human	TCRB	CACCTACACGCCCTGCAGCCAGAAGACTCAGCCCTGTATCTCTGCGCCAGTCAGGGGGCGAACACCGGGGAGCTGTTTTTTGGAGAA	CASQGANTGELFF	In	1.6471e-05	2.11038e-05	39	TCRBV04-01	TCRBD01-01	TCRBJ02-02
ALL-1_IP_CD8_CAR-T	Human	TCRB	GCCAGAAGACTCAGCCCTGTATCTCTGCGCCAGCAGCCAAGTAGGCAGGGGGCCAAACATCCTGGAAACACCATATATTTTGGAGAG		Out	5.76486e-05		56	TCRBV04-01	TCRBD01-01	TCRBJ01-03
ALL-1_IP_CD8_CAR-T	Human	TCRB	CTACACGCCCTGCAGCCAGAAGACTCAGCCCTGTATCTCTGCGCCAGCAGCCCAGGACAGGGGATGTACGAGCAGTACTTCGGGCCG	CASSPGQGMYEQYF	In	0.00118427	0.00151736	42	TCRBV04-01	TCRBD01-01	TCRBJ02-07
ALL-1_IP_CD8_CAR-T	Human	TCRB	CACGCCCTGCAGCCAGAAGACTCAGCCCTGTATCTCTGCGCCAGCAGTCCCGGGACAGGGGCCCTCTATGGCTACACCTTCGGTTCG	CASSPGTGALYGYTF	In	1.81181e-05	2.32142e-05	45	TCRBV04-01	TCRBD01-01	TCRBJ01-02
ALL-1_IP_CD8_CAR-T	Human	TCRB	CTACACGCCCTGCAGCCAGAAGACTCAGCCCTGTATCTCTGCGCCAGCAGCCAAGAGGACAGAAACACTGAAGCTTTCTTTGGACAA	CASSQEDRNTEAFF	In	0.000536955	0.000687984	42	TCRBV04-01	TCRBD01-01	TCRBJ01-01
ALL-1_IP_CD8_CAR-T	Human	TCRB	CTACACGCCCTGCAGCCAGAAGACTCAGCCCTGTATCTCTGCGCCAGCAGCCAAGATCGGAAGGGAGTCATTCAGTACTTCGGCGCC	CASSQDRKGVIQYF	In	0.00026683	0.000341882	42	TCRBV04-01	TCRBD02-01	TCRBJ02-04
ALL-1_IP_CD8_CAR-T	Human	TCRB	GCCCTGCAGCCAGAAGACTCAGCCCTGTATCTCTGCGCCAGCAGCCACGCGCAGGGACAGGGGAACACTGAAGCTTTCTTTGGACAA	CASSHAQGQGNTEAFF	In	3.2942e-06	4.22076e-06	48	TCRBV04-01	TCRBD01-01	TCRBJ01-01
ALL-1_IP_CD8_CAR-T	Human	TCRB	ACCTACACGCCCTGCAGCCAGAAGACTCAGCCCTGTATCTCTGCGCCAGCAGCCAGAGACTAGCGATAGACCCAGTACTTCGGGCCA		Out	4.94131e-06		40	TCRBV04-01	TCRBD02-01	TCRBJ02-05
ALL-1_IP_CD8_CAR-T	Human	TCRB	GCCCTGCAGCCAGAAGACTCAGCCCTGTATCTCTGCGCCAGCAGCCAAGATCCAGGTAACCCGTCCTACGAGCAGTACTTCGGGCCG	CASSQDPGNPSYEQYF	In	0.002105	0.00269707	48	TCRBV04-01	TCRBD01-01	TCRBJ02-07
ALL-1_IP_CD8_CAR-T	Human	TCRB	CTACACACCCTGCAGCCAGAAGACTCGGCCCTGTATCTCTGTGCCAGCAGCCAAGAAGGTGCAGGGGATGAAGCTTTCTTTGGACAA	CASSQEGAGDEAFF	In	3.2942e-06	4.22076e-06	42	TCRBV04-02	TCRBD01-01	TCRBJ01-01
ALL-1_IP_CD8_CAR-T	Human	TCRB	CTTCACCTACACACCCTGCAGCCAGAAGACTCGGCCCTGTATCTCTGTGCCAGCAGCCTGGATGGGGCTGAAGCTTTCTTTGGACAA	CASSLDGAEAFF	In	6.09428e-05	7.80841e-05	36	TCRBV04-02	unresolved	TCRBJ01-01
ALL-1_IP_CD8_CAR-T	Human	TCRB	CACCTACACACCCTGCAGCCAGAAGACTCGGCCCTGTATCTCTGTGCCAGTAGGTCGGGAGGGTTAGGCGAGCAGTACTTCGGGCCG	CASRSGGLGEQYF	In	0.000219065	0.000280681	39	TCRBV04-02	TCRBD02-01	TCRBJ02-07
ALL-1_IP_CD8_CAR-T	Human	TCRB	CACCCTGCAGCCAGAAGACTCGGCCCTGTATCTCTGTGCCAGCAGCTTGGGTTTGACAGGAGCTCCTACGAGCAGTACTTCGGGCCG		Out	9.88261e-06		47	TCRBV04-02	TCRBD01-01	TCRBJ02-07
ALL-1_IP_CD8_CAR-T	Human	TCRB	CACACCCTGCAGCCAGAAGACTCGGCCCTGTATCTCTGTGCCAGCAGCCAAGATGAGGGGGCCTACAATGAGCAGTTCTTCGGGCCA	CASSQDEGAYNEQFF	In	3.2942e-06	4.22076e-06	45	TCRBV04-02	TCRBD01-01	TCRBJ02-01
ALL-1_IP_CD8_CAR-T	Human	TCRB	CTACACACCCTGCAGCCAGAAGACTCGGCCCTGTATCTCTGTGCCAGCAGCCCGCGGGGACTTACCAATGAGCAGTTCTTCGGGCCA	CASSPRGLTNEQFF	In	0.000230594	0.000295453	42	TCRBV04-02	TCRBD02-01	TCRBJ02-01
ALL-1_IP_CD8_CAR-T	Human	TCRB	CCTGCAGCCAGAAGACTCGGCCCTGTATCTCTGTGCCAGCAGCATCATGTGCAAAGTTGAAAGACCTATGGCTACACCTTCGGTTCG		Out	6.58841e-06		50	TCRBV04-02	unresolved	TCRBJ01-02
ALL-1_IP_CD8_CAR-T	Human	TCRB	TTCCTTCACCTACACACCCTGCAGCCAGAAGACTCGGCCCTGTATCTCTGTGCCAGCAGCCAAAAGGATGGCTACACCTTCGGTTCG	CASSQKDGYTF	In	1.6471e-05	2.11038e-05	33	TCRBV04-02	unresolved	TCRBJ01-02
ALL-1_IP_CD8_CAR-T	Human	TCRB	CTACACACCCTGCAGCCAGAAGACTCGGCCCTGTATCTCTGTGCCAGCAGCTTCAGACAGGGGTTAACTGAAGCTTTCTTTGGACAA	CASSFRQGLTEAFF	In	6.58841e-06	8.44153e-06	42	TCRBV04-02	TCRBD01-01	TCRBJ01-01
ALL-1_IP_CD8_CAR-T	Human	TCRB	CACACCCTGCAGCCAGAAGACTCGGCCCTGTATCTCTGTGCCAGCAGCCCCGCGGGAAGTGATAATTCACCCCTCCACTTTGGGAAC	CASSPAGSDNSPLHF	In	4.94131e-06	6.33114e-06	45	TCRBV04-02	TCRBD02-01	TCRBJ01-06
ALL-1_IP_CD8_CAR-T	Human	TCRB	ACCCTGCAGCCAGAAGACTCGGCCCTGTATCTCTGTGCCAGCAGCCAAGGGTGGCCAGCCAAAACCTGGGAGCTGTTTTTTGGAGAA	CASSQGWPAKTWELFF	In	0.00026683	0.000341882	48	TCRBV04-02	unresolved	TCRBJ02-02
ALL-1_IP_CD8_CAR-T	Human	TCRB	CTACACACCCTGCAGCCAGAAGACTCGGCCCTGTATCTCTGTGCCAGCAGGGACAGCCGGGGGAACACTGAAGCTTTCTTTGGACAA	CASRDSRGNTEAFF	In	1.31768e-05	1.68831e-05	42	TCRBV04-02	TCRBD01-01	TCRBJ01-01
ALL-1_IP_CD8_CAR-T	Human	TCRB	CTGAAGATCCAGCGCACACAGCAGGAGGACTCCGCCGTGTATCTCTGTGCCAGCAGTTCCCCCCCCGGGGAGCAGTTCTTCGGGCCA	CASSSPPGEQFF	In	6.58841e-06	8.44153e-06	36	TCRBV07-08	TCRBD02-01	TCRBJ02-01
ALL-1_IP_CD8_CAR-T	Human	TCRB	CAGCAGGAGGACTCCGCCGTGTATCTCTGTGCCAGCAGCTTAGTCAGGACAGGGGGCGATTTCTCCTACGAGCAGTACTTCGGGCCG	CASSLVRTGGDFSYEQYF	In	7.57667e-05	9.70775e-05	54	TCRBV07-08	TCRBD01-01	TCRBJ02-07
ALL-1_IP_CD8_CAR-T	Human	TCRB	CAGCGCACACAGCAGGAGGACTCCGCCGTGTATCTCTGTGCCAGCAGCCCCTCGGCAAGCGGGCATCAGCCCCAGCATTTTGGTGAT	CASSPSASGHQPQHF	In	6.25899e-05	8.01945e-05	45	TCRBV07-08	TCRBD02-01	TCRBJ01-05
ALL-1_IP_CD8_CAR-T	Human	TCRB	AAGATCCAGCGCACACAGCAGGAGGACTCCGCCGTGTATCTCTGTGCCAGCACCGTAAGGGGGTATCATGAGCAGTTCTTCGGGCCA	CASTVRGYHEQFF	In	4.94131e-05	6.33114e-05	39	TCRBV07-08	TCRBD01-01	TCRBJ02-01
ALL-1_IP_CD8_CAR-T	Human	TCRB	AGATCCAGCGCACACAGCAGGAGGACTCCGCCGTGTATCTCTGTGCCAGCAGCTTCGATAGACGCGGGGGGCTACACCTTCGGTTCG		Out	0.00178381		40	TCRBV07-08	TCRBD02-01	TCRBJ01-02
ALL-1_IP_CD8_CAR-T	Human	TCRB	CAGCGCACACAGCAGGAGGACTCCGCCGTGTATCTCTGTGCCAGCAGCTTAGCGTTCGAGGGATCGGACGGCTACACCTTCGGTTCG	CASSLAFEGSDGYTF	In	4.94131e-05	6.33114e-05	45	TCRBV07-08	TCRBD02-01	TCRBJ01-02
ALL-1_IP_CD8_CAR-T	Human	TCRB	AAGATCCAGCGCACACAGCAGGAGGACTCCGCCGTGTATCTCTGTGCCAGCAGCTTAGGGGTAGAGTCAGGCTACACCTTCGGTTCG	CASSLGVESGYTF	In	0.000174593	0.0002237	39	TCRBV07-08	unresolved	TCRBJ01-02
ALL-1_IP_CD8_CAR-T	Human	TCRB	CTGAAGATCCAGCGCACACAGCAGGAGGACTCCGCCGTGTATCTCTGTGCCAGCAGGTACGGGACAGCTGAAGCTTTCTTTGGACAA	CASRYGTAEAFF	In	0.000140004	0.000179382	36	TCRBV07-08	TCRBD01-01	TCRBJ01-01
ALL-1_IP_CD8_CAR-T	Human	TCRB	CGCACACAGCAGGAGGACTCCGCCGTGTATCTCTGTGCCAGCACGATCGGTCCAGGGTACAACACAGATACGCAGTATTTTGGCCCA	CASTIGPGYNTDTQYF	In	1.97652e-05	2.53246e-05	48	TCRBV07-08	TCRBD01-01	TCRBJ02-03
ALL-1_IP_CD8_CAR-T	Human	TCRB	TCCACAAAGCTGGAGGACTCAGCCATGTACTTCTGTGCCAGCAGGAGGCAGGGCCTAAACCCCTACAATGAGCAGTTCTTCGGGCCA	CASRRQGLNPYNEQFF	In	0.00030142	0.0003862	48	TCRBV02-01	TCRBD01-01	TCRBJ02-01
ALL-1_IP_CD8_CAR-T	Human	TCRB	ATCCGGTCCACAAAGCTGGAGGACTCAGCCATGTACTTCTGTGCCAGCAGTGACAGCTTTAGCAATCAGCCCCAGCATTTTGGTGAT	CASSDSFSNQPQHF	In	0.00105579	0.00135275	42	TCRBV02-01	unresolved	TCRBJ01-05
ALL-1_IP_CD8_CAR-T	Human	TCRB	GATCCGGTCCACAAAGCTGGAGGACTCAGCCATGTACTTCTGTGCCAGTGGGTCGGGGCAGGAACCAATGAGCAGTTCTTCGGGCCA		Out	6.58841e-06		41	TCRBV02-01	unresolved	TCRBJ02-01
ALL-1_IP_CD8_CAR-T	Human	TCRB	CTGAAGATCCGGTCCACAAAGCTGGAGGACTCAGCCATGTACTTCTGTGCCAGCAGTTACAATAGGAACGAGCAGTACTTCGGGCCG	CASSYNRNEQYF	In	6.58841e-06	8.44153e-06	36	TCRBV02-01	unresolved	TCRBJ02-07
ALL-1_IP_CD8_CAR-T	Human	TCRB	ATCCGGTCCACAAAGCTGGAGGACTCAGCCATGTACTTCTGTGCCAGCAGTGAGGCGGGGGCATCCTACGAGCAGTACTTCGGGCCG	CASSEAGASYEQYF	In	0.000224006	0.000287012	42	TCRBV02-01	TCRBD02-01	TCRBJ02-07
ALL-1_IP_CD8_CAR-T	Human	TCRB	CTGGAGGACTCAGCCATGTACTTCTGTGCCAGCAGTGACGACAAGACTAGTCCGTCGAGCTCCTACAATGAGCAGTTCTTCGGGCCA	CASSDDKTSPSSSYNEQFF	In	4.94131e-06	6.33114e-06	57	TCRBV02-01	TCRBD02-01	TCRBJ02-01
ALL-1_IP_CD8_CAR-T	Human	TCRB	ATCCGGTCCACAAAGCTGGAGGACTCAGCCATGTACTTCTGTGCCAGATCTTCGGTAGGGGGTCTGGATACGCAGTATTTTGGCCCA	CARSSVGGLDTQYF	In	1.6471e-05	2.11038e-05	42	TCRBV02-01	TCRBD01-01	TCRBJ02-03
ALL-1_IP_CD8_CAR-T	Human	TCRB	ACAAAGCTGGAGGACTCAGCCATGTACTTCTGTGCCAGCAGTGAGTTCGAGATAGGGCCGAGAGGAGATACGCAGTATTTTGGCCCA	CASSEFEIGPRGDTQYF	In	0.000130121	0.00016672	51	TCRBV02-01	unresolved	TCRBJ02-03
ALL-1_IP_CD8_CAR-T	Human	TCRB	AAGATCCGGTCCACAAAGCTGGAGGACTCAGCCATGTACTTCTGTGCCAGCGAGGGGCGGGGGACCTACGAGCAGTACTTCGGGCCG	CASEGRGTYEQYF	In	0.000186123	0.000238473	39	TCRBV02-01	TCRBD02-01	TCRBJ02-07
ALL-1_IP_CD8_CAR-T	Human	TCRB	CTGAAGATCCGGTCCACAAAGCTGGAGGACTCAGCCATGTACTTCTGTGCCAGTAGCGGGCGAACCTACGAGCAGTACTTCGGGCCG	CASSGRTYEQYF	In	0.000423305	0.000542368	36	TCRBV02-01	TCRBD02-01	TCRBJ02-07
ALL-1_IP_CD8_CAR-T	Human	TCRB	ATCCGGTCCACAAAGCTGGAGGACTCAGCCATGTACTTCTGTGCCAGCAGTGATACAGGGCGGGGCACTGAAGCTTTCTTTGGACAA	CASSDTGRGTEAFF	In	3.2942e-05	4.22076e-05	42	TCRBV02-01	unresolved	TCRBJ01-01
ALL-1_IP_CD8_CAR-T	Human	TCRB	ATCCGGTCCACAAAGCTGGAGGACTCAGCCATGTACTTCTGTGCCAGCGGGGCGGAAAATAGCAATCAGCCCCAGCATTTTGGTGAT	CASGAENSNQPQHF	In	0.000706607	0.000905354	42	TCRBV02-01	TCRBD01-01	TCRBJ01-05
ALL-1_IP_CD8_CAR-T	Human	TCRB	TTGGAGCTGGGGGACTCAGCCCTGTACTTCTGTGCCAGCAGCTCGCAACTAGTTCGCTTGACGCCGGGTGAGCAGTTCTTCGGGCCA	CASSSQLVRLTPGEQFF	In	0.000105415	0.000135064	51	TCRBV13-01	TCRBD02-01	TCRBJ02-01
ALL-1_IP_CD8_CAR-T	Human	TCRB	ATGAGCTCCTTGGAGCTGGGGGACTCAGCCCTGTACTTCTGTGCCAGCAGCCCCCGGACTAGTATCGATGAGCAGTTCTTCGGGCCA	CASSPRTSIDEQFF	In	1.15297e-05	1.47727e-05	42	TCRBV13-01	TCRBD02-01	TCRBJ02-01
ALL-1_IP_CD8_CAR-T	Human	TCRB	CATGAGCTCCTTGGAGCTGGGGGACTCAGCCCTGTACTTCTGTGCCAGCAGCCTATTCAGGGGTACAATGAGCAGTTCTTCGGGCCA		Out	2.14123e-05		41	TCRBV13-01	TCRBD01-01	TCRBJ02-01
ALL-1_IP_CD8_CAR-T	Human	TCRB	AGCTCCTTGGAGCTGGGGGACTCAGCCCTGTACTTCTGTGCCAGCAGTCCACTGGGCAGGGCAACCTACGAGCAGTACTTCGGGCCG	CASSPLGRATYEQYF	In	3.2942e-06	4.22076e-06	45	TCRBV13-01	TCRBD01-01	TCRBJ02-07
ALL-1_IP_CD8_CAR-T	Human	TCRB	TTGGAGCTGGGGGACTCAGCCCTGTACTTCTGTGCCAGCGCGGGGCCGACAGGGTCTTATAGCTCCTACGAGCAGTACTTCGGGCCG	CASAGPTGSYSSYEQYF	In	6.58841e-06	8.44153e-06	51	TCRBV13-01	TCRBD01-01	TCRBJ02-07
ALL-1_IP_CD8_CAR-T	Human	TCRB	TGGAGCTGGGGGACTCAGCCCTGTACTTCTGTGCCAGCAGCCAACCAGGTTATCTAGGAGAGGACCGGGGAGCTGTTTTTTGGAGAA		Out	3.62362e-05		52	TCRBV13-01	unresolved	TCRBJ02-02
ALL-1_IP_CD8_CAR-T	Human	TCRB	AACATGAGCTCCTTGGAGCTGGGGGACTCAGCCCTGTACTTCTGTGCCAGCGCAGACGGCATGAACACTGAAGCTTTCTTTGGACAA	CASADGMNTEAFF	In	0.000431541	0.00055292	39	TCRBV13-01	unresolved	TCRBJ01-01
ALL-1_IP_CD8_CAR-T	Human	TCRB	AACATGAGCTCCTTGGAGCTGGGGGACTCAGCCCTGTACTTCTGTGCCAGCAGCTTAGCGGCGGGCTCACCCCTCCACTTTGGGAAC	CASSLAAGSPLHF	In	3.45891e-05	4.4318e-05	39	TCRBV13-01	TCRBD02-01	TCRBJ01-06
ALL-1_IP_CD8_CAR-T	Human	TCRB	ATGAGCTCCTTGGAGCTGGGGGACTCAGCCCTGTACTTCTGTGCCAGCAGGCGAATTGAGCTTGGGGGGGAGCAGTACTTCGGGCCG	CASRRIELGGEQYF	In	3.78833e-05	4.85388e-05	42	TCRBV13-01	TCRBD02-01	TCRBJ02-07
ALL-1_IP_CD8_CAR-T	Human	TCRB	AGCTCCTTGGAGCTGGGGGACTCAGCCCTGTACTTCTGTGCCAGCAGCTTAGATGGGCAGTTGAACACTGAAGCTTTCTTTGGACAA	CASSLDGQLNTEAFF	In	0.000135062	0.000173051	45	TCRBV13-01	TCRBD01-01	TCRBJ01-01
ALL-1_IP_CD8_CAR-T	Human	TCRB	ATGAGCTCCTTGGAGCTGGGGGACTCAGCCCTGTACTTCTGTGCCAGCAGCTCAGGACTAAAATCCTTCGAGCAGTACTTCGGGCCG	CASSSGLKSFEQYF	In	9.22377e-05	0.000118181	42	TCRBV13-01	TCRBD02-01	TCRBJ02-07
ALL-1_IP_CD8_CAR-T	Human	TCRB	ATGAGCTCCTTGGAGCTGGGGGACTCAGCCCTGTACTTCTGTGCCAGCAGCTCGGGACAGGGCGCAGATACGCAGTATTTTGGCCCA	CASSSGQGADTQYF	In	5.76486e-05	7.38633e-05	42	TCRBV13-01	TCRBD01-01	TCRBJ02-03
ALL-1_IP_CD8_CAR-T	Human	TCRB	GGGGGACTCAGCTTTGTATTTCTGTGCCAGCAGCTGGGGGAGTAGGAAGGGGGGTCAGCCCCTGACAATGAGCAGTTCTTCGGGCCA		Out	0.000135062		59	TCRBV09-01	unresolved	TCRBJ02-01
ALL-1_IP_CD8_CAR-T	Human	TCRB	GAGCTGGGGGACTCAGCTTTGTATTTCTGTGCCAGCAGCGTTGACAGGGGGCTTTAGGGAACTAATGAAAAACTGTTTTTTGGCAGT	CASSVDRGL*GTNEKLFF	Stop	0.000112003		54	TCRBV09-01	TCRBD01-01	TCRBJ01-04
ALL-1_IP_CD8_CAR-T	Human	TCRB	GGGACTCAGCTTTGTATTTCTGTGCCAGCAGCGTAGTCTGTCCGTAGAGGTTTCGGGCTAACTATTTACGAGCAGTACTTCGGGCCG		Out	8.40022e-05		61	TCRBV09-01	unresolved	TCRBJ02-07
ALL-1_IP_CD8_CAR-T	Human	TCRB	AACCTGAGCTCTCTGGAGCTGGGGGACTCAGCTTTGTATTTCTGTGCCAGCAGCGTTGGGGGGGCTAGTGAGCAGTTCTTCGGGCCA	CASSVGGASEQFF	In	0.000163063	0.000208928	39	TCRBV09-01	TCRBD02-01	TCRBJ02-01
ALL-1_IP_CD8_CAR-T	Human	TCRB	GAGCTGGGGGACTCAGCTTTGTATTTCTGTGCCAGCAGCCCACGGACTAGCGGGGGGTCTAGCACAGATACGCAGTATTTTGGCCCA	CASSPRTSGGSSTDTQYF	In	2.63536e-05	3.37661e-05	54	TCRBV09-01	TCRBD02-01	TCRBJ02-03
ALL-1_IP_CD8_CAR-T	Human	TCRB	TCTCTGGAGCTGGGGGACTCAGCTTTGTATTTCTGTGCCAGCAGCGTAGGTCGGGGGGCGCGAACCGGGGAGCTGTTTTTTGGAGAA	CASSVGRGARTGELFF	In	1.81181e-05	2.32142e-05	48	TCRBV09-01	TCRBD02-01	TCRBJ02-02
ALL-1_IP_CD8_CAR-T	Human	TCRB	TCTCTGGAGCTGGGGGACTCAGCTTTGTATTTCTGTGCCAGCAGCGTTAGTCGTATCGGGAGCCCGATAGGGCAGTTCTTCGGGCCA	CASSVSRIGSPIGQFF	In	2.30594e-05	2.95453e-05	48	TCRBV09-01	TCRBD02-01	TCRBJ02-01
ALL-1_IP_CD8_CAR-T	Human	TCRB	CTCTGGAGCTGGGGGACTCAGCTTTGTATTTCTGTGCCAGCAGCCCGAGAGAGTCCGAGCTCCTACAATGAGCAGTTCTTCGGGCCA		Out	4.28246e-05		49	TCRBV09-01	TCRBD02-01	TCRBJ02-01
ALL-1_IP_CD8_CAR-T	Human	TCRB	CTGAGCTCTCTGGAGCTGGGGGACTCAGCTTTGTATTTCTGTGCCAGCAGCGTAGGTAGCGGACCTAATACGCAGTATTTTGGCCCA	CASSVGSGPNTQYF	In	3.95304e-05	5.06492e-05	42	TCRBV09-01	TCRBD02-01	TCRBJ02-03
ALL-1_IP_CD8_CAR-T	Human	TCRB	AGCTCTCTGGAGCTGGGGGACTCAGCTTTGTATTTCTGTGCCAGCAGCGCCGGGACAGGGGGCGGAAACACCATATATTTTGGAGAG	CASSAGTGGGNTIYF	In	0.000105415	0.000135064	45	TCRBV09-01	TCRBD01-01	TCRBJ01-03
ALL-1_IP_CD8_CAR-T	Human	TCRB	CTAAACCTGAGCTCTCTGGAGCTGGGGGACTCAGCTTTGTATTTCTGTGCCAGCAGCGGGCTCGCCAATGAGCAGTTCTTCGGGCCA	CASSGLANEQFF	In	9.38848e-05	0.000120292	36	TCRBV09-01	TCRBD01-01	TCRBJ02-01
ALL-1_IP_CD8_CAR-T	Human	TCRB	CTGGAGCTGGGGGACTCAGCTTTGTATTTCTGTGCCAGCAGCGTAGGTCCGTACTCCCCGAACACAGATACGCAGTATTTTGGCCCA	CASSVGPYSPNTDTQYF	In	9.88261e-06	1.26623e-05	51	TCRBV09-01	TCRBD02-01	TCRBJ02-03
ALL-1_IP_CD8_CAR-T	Human	TCRB	CACCTACACACCCTGCAGCCAGAAGACTCGGCCCTGTATCTCTGTGCCAGCAGCCCCTCAGGCAGCTACGAGCAGTACTTCGGGCCG	CASSPSGSYEQYF	In	0.00021577	0.00027646	39	TCRBV04-02	TCRBD01-01	TCRBJ02-07
ALL-1_IP_CD8_CAR-T	Human	TCRB	CACACCCTGCAGCCAGAAGACTCGGCCCTGTATCTCTGTGCCAGCAGCCTGTACAGGGACAGCAATCAGCCCCAGCATTTTGGTGAT	CASSLYRDSNQPQHF	In	6.58841e-06	8.44153e-06	45	TCRBV04-02	TCRBD01-01	TCRBJ01-05
ALL-1_IP_CD8_CAR-T	Human	TCRB	TTCCTTCACCTACACACCCTGCAGCCAGAAGACTCGGCCCTGTATCTCTGTGCCAGCAGCCAAGGGGCAGAAGCTTTCTTTGGACAA	CASSQGAEAFF	In	0.00010212	0.000130844	33	TCRBV04-02	TCRBD01-01	TCRBJ01-01
ALL-1_IP_CD8_CAR-T	Human	TCRB	ACACACCCTGCAGCCAGAAGACTCGGCCCTGTATCTCTGTGCCAGCAATTGTATGGTAAGGGCAGTTATGGCTACACCTTCGGTTCG		Out	0.000688489		44	TCRBV04-02	unresolved	TCRBJ01-02
ALL-1_IP_CD8_CAR-T	Human	TCRB	CACACCCTGCAGCCAGAAGACTCGGCCCTGTATCTCTGTGCCAGCAGTTTTGGGACTTTGAACACCGGGGAGCTGTTTTTTGGAGAA	CASSFGTLNTGELFF	In	0.000131768	0.000168831	45	TCRBV04-02	TCRBD02-01	TCRBJ02-02
ALL-1_IP_CD8_CAR-T	Human	TCRB	CACCTACACACCCTGCAGCCAGAAGACTCGGCCCTGTATTTCTGTGCCAGCCGGGGGCAGGGCACAGATACGCAGTATTTTGGCCCA	CASRGQGTDTQYF	In	3.2942e-06	4.22076e-06	39	TCRBV04-02	unresolved	TCRBJ02-03
ALL-1_IP_CD8_CAR-T	Human	TCRB	CCTTCACCTACACACCCTGCAGCCAGAAGACTCGGCCCTGTATCTCTGTGCCAGCAGGCCGGAGGAGACGAGCAGTACTTCGGGCCG		Out	0.000283302		35	TCRBV04-02	TCRBD02-01	TCRBJ02-07
ALL-1_IP_CD8_CAR-T	Human	TCRB	CACCTACACACCCTGCAGCCAGAAGACTCGGCCCTGTATCTCTGTGCCAGCCGGGAGCAGGGCACAGATACGCAGTATTTTGGCCCA	CASREQGTDTQYF	In	0.0109203	0.0139918	39	TCRBV04-02	TCRBD02-01	TCRBJ02-03
ALL-1_IP_CD8_CAR-T	Human	TCRB	ACACACCCTGCAGCCAGAAGACTCGGCCCTGTATCTCTGTGCCAGCAGCCAAGTTCGGACAGCCACCGGGGAGCTGTTTTTGGAGAA		Out	6.58841e-06		44	TCRBV04-02	TCRBD01-01	TCRBJ02-02
ALL-1_IP_CD8_CAR-T	Human	TCRB	ACCCTGCAGCCAGAAGACTCGGCCCTGTATCTCTGTGCCAGCAGCCAAGATCCCCACAACCCATCCTATGGCTACACCTTCGGTTCG	CASSQDPHNPSYGYTF	In	9.88261e-06	1.26623e-05	48	TCRBV04-02	TCRBD01-01	TCRBJ01-02
ALL-1_IP_CD8_CAR-T	Human	TCRB	CACCTACACACCCTGCAGCCAGAAGACTCGGCCCTGTATCTCTGTGCCAGCAGCCAAGGCTACACAGATACGCAGTATTTTGGCCCA	CASSQGYTDTQYF	In	0.000350833	0.000449511	39	TCRBV04-02	TCRBD02-01	TCRBJ02-03
ALL-1_IP_CD8_CAR-T	Human	TCRB	CTACACACCCTGCAGCCAGAAGACTCGGCCCTGTATCTCTGTGCCAGCAGCCTGGGACTAGCGGGGTACGAGCAGTTCTTCGGGCCA	CASSLGLAGYEQFF	In	0.000130121	0.00016672	42	TCRBV04-02	TCRBD02-01	TCRBJ02-01
ALL-1_IP_CD8_CAR-T	Human	TCRB	ATCCAGCGCACAGAGCAGGGGGACTCGGCCATGTATCTCTGTGCCAGCAGCTTACGAGCGGGGCCAGGAGAGCAGTTCTTCGGGCCA	CASSLRAGPGEQFF	In	0.00084661	0.00108474	42	TCRBV07-09	TCRBD02-01	TCRBJ02-01
ALL-1_IP_CD8_CAR-T	Human	TCRB	GAGATCCAGCGCACAGAGCAGGGGGACTCGGCCATGTATCTCTGTGCCAGCAGCTTAGCCGGCAAAAGGGAGCAGTACTTCGGGCCG	CASSLAGKREQYF	In	6.25899e-05	8.01945e-05	39	TCRBV07-09	unresolved	TCRBJ02-07
ALL-1_IP_CD8_CAR-T	Human	TCRB	CAGCGCACAGAGCAGGGGGACTCGGCCATGTATCTCTGTGCCAGCAGCTCATGGACAGAGGGGGACACTGAAGCTTTCTTTGGACAA	CASSSWTEGDTEAFF	In	6.58841e-06	8.44153e-06	45	TCRBV07-09	TCRBD01-01	TCRBJ01-01
ALL-1_IP_CD8_CAR-T	Human	TCRB	TTGGAGATCCAGCGCACAGAGCAGGGGGACTCGGCCATGTATCTCTGTGCCAGCGTTACAGCTAACTATGGCTACACCTTCGGTTCG	CASVTANYGYTF	In	0.000245418	0.000314447	36	TCRBV07-09	TCRBD01-01	TCRBJ01-02
ALL-1_IP_CD8_CAR-T	Human	TCRB	GAGATCCAGCGCACAGAGCAGGGGGACTCGGCCATGTATCTCTGTGCCAGCAGCCAGGACGGATCCTACGAGCAGTACTTCGGGCCG	CASSQDGSYEQYF	In	0.000172946	0.00022159	39	TCRBV07-09	unresolved	TCRBJ02-07
ALL-1_IP_CD8_CAR-T	Human	TCRB	ATCCAGCGCACAGAGCAGGGGGACTCGGCCATGTATCTCTGTGCCAGCAGCCCGCGGGACAGGGGGTACGAGCAGTACTTCGGGCCG	CASSPRDRGYEQYF	In	0.000296478	0.000379869	42	TCRBV07-09	TCRBD01-01	TCRBJ02-07
ALL-1_IP_CD8_CAR-T	Human	TCRB	TTGGAGATCCAGCGCACAGAGCAGGGGGACTCGGCCATGTATCTCTGTGCCAGCAGCGCGACAGGGCATGAGCAGTTCTTCGGGCCA	CASSATGHEQFF	In	0.00129792	0.00166298	36	TCRBV07-09	TCRBD01-01	TCRBJ02-01
ALL-1_IP_CD8_CAR-T	Human	TCRB	CTGACGATCCAGCGCACAGAGCAGGGGGACTCGGCCATGTATCTCTGTGCCAGCAGAGGAGGAACCTACGAGCAGTACTTCGGGCCG	CASRGGTYEQYF	In	8.23551e-06	1.05519e-05	36	TCRBV07-09	TCRBD02-01	TCRBJ02-07
ALL-1_IP_CD8_CAR-T	Human	TCRB	CGCACAGAGCAGGGGGACTCGGCCATGTATCTCTGTGCCAGCAGCTTAGGGACAGGGTCGTACCGCGAGGAGCAGTTCTTCGGGCCA	CASSLGTGSYREEQFF	In	5.27073e-05	6.75322e-05	48	TCRBV07-09	TCRBD01-01	TCRBJ02-01
ALL-1_IP_CD8_CAR-T	Human	TCRB	GAGATCCAGCGCACAGAGCAGGGGAACTCGGCCATGTATCTCTGTGCCAGCAGCCCCCGGACGGGAAATGAAGCTTTCTTTGGACAA	CASSPRTGNEAFF	In	5.43544e-05	6.96426e-05	39	TCRBV07-09	TCRBD02-01	TCRBJ01-01
ALL-1_IP_CD8_CAR-T	Human	TCRB	TTGGAGATCCAGCGCACAGAGCAGGGGGACTCGGCCATGTATCTCTGTGCCAGCACCCTAATGAACACTGAAGCTTTCTTTGGACAA	CASTLMNTEAFF	In	1.81181e-05	2.32142e-05	36	TCRBV07-09	TCRBD02-01	TCRBJ01-01
ALL-1_IP_CD8_CAR-T	Human	TCRB	GAGATCCAGCGCACAGAGCAGGGGGACTCGGCCATGTATCTCTGTGCCAGCAGCTTAGGACTGGTACAGGAGCAGTTCTTCGGGCCA	CASSLGLVQEQFF	In	7.24725e-05	9.28568e-05	39	TCRBV07-09	unresolved	TCRBJ02-01
ALL-1_IP_CD8_CAR-T	Human	TCRB	TTGGAGCTGGGGGACTCAGCCCTGTACTTCTGTGCCAGCAGCCCCCTTGGGGAGCAGGGAAGCAATTCACCCCTCCACTTTGGGAAC	CASSPLGEQGSNSPLHF	In	0.000133415	0.000170941	51	TCRBV13-01	unresolved	TCRBJ01-06
ALL-1_IP_CD8_CAR-T	Human	TCRB	AGCTCCTTGGAGCTGGGGGACTCAGCCCTGTACTTCTGTGCCAGCAGCGGATCCGGGACAGGGTTTAACGAGCAGTACTTCGGGCCG	CASSGSGTGFNEQYF	In	4.28246e-05	5.48699e-05	45	TCRBV13-01	TCRBD01-01	TCRBJ02-07
ALL-1_IP_CD8_CAR-T	Human	TCRB	ATGAGCTCCTTGGAGCTGGGGGACTCAGCCCTGTACTTCTGTGCCAGCAGCTCAACGGAGACAGTCTATGGCTACACCTTCGGTTCG	CASSSTETVYGYTF	In	0.000100473	0.000128733	42	TCRBV13-01	TCRBD01-01	TCRBJ01-02
ALL-1_IP_CD8_CAR-T	Human	TCRB	AGCTCCTTGGAGCTGGGGGACTCAGCCCTGTACTTCTGTGCCAGCAGCCCCACAGGGAACCCTAACTATGGCTACACCTTCGGTTCG	CASSPTGNPNYGYTF	In	3.2942e-06	4.22076e-06	45	TCRBV13-01	TCRBD01-01	TCRBJ01-02
ALL-1_IP_CD8_CAR-T	Human	TCRB	ATGAGCTCCTTGGAGCTGGGGGACTCAGCCCTGTACTTCTGTGCCAGCAGCTCCACGTTTTCCGACGGGGAGCTGTTTTTTGGAGAA	CASSSTFSDGELFF	In	1.6471e-05	2.11038e-05	42	TCRBV13-01	unresolved	TCRBJ02-02
ALL-1_IP_CD8_CAR-T	Human	TCRB	TCCTTGGAGCTGGGGGACTCAGCCCTGTACTTCTGTGCCAGCAGCTTAGGTCTGCGGGGGGCAACAGATACGCAGTATTTTGGCCCA	CASSLGLRGATDTQYF	In	3.12949e-05	4.00972e-05	48	TCRBV13-01	TCRBD02-01	TCRBJ02-03
ALL-1_IP_CD8_CAR-T	Human	TCRB	ATGAGCTCCTTGGAGCTGGGGGACTCAGCCCTGTACTTCTGTGCCAGCAGCTCACAGGGGGCGGGCAATGAGCAGTTCTTCGGGCCA	CASSSQGAGNEQFF	In	0.000105415	0.000135064	42	TCRBV13-01	TCRBD01-01	TCRBJ02-01
ALL-1_IP_CD8_CAR-T	Human	TCRB	AGCTCCTTGGAGCTGGGGGACTCAGCCCTGTACTTCTGTGCCAGCAGCTACCGCCGGACTAGCGGATACGAGCAGTACTTCGGGCCG	CASSYRRTSGYEQYF	In	0.000416717	0.000533926	45	TCRBV13-01	TCRBD02-01	TCRBJ02-07
ALL-1_IP_CD8_CAR-T	Human	TCRB	CTGAACATGAGCTCCTTGGAGCTGGGGGACTCAGCCCTGTACTTCTGTGCCAGCAAGGTGGGTGGCACTGAAGCTTTCTTTGGACAA	CASKVGGTEAFF	In	5.43544e-05	6.96426e-05	36	TCRBV13-01	unresolved	TCRBJ01-01
ALL-1_IP_CD8_CAR-T	Human	TCRB	AGCTGGGGGACTCAGCCCTGTACTTCTGTGCCAGCAGGGGATTTTCTGACGCATGAGTGAAAGACCTATGGCTACACCTTCGGTTCG		Out	4.11775e-05		55	TCRBV13-01	unresolved	TCRBJ01-02
ALL-1_IP_CD8_CAR-T	Human	TCRB	TGGAGCTGGGGGACTCAGCCCTGTACTTCTGTGCCAGCAGAGATCTAGGATGTTGAGTGAAAGACCTATGGCTACACCTTCGGTTCG		Out	5.43544e-05		52	TCRBV13-01	TCRBD02-01	TCRBJ01-02
ALL-1_IP_CD8_CAR-T	Human	TCRB	TCCTTGGAGCTGGGGGACTCAGCCCTGTACTTCTGTGCCAGCAGCGGACTTAGCGGGGGGGACTCCTACGAGCAGTACTTCGGGCCG	CASSGLSGGDSYEQYF	In	9.38848e-05	0.000120292	48	TCRBV13-01	TCRBD02-01	TCRBJ02-07
ALL-1_IP_CD8_CAR-T	Human	TCRB	AACCTTCACCTACACGCCCTGCAGCCAGAAGACTCAGCCCTGTATCTCTGCGCCAGCAGCCAAACAGGTCCAGCTTTCTTTGGACAA	CASSQTGPAFF	In	4.61189e-05	5.90907e-05	33	TCRBV04-01	TCRBD01-01	TCRBJ01-01
ALL-1_IP_CD8_CAR-T	Human	TCRB	CACCTACACGCCCTGCAGCCAGAAGACTCAGCCCTGTATCTCTGCGCCAGCAGCCCGGGACAGGCCGAGACCCAGTACTTCGGGCCA	CASSPGQAETQYF	In	2.30594e-05	2.95453e-05	39	TCRBV04-01	TCRBD01-01	TCRBJ02-05
ALL-1_IP_CD8_CAR-T	Human	TCRB	CACGCCCTGCAGCCAGAAGACTCAGCCCTGTATCTCTGCGCCAGCAGCCAAGGGGCAGGCATGAACACTGAAGCTTTCTTTGGACAA	CASSQGAGMNTEAFF	In	7.24725e-05	9.28568e-05	45	TCRBV04-01	TCRBD01-01	TCRBJ01-01
ALL-1_IP_CD8_CAR-T	Human	TCRB	CTACACGCCCTGCAGCCAGAAGACTCAGCCCTGTATCTCTGCGCCAGCGGTATTCTACAGGGGGCTGACGGCTACACCTTCGGTTCG	CASGILQGADGYTF	In	0.000210829	0.000270129	42	TCRBV04-01	TCRBD01-01	TCRBJ01-02
ALL-1_IP_CD8_CAR-T	Human	TCRB	GCCCTGCAGCCAGAAGACTCAGCCCTGTATCTCTGCGCCAGCAGCCAAGGCAATTCAGGGGGAAATCAGCCCCAGCATTTTGGTGAT	CASSQGNSGGNQPQHF	In	3.78833e-05	4.85388e-05	48	TCRBV04-01	TCRBD01-01	TCRBJ01-05
ALL-1_IP_CD8_CAR-T	Human	TCRB	CTACACGCCCTGCAGCCAGAAGACTCAGCCCTGTATCTCTGCGCCAGCAGCCAAGAATTCGGCAGGGTGGAGCAGTACTTCGGGCCG	CASSQEFGRVEQYF	In	0.000123533	0.000158279	42	TCRBV04-01	TCRBD01-01	TCRBJ02-07
ALL-1_IP_CD8_CAR-T	Human	TCRB	CACGCCCTGCAGCCAGAAGACTCAGCCCTGTATCTCTGCGCCAGCAGCCAGGACCAGGGGAGTTTTTCACCCCTCCACTTTGGGAAC	CASSQDQGSFSPLHF	In	8.0708e-05	0.000103409	45	TCRBV04-01	TCRBD01-01	TCRBJ01-06
ALL-1_IP_CD8_CAR-T	Human	TCRB	CTGCAGCCAGAAGACTCAGCCCTGTATCTCTGCGCCAGCAGCCAAGTGGGGGCAGAAAAGATGAACACTGAAGCTTTCTTTGGACAA	CASSQVGAEKMNTEAFF	In	0.00017624	0.000225811	51	TCRBV04-01	TCRBD01-01	TCRBJ01-01
ALL-1_IP_CD8_CAR-T	Human	TCRB	CTACACGCCCTGCAGCCAGAAGACTCAGCCCTGTATCTCTGCGCCAGCAGCTTGCGGAGGGGACGGTACGAGCAGTACTTCGGGCCG	CASSLRRGRYEQYF	In	0.000140004	0.000179382	42	TCRBV04-01	TCRBD02-01	TCRBJ02-07
ALL-1_IP_CD8_CAR-T	Human	TCRB	CTACACGCCCTGCAGCCAGAAGACTCAGCCCTGTATCTCTGCGCCAGCAGCCAAGAGGGGGGCTCAGATGAGCAGTTCTTCGGGCCA	CASSQEGGSDEQFF	In	0.000820257	0.00105097	42	TCRBV04-01	unresolved	TCRBJ02-01
ALL-1_IP_CD8_CAR-T	Human	TCRB	GCCCTGCAGCCAGAAGACTCAGCCCTGTATCTCTGCGCCAGCAGCCAAGACCCTACAGGACGGTCCTACGAGCAGTACTTCGGGCCG	CASSQDPTGRSYEQYF	In	2.96478e-05	3.79869e-05	48	TCRBV04-01	TCRBD01-01	TCRBJ02-07
ALL-1_IP_CD8_CAR-T	Human	TCRB	CACCTACACGCCCTGCAGCCAGAAGACTCAGCCCTGTATCTCTGCGCCAGCAGCGAGGACACCAACTACGAGCAGTACTTCGGGCCG	CASSEDTNYEQYF	In	7.08254e-05	9.07464e-05	39	TCRBV04-01	TCRBD01-01	TCRBJ02-07
ALL-1_IP_CD8_CAR-T	Human	TCRB	AATGTGAGCACCTTGGAGCTGGGGGACTCGGCCCTTTATCTTTGCGCCAGCAGCTTGTTGGGTCACGATGAGCAGTTCTTCGGGCCA	CASSLLGHDEQFF	In	5.10602e-05	6.54218e-05	39	TCRBV05-01	unresolved	TCRBJ02-01
ALL-1_IP_CD8_CAR-T	Human	TCRB	AGCACCTTGGAGCTGGGGGACTCGGCCCTTTATCTTTGCGCCAGCAGCTCGGGGACAACGAACACCGGGGAGCTGTTTTTTGGAGAA	CASSSGTTNTGELFF	In	0.000100473	0.000128733	45	TCRBV05-01	TCRBD01-01	TCRBJ02-02
ALL-1_IP_CD8_CAR-T	Human	TCRB	GAATGTGAGCACCTTGGAGCTGGGGGACTCGGCCCTTTATCTTTGCGCCAGCAGCTTGGGTGGGAACGCGGCTACACCTTCGGTTCG		Out	0.000256948		38	TCRBV05-01	unresolved	TCRBJ01-02
ALL-1_IP_CD8_CAR-T	Human	TCRB	AGCACCTTGGAGCTGGGGGACTCGGCCCTTTATCTTTGCGCCAGCAGCGGGGACTTGGAGAACACAGATACGCAGTATTTTGGCCCA	CASSGDLENTDTQYF	In	1.6471e-05	2.11038e-05	45	TCRBV05-01	TCRBD02-01	TCRBJ02-03
ALL-1_IP_CD8_CAR-T	Human	TCRB	GGGGACTCGGCCCTTTATCTTTGCGCCAGCAGCTTGGACGGGACAGGGGCCTTTAAAATGAATAACTATGGCTACACCTTCGGTTCG	CASSLDGTGAFKMNNYGYTF	In	3.2942e-05	4.22076e-05	60	TCRBV05-01	TCRBD01-01	TCRBJ01-02
ALL-1_IP_CD8_CAR-T	Human	TCRB	TTGGAGCTGGGGGACTCGGCCCTTTATCTTTGCGCCAGCAGCCACGGTGGGCGGGGGCGCTCCTACAATGAGCAGTTCTTCGGGCCA	CASSHGGRGRSYNEQFF	In	0.000196005	0.000251135	51	TCRBV05-01	TCRBD02-01	TCRBJ02-01
ALL-1_IP_CD8_CAR-T	Human	TCRB	GTGAGCACCTTGGAGCTGGGGGACTCGGCCCTTTATCTTTGCGCCAGCAGCCCTGGTCAGGGCGGCGACGAGCAGTACTTCGGGCCG	CASSPGQGGDEQYF	In	8.23551e-06	1.05519e-05	42	TCRBV05-01	TCRBD01-01	TCRBJ02-07
ALL-1_IP_CD8_CAR-T	Human	TCRB	ATGAATGTGAGCACCTTGGAGCTGGGGGACTCGGCCCTTTATCTTTGCGCCAGCAGCTTTAGTGGGGCAGAGCAGTACTTCGGGCCG	CASSFSGAEQYF	In	3.12949e-05	4.00972e-05	36	TCRBV05-01	TCRBD01-01	TCRBJ02-07
ALL-1_IP_CD8_CAR-T	Human	TCRB	GAGCTGGGGGACTCGGCCCTTTATCTTTGCGCCAGCAGCTCACCCCGGGACAGGGGGATCGAAGGAGATGGCTACACCTTCGGTTCG	CASSSPRDRGIEGDGYTF	In	4.94131e-06	6.33114e-06	54	TCRBV05-01	TCRBD01-01	TCRBJ01-02
ALL-1_IP_CD8_CAR-T	Human	TCRB	GTGAGCACCTTGGAGCTGGGGGACTCGGCCCTTTATCTTTGCGCCAGCAGCTTGGGCGGATCCTACAATGAGCAGTTCTTCGGGCCA	CASSLGGSYNEQFF	In	0.000107062	0.000137175	42	TCRBV05-01	TCRBD02-01	TCRBJ02-01
ALL-1_IP_CD8_CAR-T	Human	TCRB	TGTGAGCACCTTGGAGCTGGGGGACTCGGCCCTTTATCTTTGCGCCAGCAGCTTGAGGGGGAAGGGGAGACCCAGTACTTCGGGCCA		Out	4.28246e-05		41	TCRBV05-01	TCRBD01-01	TCRBJ02-05
ALL-1_IP_CD8_CAR-T	Human	TCRB	AATGTGAGCACCTTGGAGCTGGGGGACTCGGCCCTTTATCTTTGCGCCAGCAGCTTGCTGGGGTACCCTGAAGCTTTCTTTGGACAA	CASSLLGYPEAFF	In	3.12949e-05	4.00972e-05	39	TCRBV05-01	unresolved	TCRBJ01-01
ALL-1_IP_CD8_CAR-T	Human	TCRB	TCTCTGGAGCTGGGGGACTCAGCTTTGTATTTCTGTGCCAGCAGCCCAGGGGAGAGAGCAACTAATGAAAAACTGTTTTTTGGCAGT	CASSPGERATNEKLFF	In	1.6471e-05	2.11038e-05	48	TCRBV09-01	TCRBD01-01	TCRBJ01-04
ALL-1_IP_CD8_CAR-T	Human	TCRB	AACCTGAGCTCTCTGGAGCTGGGGGACTCAGCTTTGTATTTCTGTGCCAGCGCTGCGGGGGAATCAAAGGAGCAGTACTTCGGGCCG	CASAAGESKEQYF	In	0.000966849	0.00123879	39	TCRBV09-01	TCRBD02-01	TCRBJ02-07
ALL-1_IP_CD8_CAR-T	Human	TCRB	CTGAGCTCTCTGGAGCTGGGGGACTCAGCTTTGTATTTCTGTGCCAGCAGCGCGAGATCAGGGTTCGATGAGCAGTTCTTCGGGCCA	CASSARSGFDEQFF	In	1.81181e-05	2.32142e-05	42	TCRBV09-01	TCRBD01-01	TCRBJ02-01
ALL-1_IP_CD8_CAR-T	Human	TCRB	AGCTCTCTGGAGCTGGGGGACTCAGCTTTGTATTTCTGTGCCAGCAACCCCTCCGGATCCAGCTCCTACGAGCAGTACTTCGGGCCG	CASNPSGSSSYEQYF	In	1.81181e-05	2.32142e-05	45	TCRBV09-01	unresolved	TCRBJ02-07
ALL-1_IP_CD8_CAR-T	Human	TCRB	CTGAGCTCTCTGGAGCTGGGGGACTCAGCTTTGTATTTCTGTGCCAGCAGCGTGCAGGGGGCCTACGACGAGCAGTACTTCGGGCCG	CASSVQGAYDEQYF	In	2.63536e-05	3.37661e-05	42	TCRBV09-01	TCRBD01-01	TCRBJ02-07
ALL-1_IP_CD8_CAR-T	Human	TCRB	CTGAGCTCTCTGGAGCTGGGGGACTCAGCTTTGTATTTCTGTGCCAGCAGCGTAGAGAGAGGCTCCTACGAGCAGTACTTCGGGCCG	CASSVERGSYEQYF	In	2.63536e-05	3.37661e-05	42	TCRBV09-01	TCRBD02-01	TCRBJ02-07
ALL-1_IP_CD8_CAR-T	Human	TCRB	AGCTCTCTGGAGCTGGGGGACTCAGCTTTGTATTTCTGTGCCAGCAGCGACGCGGGGCCGAACACCGGGGAGCTGTTTTTTGGAGAA	CASSDAGPNTGELFF	In	1.6471e-05	2.11038e-05	45	TCRBV09-01	TCRBD02-01	TCRBJ02-02
ALL-1_IP_CD8_CAR-T	Human	TCRB	AACCTGAGCTCTCTGGAGCTGGGGGACTCAGCTTTGTATTTCTGTGCCAGCGACGCCCGGGGAGGCGGTGAGCAGTTCTTCGGGCCA	CASDARGGGEQFF	In	4.94131e-06	6.33114e-06	39	TCRBV09-01	TCRBD02-01	TCRBJ02-01
ALL-1_IP_CD8_CAR-T	Human	TCRB	AACCTGAGCTCTCTGGAGCTGGGGGACTCAGCTTTGTATTTCTGTGCCAGCAGCGTCCCAGGGCACGGGGAGCTGTTTTTTGGAGAA	CASSVPGHGELFF	In	0.000191064	0.000244804	39	TCRBV09-01	TCRBD01-01	TCRBJ02-02
ALL-1_IP_CD8_CAR-T	Human	TCRB	CTGAGCTCTCTGGAGCTGGGGGACTCAGCTTTGTATTTCTGTGCCAGCAGCGTAGGGGGCCCAGGCCAGCCCCAGCATTTTGGTGAT	CASSVGGPGQPQHF	In	0.00111344	0.00142662	42	TCRBV09-01	TCRBD01-01	TCRBJ01-05
ALL-1_IP_CD8_CAR-T	Human	TCRB	AGCTCTCTGGAGCTGGGGGACTCAGCTTTGTATTTCTGTGCCAGCAGCGGAACTAGCGGGGGGACAGATACGCAGTATTTTGGCCCA	CASSGTSGGTDTQYF	In	6.09428e-05	7.80841e-05	45	TCRBV09-01	TCRBD02-01	TCRBJ02-03
ALL-1_IP_CD8_CAR-T	Human	TCRB	CTGAGCTCTCTGGAGCTGGGGGACTCAGCTTTGTATTTCTGTGCCAGCAGCGGGGGACAGTACCAAGAGACCCAGTACTTCGGGCCA	CASSGGQYQETQYF	In	3.2942e-06	4.22076e-06	42	TCRBV09-01	TCRBD01-01	TCRBJ02-05
ALL-1_IP_CD8_CAR-T	Human	TCRB	AGCTCCTTGGAGCTGGGGGACTCAGCCCTGTACTTCTGTGCCAGCAGCTTAGGAGAGGTCTCCTACAATGAGCAGTTCTTCGGGCCA	CASSLGEVSYNEQFF	In	3.2942e-06	4.22076e-06	45	TCRBV13-01	TCRBD02-01	TCRBJ02-01
ALL-1_IP_CD8_CAR-T	Human	TCRB	AACATGAGCTCCTTGGAGCTGGGGGACTCAGCCCTGTACTTCTGTGCCAGCAGCCCGAAGAATTACTACGAGCAGTGCTTCGGGCCG	CASSPKNYYEQCF	In	1.15297e-05	1.47727e-05	39	TCRBV13-01	TCRBD02-01	TCRBJ02-07
ALL-1_IP_CD8_CAR-T	Human	TCRB	AGCTCCTTGGAGCTGGGGGACTCAGCCCTGTACTTCTGTGCCAGCAGCTTTTTCCGGGCGGTCCAAGAGACCCAGTACTTCGGGCCA	CASSFFRAVQETQYF	In	3.95304e-05	5.06492e-05	45	TCRBV13-01	unresolved	TCRBJ02-05
ALL-1_IP_CD8_CAR-T	Human	TCRB	AGCTCCTTGGAGCTGGGGGACTCAGCCCTGTACTTCTGTGCCAGCAGCTCGGAAGTAGCGTACTACAATGAGCAGTTCTTCGGGCCA	CASSSEVAYYNEQFF	In	1.6471e-05	2.11038e-05	45	TCRBV13-01	TCRBD02-01	TCRBJ02-01
ALL-1_IP_CD8_CAR-T	Human	TCRB	GCTGGGGGACTCAGCCCTGTACTTCTGTGCCAGCAGCCCCCCCGGGACAGGGCATTTTTGTGGGACAATGAGCAGTTCTTCGGGCCA		Out	1.31768e-05		56	TCRBV13-01	TCRBD01-01	TCRBJ02-01
ALL-1_IP_CD8_CAR-T	Human	TCRB	AGCTCCTTGGAGCTGGGGGACTCAGCCCTGTACTTCTGTGCCAGCAGCTTACCGGGTCAGTATGATGATACGCAGTATTTTGGCCCA	CASSLPGQYDDTQYF	In	0.000504013	0.000645777	45	TCRBV13-01	TCRBD02-01	TCRBJ02-03
ALL-1_IP_CD8_CAR-T	Human	TCRB	TCCTTGGAGCTGGGGGACTCAGCCCTGTACTTCTGTGCCAGCAGCGGTTATCGGGACCCGAGCTCCTACGAGCAGTACTTCGGGCCG	CASSGYRDPSSYEQYF	In	0.000222359	0.000284901	48	TCRBV13-01	unresolved	TCRBJ02-07
ALL-1_IP_CD8_CAR-T	Human	TCRB	AACATGAGCTCCTTGGAGCTGGGGGACTCAGCCCTGTACTTCTGTGCCAGCAGCCCGAAGAATTACTACGAGCAGTACTTCGGGCCG	CASSPKNYYEQYF	In	9.88261e-05	0.000126623	39	TCRBV13-01	unresolved	TCRBJ02-07
ALL-1_IP_CD8_CAR-T	Human	TCRB	ATGAGCTCCTTGGAGCTGGGGGACTCAGCCCTGTACTTCTGTGCCAGCAGCCACCGACTAGCCTCCGGGGAGCTGTTTTTTGGAGAA	CASSHRLASGELFF	In	1.48239e-05	1.89934e-05	42	TCRBV13-01	TCRBD02-01	TCRBJ02-02
ALL-1_IP_CD8_CAR-T	Human	TCRB	AACATGAGCTCCTTGGAGCTGGGGGACTCAGCCCTGTACTTCTGTGCCAGCAGCTTAGGTGCGATCTATGAGCAGTTCTTCGGGCCA	CASSLGAIYEQFF	In	0.00015318	0.000196265	39	TCRBV13-01	TCRBD02-01	TCRBJ02-01
ALL-1_IP_CD8_CAR-T	Human	TCRB	ATGAGCTCCTTGGAGCTGGGGGACTCAGCCCTGTACTTCTGTGCCAGCAGCTTTTCCTCTGGGGCCAACGTCCTGACTTTCGGGGCC	CASSFSSGANVLTF	In	0.00040354	0.000517043	42	TCRBV13-01	unresolved	TCRBJ02-06
ALL-1_IP_CD8_CAR-T	Human	TCRB	ATGAGCTCCTTGGAGCTGGGGGACTCAGCCCTGTACTTCTGTGCCAGCAGCTCGAGGGGCAGCAATCAGCCCCAGCATTTTGGTGAT	CASSSRGSNQPQHF	In	4.94131e-06	6.33114e-06	42	TCRBV13-01	unresolved	TCRBJ01-05
ALL-1_IP_CD8_CAR-T	Human	TCRB	ACAAAGCTGGAGGACTCAGCCATGTACTTCTGTGCCAGCAGAACATGGGACAGGGAAACGCAATATGAAAAACTGTTTTTTGGCAGT	CASRTWDRETQYEKLFF	In	3.62362e-05	4.64284e-05	51	TCRBV02-01	TCRBD01-01	TCRBJ01-04
ALL-1_IP_CD8_CAR-T	Human	TCRB	AAGATCCGGTCCACAAAGCTGGAGGACTCAGCCATGTACTTCTGTGCCAGAACAGGGGGCGAGGTCTATGGCTACACCTTCGGTTCG	CARTGGEVYGYTF	In	0.000116944	0.000149837	39	TCRBV02-01	TCRBD01-01	TCRBJ01-02
ALL-1_IP_CD8_CAR-T	Human	TCRB	CCGGTCCACAAAGCTGGAGGACTCAGCCATGTACTTCTGTGCCAGCAGTGAAGCCGCGCCAGCTCCTACGAGCAGTACTTCGGGCCG		Out	2.80007e-05		44	TCRBV02-01	unresolved	TCRBJ02-07
ALL-1_IP_CD8_CAR-T	Human	TCRB	CGGTCCACAAAGCTGGAGGACTCAGCCATGTACTTCTGTGCCAGCAGTCCTCGGGGGGGCCTTTTTGGGGAGCTGTTTTTTGGAGAA	CASSPRGGLFGELFF	In	6.58841e-06	8.44153e-06	45	TCRBV02-01	TCRBD02-01	TCRBJ02-02
ALL-1_IP_CD8_CAR-T	Human	TCRB	AAGATCCGGTCCACAAAGCTGGAGGACTCAGCCATGTACTTCTGTGCCAGCAGTGAAGCAGGGAATCCTGAAGCTTTCTTTGGACAA	CASSEAGNPEAFF	In	3.2942e-06	4.22076e-06	39	TCRBV02-01	unresolved	TCRBJ01-01
ALL-1_IP_CD8_CAR-T	Human	TCRB	CGGTCCACAAAGCTGGAGGACTCAGCCATGTACTTCTGTGCCAGCAGTGACGAGACCTATACAAATGAAAAACTGTTTTTTGGCAGT	CASSDETYTNEKLFF	In	0.000100473	0.000128733	45	TCRBV02-01	unresolved	TCRBJ01-04
ALL-1_IP_CD8_CAR-T	Human	TCRB	GTCCACAAAGCTGGAGGACTCAGCCATGTACTTCTGTGCCAGCAGTGACTTTCGAGTCAGGGGGCCTACGAGCAGTACTTCGGGCCG		Out	0.00027836		47	TCRBV02-01	TCRBD01-01	TCRBJ02-07
ALL-1_IP_CD8_CAR-T	Human	TCRB	CCGGTCCACAAAGCTGGAGGACTCAGCCATGTACTTCTGTGCCAGCAGTGAATTAGTGGGACAGGGTCGGGCTACACCTTCGGTTCG		Out	3.2942e-06		44	TCRBV02-01	TCRBD01-01	TCRBJ01-02
ALL-1_IP_CD8_CAR-T	Human	TCRB	GAAGATCCGGTCCACAAAGCTGGAGGACTCAGCCATGTACTTCTGTGCCAGCAGTGTTCAGGGATCTACGAGCAGTACTTCGGGCCG		Out	4.94131e-06		38	TCRBV02-01	TCRBD01-01	TCRBJ02-07
ALL-1_IP_CD8_CAR-T	Human	TCRB	CGGTCCACAAAGCTGGAGGACTCAGCCATGTACTTCTGTGCCAGCAGTGACCGGGGAGGCTCTGGAAACACCATATATTTTGGAGAG	CASSDRGGSGNTIYF	In	0.000207535	0.000265908	45	TCRBV02-01	TCRBD02-01	TCRBJ01-03
ALL-1_IP_CD8_CAR-T	Human	TCRB	CGGTCCACAAAGCTGGAGGACTCAGCCATGTACTTCTGTGCCAGCATGGGGCTGGGACTAGCGGGGACCGAGCAGTACTTCGGGCCG	CASMGLGLAGTEQYF	In	0.00012518	0.000160389	45	TCRBV02-01	TCRBD02-01	TCRBJ02-07
ALL-1_IP_CD8_CAR-T	Human	TCRB	ACAAAGCTGGAGGACTCAGCCATGTACTTCTGTGCCAGCAGTGGGGGGTACGTTAGGACAGGGAACTACGAGCAGTACTTCGGGCCA	CASSGGYVRTGNYEQYF	In	3.2942e-06	4.22076e-06	51	TCRBV02-01	TCRBD01-01	TCRBJ02-05
ALL-1_IP_CD8_CAR-T	Human	TCRB	CACACCCTGCAGCCAGAAGACTCGGCCCTGTATCTCTGTGCCAGCAGCCAAGCGTTCGGCAGCCTCTATGGCTACACCTTCGGTTCG	CASSQAFGSLYGYTF	In	1.97652e-05	2.53246e-05	45	TCRBV04-02	unresolved	TCRBJ01-02
ALL-1_IP_CD8_CAR-T	Human	TCRB	CACCTACACACCCTGCAGCCAGAAGACTCGGTCCTGTATCTCTGTGCCAGCCGGGAGCAGGGCACAGATACGCAGTACTTTGGCCCA	CASREQGTDTQYF	In	3.2942e-06	4.22076e-06	39	TCRBV04-02	TCRBD02-01	TCRBJ02-03
ALL-1_IP_CD8_CAR-T	Human	TCRB	CACCTACACACCCTGCAGCCAGAAGACTCGGACCTGTATCTCTGTGCCAGCCGGGAGCAGGGCACAGATACGCAGTACTTTGGCCCA	CASREQGTDTQYF	In	6.58841e-06	8.44153e-06	39	TCRBV04-02	TCRBD02-01	TCRBJ02-03
ALL-1_IP_CD8_CAR-T	Human	TCRB	CTTCACCTACACACCCTGCAGCCAGAAGACTCGGCCCTCTATCTCTGTGCCAGCAGCTTGGCCTACTACGAGCAGTACTTCGGGCCG	CASSLAYYEQYF	In	9.88261e-06	1.26623e-05	36	TCRBV04-02	unresolved	TCRBJ02-07
ALL-1_IP_CD8_CAR-T	Human	TCRB	CACACCCTGCAGCCAGAAGACTCGGCCATGTATCTCTGTGCCAGCAGCTCCGATTTAGGGAGAGTCTATGGCTACACCTTCGGTTCG	CASSSDLGRVYGYTF	In	3.2942e-06	4.22076e-06	45	TCRBV04-02	TCRBD02-01	TCRBJ01-02
ALL-1_IP_CD8_CAR-T	Human	TCRB	ACCCTGCAGCCAGAAGACTCGGCCCTGTATCTCTGTGCCAGCAGCCAAGGCGGACTAGCGGGTATGGAGACCCAGTACTTCGGGCCA	CASSQGGLAGMETQYF	In	3.2942e-06	4.22076e-06	48	TCRBV04-02	TCRBD02-01	TCRBJ02-05
ALL-1_IP_CD8_CAR-T	Human	TCRB	ACACCCTGCAGCCAGAAGACTCGGCCCTGTATCTCTGTGCCAGCCCCCCGACTAGGGCCCCGTGGAAACGAGCAGTACTTCGGGCCG		Out	6.58841e-06		46	TCRBV04-02	TCRBD02-01	TCRBJ02-07
ALL-1_IP_CD8_CAR-T	Human	TCRB	CACACCCTGCAGCCAGAAGACTCGGCCCTGTATCTCTGTGCCAGCAGCCAAGTTCGGACAGCCACCGGGGAGCTGTTTTTTGGAGAA	CASSQVRTATGELFF	In	0.000169651	0.000217369	45	TCRBV04-02	TCRBD01-01	TCRBJ02-02
ALL-1_IP_CD8_CAR-T	Human	TCRB	CCTGCAGCCAGAAGACTCGGCCCTGTATCTCTGTGCCAGCAGCACCGGGTTCAAGGTTGAAAGACCTATGGCTACACCTTCGGTTCG		Out	4.94131e-06		50	TCRBV04-02	TCRBD02-01	TCRBJ01-02
ALL-1_IP_CD8_CAR-T	Human	TCRB	CTACACACCCTGCAGCCAGAAGACTCGGCCCTGTATCTCTGTGCCAGCAGCCTCGGACAGGGCGGCACTGAAGCTTTCTTTGGACAA	CASSLGQGGTEAFF	In	2.80007e-05	3.58765e-05	42	TCRBV04-02	TCRBD01-01	TCRBJ01-01
ALL-1_IP_CD8_CAR-T	Human	TCRB	CACCTACACACCCTGCAGCCAGAAGACTCGGCCCTGTATCTCTGTGCCAGCAGCCTTTCGTTAAATGAAAAACTGTTTTTTGGCAGT	CASSLSLNEKLFF	In	4.94131e-06	6.33114e-06	39	TCRBV04-02	TCRBD02-01	TCRBJ01-04
ALL-1_IP_CD8_CAR-T	Human	TCRB	AGCCAGAAGACTCGGCCCTGTATCTCTGTGCCAGCAGCACTGCAATCAAAGGTTCAAAGTCGGGCCAACGTCCTGACTTTCGGGGCC		Out	6.58841e-05		55	TCRBV04-02	unresolved	TCRBJ02-06
ALL-1_IP_CD8_CAR-T	Human	TCRB	CACGCCCTGCAGCCAGAAGACTCAGCCCTGTATCTCTGCGCCAGCAGCCCCCAGGGGGACGGGCAAGATACGCAGTATTTTGGCCCA	CASSPQGDGQDTQYF	In	2.96478e-05	3.79869e-05	45	TCRBV04-01	TCRBD01-01	TCRBJ02-03
ALL-1_IP_CD8_CAR-T	Human	TCRB	CACGCCCTGCAGCCAGAAGACTCAGCCCTGTATCTCTGCGCCAGCAGCCTCAAAGCGGGGGGGCAGGATACGCAGTATTTTGGCCCA	CASSLKAGGQDTQYF	In	3.62362e-05	4.64284e-05	45	TCRBV04-01	TCRBD02-01	TCRBJ02-03
ALL-1_IP_CD8_CAR-T	Human	TCRB	CCCTGCAGCCAGAAGACTCAGCCCTGTATCTCTGCGCCAGCAGAGGGCCCCTTATCGGGGGGCAATCAGCCCCAGCATTTTGGTGAT		Out	0.000105415		49	TCRBV04-01	TCRBD02-01	TCRBJ01-05
ALL-1_IP_CD8_CAR-T	Human	TCRB	CACGCCCTGCAGCCAGAAGACTCAGCCCTGTATCTCTGCGCCAGCAGCCAAGTTCCGGGGACCACAGATACGCAGTATTTTGGCCCA	CASSQVPGTTDTQYF	In	0.000446365	0.000571913	45	TCRBV04-01	unresolved	TCRBJ02-03
ALL-1_IP_CD8_CAR-T	Human	TCRB	CACGCCCTGCAGCCAGAAGACTCAGCCCTGTATCTCTGCGCCAGCAGCCAAGGCGGGGTTAGTGCAGATACGCAGTATTTTGGCCCA	CASSQGGVSADTQYF	In	4.94131e-06	6.33114e-06	45	TCRBV04-01	TCRBD02-01	TCRBJ02-03
ALL-1_IP_CD8_CAR-T	Human	TCRB	CACGCCCTGCAGCCAGAAGACTCAGCCCTGTATCTCTGCGCCAGCAGCCTGCGGGGGGGAGACACAGATACGCAGTATTTTGGCCCA	CASSLRGGDTDTQYF	In	4.61189e-05	5.90907e-05	45	TCRBV04-01	TCRBD02-01	TCRBJ02-03
ALL-1_IP_CD8_CAR-T	Human	TCRB	ACACGCCCTGCAGCCAGAAGACTCAGCCCTGTATCTCTGCGCCAGCAGCCCCTCCGGGGGGAAGGAAATGAGCAGTTCTTCGGGCCA		Out	6.58841e-06		44	TCRBV04-01	TCRBD02-01	TCRBJ02-01
ALL-1_IP_CD8_CAR-T	Human	TCRB	GCCCTGCAGCCAGAAGACTCAGCCCTGTATCTCTGCGCCAGCAGACGGACACCGCCTCAGGGTAACTATGGCTACACCTTCGGTTCG	CASRRTPPQGNYGYTF	In	4.94131e-06	6.33114e-06	48	TCRBV04-01	TCRBD01-01	TCRBJ01-02
ALL-1_IP_CD8_CAR-T	Human	TCRB	CTTCACCTACACGCCCTGCAGCCAGAAGACTCAGCCCTGTATCTCTGCGCCAGCAGACCTAGTCCAGATACGCAGTATTTTGGCCCA	CASRPSPDTQYF	In	1.48239e-05	1.89934e-05	36	TCRBV04-01	TCRBD02-01	TCRBJ02-03
ALL-1_IP_CD8_CAR-T	Human	TCRB	TACACGCCCTGCAGCCAGAAGACTCAGCCCTGTATCTCTGCGCCAGCAGCCAAGCGGGGGGGGGTTAATGAGCAGTTCTTCGGGCCA		Out	3.2942e-06		43	TCRBV04-01	TCRBD02-01	TCRBJ02-01
ALL-1_IP_CD8_CAR-T	Human	TCRB	CAGCCAGAAGACTCAGCCCTGTATCTCTGCGCCAGCAGCCAAGACGACGGGACCCTCTCTGGGGCCAACGTCCTGACTTTCGGGGCC	CASSQDDGTLSGANVLTF	In	0.000112003	0.000143506	54	TCRBV04-01	unresolved	TCRBJ02-06
ALL-1_IP_CD8_CAR-T	Human	TCRB	CGCCCTGCAGCCAGAAGACTCAGCCCTGTATCTCTGCGCCAGCAGACCAGGAGTGGGACAGCACACCGGGGAGCTGTTTTTGGAGAA		Out	6.58841e-06		47	TCRBV04-01	TCRBD01-01	TCRBJ02-02
ALL-1_IP_CD8_CAR-T	Human	TCRB	CTGAGCTCTCTGGAGCTGGGGGACTCAGCTTTGTATTTCTGTGCCAGCAGAGCCTGACTGGGGAACTATGGCTACACCTTCGGTTCG	CASRA*LGNYGYTF	Stop	0.000108709		42	TCRBV09-01	unresolved	TCRBJ01-02
ALL-1_IP_CD8_CAR-T	Human	TCRB	AGCTCTCTGGAGCTGGGGGACTCAGCTTTGTATTTCTGTGCCAGCAGCGGGGACAGGGGCCCTGGAAACACCATATATTTTGGAGAG	CASSGDRGPGNTIYF	In	4.94131e-06	6.33114e-06	45	TCRBV09-01	TCRBD01-01	TCRBJ01-03
ALL-1_IP_CD8_CAR-T	Human	TCRB	CAGCTTTGTATTTCTGTGCCAGCAGCGTACCCCCCTCCCATAACCGCCGCCGCTAGCCAATTATACAATGAGCAGTTCTTCGGGCCA		Out	6.58841e-06		67	TCRBV09-01	TCRBD02-01	TCRBJ02-01
ALL-1_IP_CD8_CAR-T	Human	TCRB	CTAAACCTGAGCTCTCTGGAGCTGGGGGACTCAGCTTTGTATTTCTGTGCCAGCAGCCCCACGGACAGCGAAGCTTTCTTTGGACAA	CASSPTDSEAFF	In	4.61189e-05	5.90907e-05	36	TCRBV09-01	TCRBD01-01	TCRBJ01-01
ALL-1_IP_CD8_CAR-T	Human	TCRB	TCTCTGGAGCTGGGGGACTCAGCTCTGTATTTCTGTGCCAGCAGCGTATACGAGGCTCTCACTGGAAACACCATATATTTTGGAGAG	CASSVYEALTGNTIYF	In	4.94131e-06	6.33114e-06	48	TCRBV09-01	TCRBD02-01	TCRBJ01-03
ALL-1_IP_CD8_CAR-T	Human	TCRB	GTGAGCTCTCTGGAGCTGGGGGACTCAGCTTTGTATTTCTGTGCCAGCAATGACGACACTGACCCCTATGGCTACACCTTCGGTTCG	CASNDDTDPYGYTF	In	3.2942e-06	4.22076e-06	42	TCRBV09-01	TCRBD01-01	TCRBJ01-02
ALL-1_IP_CD8_CAR-T	Human	TCRB	CTAAACCTGAGCTCTCTGGAGCTGGGGGACTCAGCTTTGTATTTCTGTGCCAGCAGCCCCTTCCGAGATACGCAGTATTTTGGCCCA	CASSPFRDTQYF	In	1.31768e-05	1.68831e-05	36	TCRBV09-01	TCRBD02-01	TCRBJ02-03
ALL-1_IP_CD8_CAR-T	Human	TCRB	GAGCTCTCTGGAGCTGGGGGACTCAGCTTTGTATTTCTGTGCCAGCAGCGTAGCGGGGGGCCTAGGAATACGCAGTATTTTGGCCCA		Out	4.44717e-05		44	TCRBV09-01	TCRBD02-01	TCRBJ02-03
ALL-1_IP_CD8_CAR-T	Human	TCRB	AGCTCTCTGGAGCTGGGGGACTCAGCTTTGTATTTCTGTGCCAGCAGCGTCGGAGGGAGGCCACAAGAGACCCAGTACTTCGGGCCA	CASSVGGRPQETQYF	In	1.81181e-05	2.32142e-05	45	TCRBV09-01	TCRBD02-01	TCRBJ02-05
ALL-1_IP_CD8_CAR-T	Human	TCRB	CTAAACCTGAGCTCTCTGGAGCTGGGGGACTCAGCTTTGTATTTCTGTGCCAGCAGTATCTTGGGGGATGAGCAGTTCTTCGGGCCA	CASSILGDEQFF	In	1.31768e-05	1.68831e-05	36	TCRBV09-01	unresolved	TCRBJ02-01
ALL-1_IP_CD8_CAR-T	Human	TCRB	CTGAGCTCTCTGGAGCTGGGGGACTCAGCTTTGTATTTCTGTGCCAGCAGTGTGGGGGGGCCCGGGCAGCCCCAGCATTTTGGTGAT	CASSVGGPGQPQHF	In	3.2942e-06	4.22076e-06	42	TCRBV09-01	TCRBD02-01	TCRBJ01-05
ALL-1_IP_CD8_CAR-T	Human	TCRB	TCTCTGGAGCTGGGGGACTCAGCTTTGTATTTCTGTGCCAGCAGCGCGCCTCAACAGACTTCCCAAGAGACCCAGTACTTCGGGCCA	CASSAPQQTSQETQYF	In	4.94131e-06	6.33114e-06	48	TCRBV09-01	unresolved	TCRBJ02-05
ALL-1_IP_CD8_CAR-T	Human	TCRB	ATGAGCTCCTTGGAGCTGGGGGACTCAGCCCTGTACTTCTGTGCCAGCAGCTCCCTAGCGGGGGGAAAGACCCAGTACTTCGGGCCA	CASSSLAGGKTQYF	In	1.15297e-05	1.47727e-05	42	TCRBV13-01	TCRBD02-01	TCRBJ02-05
ALL-1_IP_CD8_CAR-T	Human	TCRB	ATGAGCTCCTTGGAGCTGGGGGACTCAGCCCTGTACTTCTGTGCCAGCAGCCCAGACACCGACCCATACGAGCAGTACTTCGGGCCG	CASSPDTDPYEQYF	In	0.000497425	0.000637335	42	TCRBV13-01	TCRBD01-01	TCRBJ02-07
ALL-1_IP_CD8_CAR-T	Human	TCRB	CTGAACATGAGCTCCTTGGAGCTGGGGGACTCAGCCCTGTACTTCTGTGCCAGCAGCTTAGGCGGGGGTGAGCAGTTCTTCGGGCCA	CASSLGGGEQFF	In	7.41196e-05	9.49672e-05	36	TCRBV13-01	TCRBD02-01	TCRBJ02-01
ALL-1_IP_CD8_CAR-T	Human	TCRB	CTGGGGGACTCAGCCCTGTACTTCTGTGCCAGCAGCCAAACTAGCGGGGGGCATCCTGTTTCAGCGGATACGCAGTATTTTGGCCCA	CASSQTSGGHPVSADTQYF	In	3.62362e-05	4.64284e-05	57	TCRBV13-01	TCRBD02-01	TCRBJ02-03
ALL-1_IP_CD8_CAR-T	Human	TCRB	ATGAGCTCCTTGGAGCTGGAGGACTCAGCCATGTACTTCTGTGCCAGCAGAGGTAGCGGGGACCCCAATGAGCAGTTCTTCGGGCCA	CASRGSGDPNEQFF	In	6.58841e-06	8.44153e-06	42	TCRBV13-01	TCRBD02-01	TCRBJ02-01
ALL-1_IP_CD8_CAR-T	Human	TCRB	GAACTGAACATGAGCTCCTTGGAGCTGGGGGACTCAGCCCTGTACTTCTGTGCCAGCAGCTTAGAGGGCGAGCAGTACTTCGGGCCG	CASSLEGEQYF	In	4.44717e-05	5.69803e-05	33	TCRBV13-01	unresolved	TCRBJ02-07
ALL-1_IP_CD8_CAR-T	Human	TCRB	CTGAACATGAGCTCCTTGGAGCTGGGGGACTCAGCCCTGTACTTCTGTGCCAGCAGCTTAAAGATGGAAAAACTGTTTTTTGGCAGT	CASSLKMEKLFF	In	4.61189e-05	5.90907e-05	36	TCRBV13-01	unresolved	TCRBJ01-04
ALL-1_IP_CD8_CAR-T	Human	TCRB	CTCCTTGGAGCTGGGGGACTCAGCCCTGTACTTCTGTGCCAGCAGCTTCGGTCTCCGGAGGCCAAAAACATTCAGTACTTCGGCGCC		Out	3.2942e-05		47	TCRBV13-01	TCRBD02-01	TCRBJ02-04
ALL-1_IP_CD8_CAR-T	Human	TCRB	CTGAACATGAGCTCCTTGGAGCTGGGGGACTCAGCCCTGTACTTCTGTGCCAGCAGCTTTAGAGAAGAAAAACTGTTTTTTGGCAGT	CASSFREEKLFF	In	0.000105415	0.000135064	36	TCRBV13-01	TCRBD02-01	TCRBJ01-04
ALL-1_IP_CD8_CAR-T	Human	TCRB	ATGAGCTCCTTGGAGCTGGGGGACTCAGCCCTGTACTTCTGTGCCAGCAGCTTAAAGGGGACAGAAGAGACCCAGTACTTCGGGCCA	CASSLKGTEETQYF	In	0.000578133	0.000740744	42	TCRBV13-01	TCRBD01-01	TCRBJ02-05
ALL-1_IP_CD8_CAR-T	Human	TCRB	GCTGGGGGACTCAGCCCTGTACTTCTGTGCCAGCACGTGGGGAGTCGAAGGTCTGAGTGAAAGACCTATGGCTACACCTTCGGTTCG		Out	1.81181e-05		56	TCRBV13-01	TCRBD02-01	TCRBJ01-02
ALL-1_IP_CD8_CAR-T	Human	TCRB	TCCTTGGAGCTGGGGGACTCAGCCCTGTACTTCTGTGCCAGCAGCAATATAAGGGGGCCGGGAACCGGGGAGCTGTTTTTTGGAGAA	CASSNIRGPGTGELFF	In	1.97652e-05	2.53246e-05	48	TCRBV13-01	TCRBD01-01	TCRBJ02-02
ALL-1_IP_CD8_CAR-T	Human	TCRB	ACCTTGGAGATCCAGCGCACAGAGCAGGGGGACTCGGCCATGTATCTCTGTGCCAGCAGCCTGTACAATGAGCAGTTCTTCGGGCCA	CASSLYNEQFF	In	5.92957e-05	7.59737e-05	33	TCRBV07-09	TCRBD02-01	TCRBJ02-01
ALL-1_IP_CD8_CAR-T	Human	TCRB	CAGAGCAGGGGGACTCGGCCATGTATCTCTGTGCCAGCAGCCCTACTGCATAACCATGGAAAGACCTATGGCTACACCTTCGGTTCG		Out	7.57667e-05		52	TCRBV07-09	unresolved	TCRBJ01-02
ALL-1_IP_CD8_CAR-T	Human	TCRB	ACAGAGCAGGGGGACTCGGCCATGTATCTCTGTGCCAGCAGGTATGGGGGACTAGGGGGCGAAGGTCAGCCCCAGCATTTTGGTGAT	CASRYGGLGGEGQPQHF	In	5.92957e-05	7.59737e-05	51	TCRBV07-09	TCRBD02-01	TCRBJ01-05
ALL-1_IP_CD8_CAR-T	Human	TCRB	ACAGAGCAGGGGGACTCGGCCATGTATCTCTGTGCCAGCAGCTCCACCGGTCCCTCTACCTTTGGGAATGAGCAGTTCTTCGGGCCA	CASSSTGPSTFGNEQFF	In	0.000467777	0.000599348	51	TCRBV07-09	unresolved	TCRBJ02-01
ALL-1_IP_CD8_CAR-T	Human	TCRB	CACAGAGCAGGGGGACTCGGCCATGTATCTCTGTGCCAGCAGCTTAGAGGTTGGGGGACAGGTCGGCAGCCCCAGCATTTTGGTGAT		Out	0.000196005		50	TCRBV07-09	TCRBD01-01	TCRBJ01-05
ALL-1_IP_CD8_CAR-T	Human	TCRB	TTGGAGATCCAGCGCACAGAGCAGGGGGACTCGGCCATGTATCTCTGTGCCAGCAGCCGGGACAGCTAGGGAGCTTTCTTTGGACAA	CASSRDS*GAFF	Stop	0.000474365		36	TCRBV07-09	TCRBD01-01	TCRBJ01-01
ALL-1_IP_CD8_CAR-T	Human	TCRB	ACCTTGGAGATCCAGCGCACAGAGCAGGGGGACTCGGCCATGTATCTCTGTGCCAGCAGCTTAGACGGTGAGCAGTTCTTCGGGCCA	CASSLDGEQFF	In	0.00116285	0.00148993	33	TCRBV07-09	TCRBD02-01	TCRBJ02-01
ALL-1_IP_CD8_CAR-T	Human	TCRB	CGCACAGAGCAGGGGGACTCGGCCATGTATCTCTGTGCCAGCAGCTTCCCCGTCGGGGCGCACTACAATGAGCAGTTCTTCGGGCCA	CASSFPVGAHYNEQFF	In	0.000907553	0.00116282	48	TCRBV07-09	unresolved	TCRBJ02-01
ALL-1_IP_CD8_CAR-T	Human	TCRB	CGCACAGAGCAGGGGGACTCGGCCATGTATCTCTGTGCCAGCAGCTCACCCGACACGCCAATGAACACTGAAGCTTTCTTTGGACAA	CASSSPDTPMNTEAFF	In	2.96478e-05	3.79869e-05	48	TCRBV07-09	TCRBD01-01	TCRBJ01-01
ALL-1_IP_CD8_CAR-T	Human	TCRB	TTGGAGATCCAGCGCACAGAGCAGGGGGACTCGGCCCTCTATCTCTGTGCCAGCAGCTTGGCCTACTATGAGCAGTACTTCGGGCCG	CASSLAYYEQYF	In	6.58841e-06	8.44153e-06	36	TCRBV07-09	TCRBD02-01	TCRBJ02-07
ALL-1_IP_CD8_CAR-T	Human	TCRB	GAGCAGGGGGACTCGGCCATGTATCTCTGTGCCAGCAGCACTCCAGCGGGGACTAGCGGGGTTTTAGATACGCAGTATTTTGGCCCA	CASSTPAGTSGVLDTQYF	In	3.12949e-05	4.00972e-05	54	TCRBV07-09	TCRBD02-01	TCRBJ02-03
ALL-1_IP_CD8_CAR-T	Human	TCRB	CAGCGCACAGAGCAGGGGGACTCGGCCATGTATCTCTGTGCCAGCAGCTCAGACAGGGGGCGCGTCTATGGCTACACCTTCGGTTCG	CASSSDRGRVYGYTF	In	0.00061931	0.000793503	45	TCRBV07-09	TCRBD01-01	TCRBJ01-02
ALL-1_IP_CD8_CAR-T	Human	TCRB	ACCTTGGAGCTGGGGGACTCGGCCCTTTATCTTTGCGCCAGCAGCCCGATCTACGGATACAGGGTAGATACGCAGTATTTTGGCCCA	CASSPIYGYRVDTQYF	In	0.000130121	0.00016672	48	TCRBV05-01	TCRBD01-01	TCRBJ02-03
ALL-1_IP_CD8_CAR-T	Human	TCRB	GTGAGCACCTTGGAGCTGGGGGACTCGGCCCTTTATCTTTGCGCCAGCAGCTTTCGGGGTCTGGAGTACGAGCAGTACTTCGGGCCG	CASSFRGLEYEQYF	In	9.05906e-05	0.000116071	42	TCRBV05-01	TCRBD02-01	TCRBJ02-07
ALL-1_IP_CD8_CAR-T	Human	TCRB	ATGTGAGCACCTTGGAGCTGGGGGACTCGGCCCTTTATCTTTGCGCCAGCAGCTTACGGCTCTGGAAACACCATATATTTTGGAGAG		Out	7.24725e-05		40	TCRBV05-01	TCRBD02-01	TCRBJ01-03
ALL-1_IP_CD8_CAR-T	Human	TCRB	AGCACCTTGGAGCTGGGGGACTCGGCCCTTTATCTTTGCGCCAGCAGCTCCGAAACATCCCCCTCCGGGGAGCTGTTTTTTGGAGAA	CASSSETSPSGELFF	In	0.000228947	0.000293343	45	TCRBV05-01	TCRBD01-01	TCRBJ02-02
ALL-1_IP_CD8_CAR-T	Human	TCRB	TGTGAGCACCTTGGAGCTGGGGGACTCGGCCCTTTATCTTTGCGCCAGCAGCTCCCGGGGTGGGGGAACACCATATATTTTGGAGAG		Out	1.15297e-05		41	TCRBV05-01	unresolved	TCRBJ01-03
ALL-1_IP_CD8_CAR-T	Human	TCRB	ACCTTGGAGCTGGGGGACTCGGCCCTTTATCTTTGCGCCAGCAGCTTGTGGGGGACAGGGGCGAACTACGAGCAGTACTTCGGGCCG	CASSLWGTGANYEQYF	In	1.6471e-05	2.11038e-05	48	TCRBV05-01	TCRBD01-01	TCRBJ02-07
ALL-1_IP_CD8_CAR-T	Human	TCRB	ATGAATGTGAGCACCTTGGAGCTGGGGGACTCGGCCCTTTATCTTTGCGCCAGCAGCTTACGGGGCACTGAAGCTTTCTTTGGACAA	CASSLRGTEAFF	In	0.000136709	0.000175162	36	TCRBV05-01	TCRBD02-01	TCRBJ01-01
ALL-1_IP_CD8_CAR-T	Human	TCRB	AGCACCTTGGAGCTGGAGGACTCGGCCCTTTATCTTTGCGCCAGCAGCTTGGGGGAAAACGTGGATAATGAGCAGTTCTTCGGGCCA	CASSLGENVDNEQFF	In	3.2942e-06	4.22076e-06	45	TCRBV05-01	unresolved	TCRBJ02-01
ALL-1_IP_CD8_CAR-T	Human	TCRB	AGCACCTTGGAGCTGGGGGACTCGGCCCTTTATCTTTGCGCCAGCAGCTCCGCGGGTATTAGAGGTTACGAGCAGTACTTCGGGCCG	CASSSAGIRGYEQYF	In	0.000327773	0.000419966	45	TCRBV05-01	TCRBD02-01	TCRBJ02-07
ALL-1_IP_CD8_CAR-T	Human	TCRB	AATGTGAGCACCTTGGAGCTGGGGGACTCGGCCCTTTATCTTTGCGCCAGCAGCTTGGAACCCGCCTACGAGCAGTACTTCGGGCCG	CASSLEPAYEQYF	In	6.58841e-06	8.44153e-06	39	TCRBV05-01	unresolved	TCRBJ02-07
ALL-1_IP_CD8_CAR-T	Human	TCRB	CTGAGATGAATGTGAGCACCTTGGAGCTGGGGGACTCGGCCCTTTATCTTTGCGCCAGCAGACAACAATGAGCAGTTCTTCGGGCCA		Out	0.00016471		31	TCRBV05-01	TCRBD01-01	TCRBJ02-01
ALL-1_IP_CD8_CAR-T	Human	TCRB	AATGTGAGCACCTTGGAGCTGGGGGACTCGGCCCTTTATCTTTGCGCCAGCAACCCGGGGGAGGAGTATGGCTACACCTTCGGTTCG	CASNPGEEYGYTF	In	3.95304e-05	5.06492e-05	39	TCRBV05-01	TCRBD02-01	TCRBJ01-02
ALL-1_IP_CD8_CAR-T	Human	TCRB	AGCTCCTTGGAGCTGGGGGACTCAGCCCTGTACTTCTGTGCCAGCAGCTTAGGCCAGAGTAGCGGGGATGAGCAGTTCTTCGGGCCA	CASSLGQSSGDEQFF	In	1.15297e-05	1.47727e-05	45	TCRBV13-01	TCRBD02-01	TCRBJ02-01
ALL-1_IP_CD8_CAR-T	Human	TCRB	ACTGTGAGCAACATGAGCCCTGAAGACAGCAGCATATATCTCTGCAGCGTTAGGACAGCCGCTTCCTACGAGCAGTACTTCGGGCCG	CSVRTAASYEQYF	In	4.94131e-05	6.33114e-05	39	TCRBV29-01	TCRBD01-01	TCRBJ02-07
ALL-1_IP_CD8_CAR-T	Human	TCRB	CATGAGCCCTGAAGACAGCAGCATATATCTCTGCAGACAGAATGATTCGAGGATATAGCCCACACAGATACGCAGTATTTTGGCCCA		Out	6.58841e-06		50	TCRBV29-01	unresolved	TCRBJ02-03
ALL-1_IP_CD8_CAR-T	Human	TCRB	ACTCTGACTGTGAGCAACATGAGCCCTGAAGACAGCAGCATATATCTCTGCAGCGCAACCACAGGGGATGGCTACACCTTCGGTTCG	CSATTGDGYTF	In	0.000555073	0.000711199	33	TCRBV29-01	TCRBD01-01	TCRBJ01-02
ALL-1_IP_CD8_CAR-T	Human	TCRB	ACTCTGACTGTGAGCAACATGAGCCCTGAAGACAGCAGCATATATCTCTGCAGCGCCGGACTGTACAATGAGCAGTTCTTCGGGCCA	CSAGLYNEQFF	In	1.15297e-05	1.47727e-05	33	TCRBV29-01	TCRBD02-01	TCRBJ02-01
ALL-1_IP_CD8_CAR-T	Human	TCRB	CTGACTGTGAGCAACATGAGCCCTGAAGACAGCAGCATATATCTCTGCAGCGTTGACGGGCCGGAACGGGAGCAGTTCTTCGGGCCA	CSVDGPEREQFF	In	1.6471e-05	2.11038e-05	36	TCRBV29-01	unresolved	TCRBJ02-01
ALL-1_IP_CD8_CAR-T	Human	TCRB	CATGAGCCCTGAAGACAGCAGCATATATCTCTGCAGCGTTCGGGCCCCGAAGAGGGTACAACTAATGAAAAACTGTTTTTTGGCAGT		Out	4.94131e-06		50	TCRBV29-01	TCRBD02-01	TCRBJ01-04
ALL-1_IP_CD8_CAR-T	Human	TCRB	ACTCTGACTGTGAGCAACATGAGCCCTGAAGACAGCAGCATATATCTCTGCAGCGTACCTACTAACACTGAAGCTTTCTTTGGACAA	CSVPTNTEAFF	In	2.47065e-05	3.16557e-05	33	TCRBV29-01	TCRBD02-01	TCRBJ01-01
ALL-1_IP_CD8_CAR-T	Human	TCRB	TCAACTCTGACTGTGAGCAACATGAGCCCTGAAGACAGCAGCATATATCTCTGCAGCGCGCGCGACTATGGCTACACCTTCGGTTCG	CSARDYGYTF	In	3.2942e-06	4.22076e-06	30	TCRBV29-01	TCRBD02-01	TCRBJ01-02
ALL-1_IP_CD8_CAR-T	Human	TCRB	ACTGTGAGCAACATGAGCCCTGAAGACAGCAGCATATATCTCTGCAGCGTTCTGACAGGGAGGAGTGAAAAACTGTTTTTTGGCAGT	CSVLTGRSEKLFF	In	2.96478e-05	3.79869e-05	39	TCRBV29-01	TCRBD01-01	TCRBJ01-04
ALL-1_IP_CD8_CAR-T	Human	TCRB	ACTGTGAGCAACATGAGCCCTGAAGACAGCAGCATATATCTCTGCAGCGCCAGCCTCGGACAGCACTACGAGCAGTACTTCGGGCCG	CSASLGQHYEQYF	In	4.94131e-06	6.33114e-06	39	TCRBV29-01	TCRBD01-01	TCRBJ02-07
ALL-1_IP_CD8_CAR-T	Human	TCRB	CTGACTGTGAGCAACATGAGCCCTGAAGACAGCAGCATATATCTCTGCAGCGTCAGGGGGAAATTCAATGAGCAGTTCTTCGGGCCA	CSVRGKFNEQFF	In	3.2942e-06	4.22076e-06	36	TCRBV29-01	TCRBD01-01	TCRBJ02-01
ALL-1_IP_CD8_CAR-T	Human	TCRB	ACCCTGCAGCCAGAAGACTCGGCCCTGTATCTCTGTGCCAGCAGCCAAGTGACAGGGGGGTCAGTCGGTGGCTACACCTTCGGTTCG	CASSQVTGGSVGGYTF	In	5.43544e-05	6.96426e-05	48	TCRBV04-02	TCRBD01-01	TCRBJ01-02
ALL-1_IP_CD8_CAR-T	Human	TCRB	ACCCTGCAGCCAGAAGACTCGGCCCTGTATCTCTGTGCCAGCAGCCAGAATCTAGGGGAAATCTACAATGAGCAGTTCTTCGGGCCA	CASSQNLGEIYNEQFF	In	1.31768e-05	1.68831e-05	48	TCRBV04-02	TCRBD01-01	TCRBJ02-01
ALL-1_IP_CD8_CAR-T	Human	TCRB	CACACCCTGCAGCCAGAAGACTCGGCCCTGTATCTCTGTGCCAGCAGCCAGATACTGACGGGGACCGGGGAGCTGTTTTTTGGAGAA	CASSQILTGTGELFF	In	1.48239e-05	1.89934e-05	45	TCRBV04-02	TCRBD02-01	TCRBJ02-02
ALL-1_IP_CD8_CAR-T	Human	TCRB	CCAGAAGACTCGGCCCTGTATCTCTGTGCCAGCAGCCAAGAGTAATAGATAATCTTGGGGTACGGCTATGGCTACACCTTCGGTTCG	CASSQE**IILGYGYGYTF	Stop	3.2942e-05		57	TCRBV04-02	unresolved	TCRBJ01-02
ALL-1_IP_CD8_CAR-T	Human	TCRB	CTGCAGCCAGAAGACTCGGCCCTGTATCTCTGTGCCAGCAGCCACGCCCCGGCCCGGGGGGTTGGTTACGAGCAGTACTTCGGGCCG	CASSHAPARGVGYEQYF	In	3.2942e-06	4.22076e-06	51	TCRBV04-02	TCRBD02-01	TCRBJ02-07
ALL-1_IP_CD8_CAR-T	Human	TCRB	TCACCTACACACCCTGCAGCCAGAAGACTCGGCCCTGTATCTCTGTGCCAGCCGGGAGCAGGGCACAGATACGCAGTATTTGGCCCA		Out	6.58841e-06		38	TCRBV04-02	TCRBD02-01	TCRBJ02-03
ALL-1_IP_CD8_CAR-T	Human	TCRB	CACCCTGCAGCCAGAAGACTCGGCCCTGTATCTCTGTGCCAGCAGCCAAGGGTGGCCAGCCAAAACCTGGGAGCTGTTTTTGGAGAA		Out	6.58841e-06		47	TCRBV04-02	TCRBD02-01	TCRBJ02-02
ALL-1_IP_CD8_CAR-T	Human	TCRB	TGTCGGCTGCTCCCTCCCAGACATCTGTGTACTTCTGTGCCAGCAGTACCAGGGGTAATGTGCACAGATACGCAGTATTTTGGCCCA		Out	9.88261e-06		46	TCRBV06-05	TCRBD01-01	TCRBJ02-03
ALL-1_IP_CD8_CAR-T	Human	TCRB	GAGTCGGCTGCTCCCTCCCAGACATCTGTGTACTTCTGTGCCAGCAGTTACTCCGGGGACAGATTATACGAGCAGTACTTCGGGCCG	CASSYSGDRLYEQYF	In	6.58841e-06	8.44153e-06	45	TCRBV06-05	TCRBD01-01	TCRBJ02-07
ALL-1_IP_CD8_CAR-T	Human	TCRB	TCAGGCTGCTGTCGGCTGCTCCCTCCCAGACATCTGTGTACTTCTGTGCCAGCAGTAAGGGGTGGCGGGGAGCTGTTTTTTGGAGAA		Out	6.58841e-06		37	TCRBV06-05	TCRBD01-01	TCRBJ02-02
ALL-1_IP_CD8_CAR-T	Human	TCRB	AGGCTGCTGTCGGCTGCCCCCTCCCAGACATCTGTGTACTTCTGTGCCAGCAGTAGGACAGTCCAAGAGACCCAGTACTTCGGGCCA	CASSRTVQETQYF	In	3.2942e-06	4.22076e-06	39	TCRBV06-05	TCRBD01-01	TCRBJ02-05
ALL-1_IP_CD8_CAR-T	Human	TCRB	TCAGGCTGCTGTCGGCTGCTCCCTCCCAAACATCTGTGTACTTCTGTGCCAGCAGTAAGGGGTGGCGGGGAGCTGTTTTTTGGAGAA		Out	6.58841e-06		37	TCRBV06-05	TCRBD01-01	TCRBJ02-02
ALL-1_IP_CD8_CAR-T	Human	TCRB	GAACTAAACCTGAGCTCTCTGGAGCTGGGGGACTCAGCTTTGTATTTCTGTGCCAGCAGCGCTGGCTACGAGCAGTACTTCGGGCCG	CASSAGYEQYF	In	7.90609e-05	0.000101298	33	TCRBV09-01	unresolved	TCRBJ02-07
ALL-1_IP_CD8_CAR-T	Human	TCRB	CTGAGCTCTCTGGAGCTGGGGGACTCAGCTTTGTATTTCTGTGCCAGCAGCGTAGGGCGACGGGCCAGAGGCTACACCTTCGGTTCG	CASSVGRRARGYTF	In	3.2942e-06	4.22076e-06	42	TCRBV09-01	unresolved	TCRBJ01-02
ALL-1_IP_CD8_CAR-T	Human	TCRB	CTGAGCTCTCTGGAGCTGGGGGACTCAGCTTTGTATTTCTGTGCCAGCAGCGTAGTTGAATCCTACAATGAGCAGTTCTTCGGGCCA	CASSVVESYNEQFF	In	0.000228947	0.000293343	42	TCRBV09-01	unresolved	TCRBJ02-01
ALL-1_IP_CD8_CAR-T	Human	TCRB	CTGAGCTCTCTGGAGCTGGGGGACTCAGCTTTGTATTTCTGTGCCAGCAGCGCCGGGCCTCGGGGGCAGCCCCAGCATTTTGGTGAT	CASSAGPRGQPQHF	In	7.74138e-05	9.91879e-05	42	TCRBV09-01	TCRBD02-01	TCRBJ01-05
ALL-1_IP_CD8_CAR-T	Human	TCRB	AGCTCTCTGGAGCTGGGGGACTCAGCTTTGTATTTCTGTGCCAGCAGCGTACGACAGGGGGCGATTAATGAGCAGTTCTTCGGGCCA	CASSVRQGAINEQFF	In	0.000334362	0.000428407	45	TCRBV09-01	TCRBD01-01	TCRBJ02-01
ALL-1_IP_CD8_CAR-T	Human	TCRB	AGCTCTCTGGAGCTGGGGGACTCAGCTTTGTATTTCTGTGCCAGCAGCGTAGGGGACGAAGCGATCTATGGCTACACCTTCGGTTCG	CASSVGDEAIYGYTF	In	0.000126827	0.000162499	45	TCRBV09-01	unresolved	TCRBJ01-02
ALL-1_IP_CD8_CAR-T	Human	TCRB	CTGAGCTCTCTGGAGCTGGGGGACTCAGCTTTGTATTTCTGTGCCAGCAGCCCCGGTCAGGGGACCTATGGCTACACCTTCGGTTCG	CASSPGQGTYGYTF	In	8.23551e-06	1.05519e-05	42	TCRBV09-01	TCRBD01-01	TCRBJ01-02
ALL-1_IP_CD8_CAR-T	Human	TCRB	TCTCTGGAGCTGGGGGACTCAGCTTTGTATTTCTGTGCCAGCAGCCCAATCAGGACAGGGCCTAACACTGAAGCTTTCTTTGGACAA	CASSPIRTGPNTEAFF	In	4.44717e-05	5.69803e-05	48	TCRBV09-01	TCRBD01-01	TCRBJ01-01
ALL-1_IP_CD8_CAR-T	Human	TCRB	GAGCTGGGGGACTCAGCTTTGTATTTCTGTGCCAGCAGCGTAGATCCAGAAGGGTCGGTGCCTAACTATGGCTACACCTTCGGTTCG	CASSVDPEGSVPNYGYTF	In	0.00121391	0.00155535	54	TCRBV09-01	unresolved	TCRBJ01-02
ALL-1_IP_CD8_CAR-T	Human	TCRB	CCTGAGCTCTCTGGAGCTGGGGGACTCAGCTTTGTATTTCTGTGCCAGCAGCCCCAGGGGCACCTCTACGAGCAGTACTTCGGGCCG		Out	3.45891e-05		41	TCRBV09-01	TCRBD01-01	TCRBJ02-07
ALL-1_IP_CD8_CAR-T	Human	TCRB	ACCTGAGCTCTCTGGAGCTGGGGGACTCAGCTTTGTATTTCTGTGCCAGCAGCGGGACGGACAGCCTACGAGCAGTACTTCGGGCCG		Out	4.11775e-05		40	TCRBV09-01	TCRBD01-01	TCRBJ02-07
ALL-1_IP_CD8_CAR-T	Human	TCRB	AACCTGAGCTCTCTGGAGCTGGGGGACTCAGCTTTGTATTTCTGTGCCAGCAGCGTAGTCGGGGGCAATGAGCAGTTCTTCGGGCCA	CASSVVGGNEQFF	In	0.000196005	0.000251135	39	TCRBV09-01	TCRBD02-01	TCRBJ02-01
ALL-1_IP_CD8_CAR-T	Human	TCRB	AAGATCCGGTCCACAAAGCTGGAGGACTCAGCCATGTACTTCTGTGCCAGCAGTGAAGCAGTGAAAGAGACCCAGTACTTCGGGCCA	CASSEAVKETQYF	In	1.6471e-05	2.11038e-05	39	TCRBV02-01	unresolved	TCRBJ02-05
ALL-1_IP_CD8_CAR-T	Human	TCRB	AAGCTGGAGGACTCAGCCATGTACTTCTGTGCCAGCAGTGATTGGGCCGGGACGGAGCATAGTCGTGAAAAACTGTTTTTTGGCAGT	CASSDWAGTEHSREKLFF	In	3.2942e-06	4.22076e-06	54	TCRBV02-01	unresolved	TCRBJ01-04
ALL-1_IP_CD8_CAR-T	Human	TCRB	ACAAAGCTGGAGGACTCAGCCATGTACTTCTGTGCCAGCATTCTTTCGACCGGGACCTCCCTTAACTATGGCTACACCTTCGGTTCG	CASILSTGTSLNYGYTF	In	6.91783e-05	8.8636e-05	51	TCRBV02-01	unresolved	TCRBJ01-02
ALL-1_IP_CD8_CAR-T	Human	TCRB	ACAAAGCTGGAGGACTCAGCCATGTACTTCTGTGCCAGCAGTGAAGCGCGGGACAGGGAATTCTCCTACGAGCAGTACTTCGGGCCG	CASSEARDREFSYEQYF	In	3.78833e-05	4.85388e-05	51	TCRBV02-01	TCRBD01-01	TCRBJ02-07
ALL-1_IP_CD8_CAR-T	Human	TCRB	TCCACAAAGCTGGAGGACTCAGCCATGTACTTCTGTGCCAGCAGTTCGGACAGGGGGTTTTATAACTATGGCTACACCTTCGGTTCG	CASSSDRGFYNYGYTF	In	3.12949e-05	4.00972e-05	48	TCRBV02-01	TCRBD01-01	TCRBJ01-02
ALL-1_IP_CD8_CAR-T	Human	TCRB	CGGTCCACAAAGCTGGAGGACTCAGCCATGTACTTCTGTGCCAGCAGGGAAAAGGGGTACGCTGGAAACACCATATATTTTGGAGAG	CASREKGYAGNTIYF	In	0.000108709	0.000139285	45	TCRBV02-01	TCRBD01-01	TCRBJ01-03
ALL-1_IP_CD8_CAR-T	Human	TCRB	ACAAAGCTGGAGGACTCAGCCATGTACTTCTGTGCCAGCGTGTGGACAGATACAGGGGAAGGCGCCGGGGAGCTGTTTTTTGGAGAA	CASVWTDTGEGAGELFF	In	3.2942e-05	4.22076e-05	51	TCRBV02-01	TCRBD01-01	TCRBJ02-02
ALL-1_IP_CD8_CAR-T	Human	TCRB	GAAGATCCGGTCCACAAAGCTGGAGGACTCAGCCATGTACTTCTGTGCCAGCAGTGAAGCGCTCATCAGCCCCAGCATTTTGGTGAT		Out	0.00122215		38	TCRBV02-01	unresolved	TCRBJ01-05
ALL-1_IP_CD8_CAR-T	Human	TCRB	CTGAAGATCCGGTCCACAAAGCTGGAGGACTCAGCCATGTACTTCTGTGCCAGCAGGGCGCGAGATGTTACGCAGTATTTTGGCCCA	CASRARDVTQYF	In	4.7766e-05	6.12011e-05	36	TCRBV02-01	unresolved	TCRBJ02-03
ALL-1_IP_CD8_CAR-T	Human	TCRB	TCCACAAAGCTGGAGGACTCAGCCATGTACTTCTGTGCCATCGAGGGATTAAGCGGGGGAAGCTCCTACGAGCAGTACTTCGGGCCG	CAIEGLSGGSSYEQYF	In	0.00010212	0.000130844	48	TCRBV02-01	TCRBD02-01	TCRBJ02-07
ALL-1_IP_CD8_CAR-T	Human	TCRB	ATCCGGTCCACAAAGCTGGAGGACTCAGCCATGTACTTCTGTGCCAGCAAGGGGCGGGGAAATAATGAAAAACTGTTTTTTGGCAGT	CASKGRGNNEKLFF	In	0.000532014	0.000681653	42	TCRBV02-01	TCRBD02-01	TCRBJ01-04
ALL-1_IP_CD8_CAR-T	Human	TCRB	ATCCGGTCCACAAAGCTGGAGGACTCAGCCATGTACTTCTGTGCCAGCAGTTTCCGGGAGAGCAATCAGCCCCAGCATTTTGGTGAT	CASSFRESNQPQHF	In	0.000383775	0.000491719	42	TCRBV02-01	TCRBD02-01	TCRBJ01-05
ALL-1_IP_CD8_CAR-T	Human	TCRB	GCCCTGCAGCCAGAAGACTCAGCCCTGTATCTCTGCGCCAGCAGCCAACGATACGCGGCTCCCAATTCACCCCTCCACTTTGGGAAC	CASSQRYAAPNSPLHF	In	6.58841e-06	8.44153e-06	48	TCRBV04-01	TCRBD02-01	TCRBJ01-06
ALL-1_IP_CD8_CAR-T	Human	TCRB	CACGCCCTGCAGCCAGAAGACTCAGCCCTGTATCTCTGCGCCAGCAGCCAAGCGGGGGGGAGCACAGATACGCAGTATTTTGGCCCA	CASSQAGGSTDTQYF	In	7.90609e-05	0.000101298	45	TCRBV04-01	TCRBD02-01	TCRBJ02-03
ALL-1_IP_CD8_CAR-T	Human	TCRB	CACGCCCTGCAGCCAGAAGACTCAGCCCTGTATCTCTGCGCCAGCAGCCCCTCCGGGGGGGAAGGAAATGAGCAGTTCTTCGGGCCA	CASSPSGGEGNEQFF	In	0.000138357	0.000177272	45	TCRBV04-01	TCRBD02-01	TCRBJ02-01
ALL-1_IP_CD8_CAR-T	Human	TCRB	CTACACGCCCTGCAGCCAGAAGACTCAGCCCTGTATCTCTGCGCCAGCAGCCACCCCACTAGGGTAGATACGCAGTATTTTGGCCCA	CASSHPTRVDTQYF	In	5.92957e-05	7.59737e-05	42	TCRBV04-01	TCRBD02-01	TCRBJ02-03
ALL-1_IP_CD8_CAR-T	Human	TCRB	CACGCCCTGCAGCCAGAAGACTCAGCCCTGTATCTCTGCGCCAGCAGCCAAGACCGGGACACAAAAGAGACCCAGTACTTCGGGCCA	CASSQDRDTKETQYF	In	0.000327773	0.000419966	45	TCRBV04-01	TCRBD01-01	TCRBJ02-05
ALL-1_IP_CD8_CAR-T	Human	TCRB	CACGCCCTGCAGCCAGAAGACTCAGCCCTGTATCTCTGCGCCAGCAGCCGTTTAGCGGGGCCCTCCTACGAGCAGTACTTCGGGCCG	CASSRLAGPSYEQYF	In	0.000148239	0.000189934	45	TCRBV04-01	TCRBD02-01	TCRBJ02-07
ALL-1_IP_CD8_CAR-T	Human	TCRB	CACCTACACGCCCTGCAGCCAGAAGACTCAGCCCTGTATCTCTGCGCCAGCGGACCTAGTGCGGCAGATACGCAGTATTTTGGCCCA	CASGPSAADTQYF	In	1.6471e-05	2.11038e-05	39	TCRBV04-01	unresolved	TCRBJ02-03
ALL-1_IP_CD8_CAR-T	Human	TCRB	CACCTACACGCCCTGCAGCCAGAAGACTCAGCCCTGTATCTCTGCGCCAGCAGCCAAGTGGGGAAGGATGAGCAGTTCTTCGGGCCA	CASSQVGKDEQFF	In	0.000217417	0.00027857	39	TCRBV04-01	unresolved	TCRBJ02-01
ALL-1_IP_CD8_CAR-T	Human	TCRB	CACGCCCTGCAGCCAGAAGACTCAGCCCTGTATCTCTGCGCCAGCCCCCGACTAGGGCCCCGTGGAAACGAGCAGTACTTCGGGCCG	CASPRLGPRGNEQYF	In	9.88261e-06	1.26623e-05	45	TCRBV04-01	TCRBD02-01	TCRBJ02-07
ALL-1_IP_CD8_CAR-T	Human	TCRB	ACACGCCCTGCAGCCAGAAGACTCAGCCCTGTATCTCTGCGCCAGCAGCCAGGACAGGGCGGGTACAATGAGCAGTTCTTCGGGCCA		Out	6.58841e-06		44	TCRBV04-01	TCRBD01-01	TCRBJ02-01
ALL-1_IP_CD8_CAR-T	Human	TCRB	CACGCCCTGCAGCCAGAAGACTCAGCCCTGTATCTCTGTGCCAGCAGCCAGACATTAGGTTCAATCTATGGCTACACCTTCGGTTCG	CASSQTLGSIYGYTF	In	6.58841e-06	8.44153e-06	45	TCRBV04-01	TCRBD01-01	TCRBJ01-02
ALL-1_IP_CD8_CAR-T	Human	TCRB	CACGCCCTGCAGCCAGAAGACTCAGCCCTGTATCTCTGCGCCAGCAGCCAACCCGGGACCCAAACGACTGAAGCTTTCTTTGGACAA	CASSQPGTQTTEAFF	In	4.94131e-05	6.33114e-05	45	TCRBV04-01	unresolved	TCRBJ01-01
ALL-1_IP_CD8_CAR-T	Human	TCRB	AGCAACATGAGCCCTGAAGACAGCAGCATATATCTCTGCAGCGCAGCCGGGACCATGAAAGGGGATGAGACCCAGTACTTCGGGCCA	CSAAGTMKGDETQYF	In	3.2942e-06	4.22076e-06	45	TCRBV29-01	unresolved	TCRBJ02-05
ALL-1_IP_CD8_CAR-T	Human	TCRB	ACTCTGACTGTGAGCAACATGAGCCCTGAAGACAGCAGCATATATCTCTGCAGCGTTGAAGATCGGTCTGGCTACACCTTCGGTTCG	CSVEDRSGYTF	In	0.000207535	0.000265908	33	TCRBV29-01	TCRBD02-01	TCRBJ01-02
ALL-1_IP_CD8_CAR-T	Human	TCRB	CTGACTGTGAGCAACATGAGCCCTGAAGACAGCAGCATATATCTCTGCAGCGTACCCTCAGGGGACTATGGCTACACCTTCGGTTCG	CSVPSGDYGYTF	In	2.63536e-05	3.37661e-05	36	TCRBV29-01	TCRBD01-01	TCRBJ01-02
ALL-1_IP_CD8_CAR-T	Human	TCRB	ACTGTGAGCAACATGAGCCCTGAAGACAGCAGCATATATCTCTGCAGCGTTGCTTTGGGACGCTCCTACGAGCAGTACTTCGGGCCG	CSVALGRSYEQYF	In	2.30594e-05	2.95453e-05	39	TCRBV29-01	unresolved	TCRBJ02-07
ALL-1_IP_CD8_CAR-T	Human	TCRB	ACTGTGAGCAACATGAGCCCTGAAGACAGCAGCATATATCTCTGCAGCGTGTTCCCCAGGCGCGTAGAGACCCAGTACTTCGGGCCA	CSVFPRRVETQYF	In	3.2942e-06	4.22076e-06	39	TCRBV29-01	TCRBD01-01	TCRBJ02-05
ALL-1_IP_CD8_CAR-T	Human	TCRB	CTGACTGTGAGCAACATGAGCCCTGAAGACAGCAGCATATATCTCTGCAGCGTTGAATTGTCGTTGGGTGAGCAGTTCTTCGGGCCA	CSVELSLGEQFF	In	3.2942e-06	4.22076e-06	36	TCRBV29-01	unresolved	TCRBJ02-01
ALL-1_IP_CD8_CAR-T	Human	TCRB	ACTGTGAGCAACATGAGCCCTGAAGACAGCAGCATATATCTCTGCAGCGTCCCCACCCGGGGGCCAGAGACCCAGTACTTCGGGCCA	CSVPTRGPETQYF	In	3.2942e-05	4.22076e-05	39	TCRBV29-01	unresolved	TCRBJ02-05
ALL-1_IP_CD8_CAR-T	Human	TCRB	CTGACTGTGAGCAACATGAGCCCTGAAGACAGCAGCATATATCTCTGCAGCGTTGAGGTAGGGGACTATGGCTACACCTTCGGTTCG	CSVEVGDYGYTF	In	9.88261e-06	1.26623e-05	36	TCRBV29-01	TCRBD01-01	TCRBJ01-02
ALL-1_IP_CD8_CAR-T	Human	TCRB	CTGACTGTGAGCAACATGAGCCCTGAAGACAGCAGCATATATCTCTGCAGCGTTGGGGAGGGAGTCTATGGCTACACCTTCGGTTCG	CSVGEGVYGYTF	In	1.97652e-05	2.53246e-05	36	TCRBV29-01	TCRBD02-01	TCRBJ01-02
ALL-1_IP_CD8_CAR-T	Human	TCRB	CAACATGAGCCCTGAAGACAGCAGCATATATCTCTGCAGCGTTGACCCAGGCCAATAAGCCTTGGAAACACCATATATTTTGGAGAG		Out	3.2942e-05		47	TCRBV29-01	TCRBD01-01	TCRBJ01-03
ALL-1_IP_CD8_CAR-T	Human	TCRB	ACTGTGAGCAACATGAGCCCTGAAGACAGCAGCATATATCTCTGCAGCGTTGTCATTCGGATTAATGAAAAACTGTTTTTTGGCAGT	CSVVIRINEKLFF	In	9.88261e-06	1.26623e-05	39	TCRBV29-01	unresolved	TCRBJ01-04
ALL-1_IP_CD8_CAR-T	Human	TCRB	ACTGTGAGCAACATGAGCCCTGAAGACAGCAGCATATATCTCTGCAGCGCTTCGTGGGGAAATTCCTACGAGCAGTACTTCGGGCCG	CSASWGNSYEQYF	In	2.14123e-05	2.7435e-05	39	TCRBV29-01	unresolved	TCRBJ02-07
ALL-1_IP_CD8_CAR-T	Human	TCRB	CGGCTGCTCCCTCCCAGACATCTGTGTACTTCTGTGCCAGCAGTTAGCCCCGGGACCCTATCCTCCTACGAGCAGTACTTCGGGCCG		Out	0.00110685		49	TCRBV06-05	unresolved	TCRBJ02-07
ALL-1_IP_CD8_CAR-T	Human	TCRB	CTGTCGGCTGCTCCCTCCCAGACATCTGTGTACTTCTGTGCCAGCAGTTACGATCACGGGGCCAAAAACATTCAGTACTTCGGCGCC	CASSYDHGAKNIQYF	In	3.78833e-05	4.85388e-05	45	TCRBV06-05	TCRBD02-01	TCRBJ02-04
ALL-1_IP_CD8_CAR-T	Human	TCRB	GCTGTCGGCTGCTCCCTCCCAGACATCTGTGTACTTCTGTGCCAGCAGTTAAAGGGAGGTGGCAATCAGCCCCAGCATTTTGGTGAT		Out	0.000135062		44	TCRBV06-05	TCRBD02-01	TCRBJ01-05
ALL-1_IP_CD8_CAR-T	Human	TCRB	AGGCTGCTGTCGGCTGCTCCCTCCCAGACATCTGTGTACTTCTGTGCCAGCAGGTCAGGGAGGAGTTCACCCCTCCACTTTGGGAAC	CASRSGRSSPLHF	In	0.000107062	0.000137175	39	TCRBV06-05	TCRBD02-01	TCRBJ01-06
ALL-1_IP_CD8_CAR-T	Human	TCRB	CTGTCGGCTGCTCCCTCCCAGACATCTGTGTACTTCTGTGCCAGCAGTCCCGGGACAGGGGCAATCTACGAGCAGTACTTCGGGCCG	CASSPGTGAIYEQYF	In	0.000214123	0.00027435	45	TCRBV06-05	TCRBD01-01	TCRBJ02-07
ALL-1_IP_CD8_CAR-T	Human	TCRB	CCGCTCAGGCTGCTGTCGGCTGCTCCCTCCCAGACATCTGTGTACTTCTGTGCCAGCAGCAGTAGGGAGACCCAGTACTTCGGGCCA	CASSSRETQYF	In	1.97652e-05	2.53246e-05	33	TCRBV06-05	unresolved	TCRBJ02-05
ALL-1_IP_CD8_CAR-T	Human	TCRB	CTGTCGGCTGCTCCCTCCCAGACATCTGTGTACTTCTGTGCCAGCAAAGCCCCTGGAGACTTCGGAAACACCATATATTTTGGAGAG	CASKAPGDFGNTIYF	In	4.94131e-05	6.33114e-05	45	TCRBV06-05	TCRBD02-01	TCRBJ01-03
ALL-1_IP_CD8_CAR-T	Human	TCRB	AGGCTGCTGTCGGCTGCTCCCTCCCAGACATCTGTGTACTTCTGTGCCAGCAGTCCAGGGGGAAACGGGGAGCTGTTTTTTGGAGAA	CASSPGGNGELFF	In	0.000345891	0.00044318	39	TCRBV06-05	TCRBD01-01	TCRBJ02-02
ALL-1_IP_CD8_CAR-T	Human	TCRB	CTGCTGTCGGCTGCTCCCTCCCAGACATCTGTGTACTTCTGTGCCAGCAGTTATACAGGCCCTAACACTGAAGCTTTCTTTGGACAA	CASSYTGPNTEAFF	In	4.11775e-05	5.27595e-05	42	TCRBV06-05	TCRBD01-01	TCRBJ01-01
ALL-1_IP_CD8_CAR-T	Human	TCRB	AGGCTGCTGTCGGCTGCTCCCTCCCAGACATCTGTGTACTTCTGTGCCAGCAGTCCCTCAAACAGAGTATACGCTTTCTTTGGACAA	CASSPSNRVYAFF	In	1.31768e-05	1.68831e-05	39	TCRBV06-05	TCRBD01-01	TCRBJ01-01
ALL-1_IP_CD8_CAR-T	Human	TCRB	CTGCTGTCGGCTGCTCCCTCCCAGACATCTGTGTACTTCTGTGCCAGCAGTTCCGTGCGGAGCCAAGAGACCCAGTACTTCGGGCCA	CASSSVRSQETQYF	In	9.88261e-06	1.26623e-05	42	TCRBV06-05	TCRBD02-01	TCRBJ02-05
ALL-1_IP_CD8_CAR-T	Human	TCRB	CAGGCTGCTGTCGGCTGCTCCCTCCCAGACATCTGTGTACTTCTGTGCCAGCAGTTACACGATAATCAGCCCCAGCATTTTGGTGAT		Out	0.000172946		38	TCRBV06-05	unresolved	TCRBJ01-05
ALL-1_IP_CD8_CAR-T	Human	TCRB	ACTGTGAGCAACATGAGCCCTGAAGACAGCAGCATATATCTCTGCAGCGCCGATGGGGACAGTAACACTGAAGCTTTCTTTGGACAA	CSADGDSNTEAFF	In	1.6471e-05	2.11038e-05	39	TCRBV29-01	TCRBD01-01	TCRBJ01-01
ALL-1_IP_CD8_CAR-T	Human	TCRB	ACTGTGAGCAACATGAGCCCTGAAGACAGCAGCATATATCTCTGCAGCGTTGGCCTTACAGCGGCGGCTGAAGCTTTCTTTGGACAA	CSVGLTAAAEAFF	In	6.58841e-06	8.44153e-06	39	TCRBV29-01	TCRBD02-01	TCRBJ01-01
ALL-1_IP_CD8_CAR-T	Human	TCRB	AGCCCTGAAGACAGCAGCATATATCTCTGCAGCGTTGAGGTCTGGGACGTAAATCTAGGGTCCTACAATGAGCAGTTCTTCGGGCCA	CSVEVWDVNLGSYNEQFF	In	3.2942e-06	4.22076e-06	54	TCRBV29-01	unresolved	TCRBJ02-01
ALL-1_IP_CD8_CAR-T	Human	TCRB	GTGAGCAACATGAGCCCTGAAGACAGCAGCATATATCTCTGCAGCGTTGAAGAGGGGGGGGATGGGGACATTCAGTACTTCGGCGCC	CSVEEGGDGDIQYF	In	2.63536e-05	3.37661e-05	42	TCRBV29-01	TCRBD02-01	TCRBJ02-04
ALL-1_IP_CD8_CAR-T	Human	TCRB	GTGAGCAACATGAGCCCTGAAGACAGCAGCATATATCTCTGCAGCGTTGAAGATCTCACCCAGAATCCCGAGCAGTTCTTCGGGCCA	CSVEDLTQNPEQFF	In	3.2942e-06	4.22076e-06	42	TCRBV29-01	TCRBD01-01	TCRBJ02-01
ALL-1_IP_CD8_CAR-T	Human	TCRB	GTGAGCAACATGAGCCCTGAAGACAGCAGCATATATCTCTGCAGCGTTGATTTTCGCAATCCTCCCGGTACGCAGTATTTTGGCCCA	CSVDFRNPPGTQYF	In	3.2942e-05	4.22076e-05	42	TCRBV29-01	TCRBD02-01	TCRBJ02-03
ALL-1_IP_CD8_CAR-T	Human	TCRB	TCAACTCTGACTGTGAGCAACATGAGCCCTGAAGACAGCAGCATATATCTCTGCAGCGTTATCTCCTACGAGCAGTACTTCGGGCCG	CSVISYEQYF	In	3.2942e-05	4.22076e-05	30	TCRBV29-01	unresolved	TCRBJ02-07
ALL-1_IP_CD8_CAR-T	Human	TCRB	GTGAGCAACATGAGCCCTGAAGACAGCAGCATATATCTCTGCAGCGTTGAAGGGTCGGACAGAACCTACGAGCAGTACTTCGGGCCG	CSVEGSDRTYEQYF	In	0.000298125	0.000381979	42	TCRBV29-01	TCRBD01-01	TCRBJ02-07
ALL-1_IP_CD8_CAR-T	Human	TCRB	GTGAGCAACATGAGCCCTGAAGACAGCAGCATATATCTCTGCAGCGTTGAACCACCCGATCGAGGGGACGAGCAGTACTTCGGGGCC	CSVEPPDRGDEQYF	In	6.58841e-06	8.44153e-06	42	TCRBV29-01	unresolved	TCRBJ02-06
ALL-1_IP_CD8_CAR-T	Human	TCRB	ACTGTGAGCAACATGAGCCCTGAAGACAGCAGCATATATCTCTGCAGCGTTGCCCTACAGGGGGCGAATGGCTACACCTTCGGTTCG	CSVALQGANGYTF	In	1.15297e-05	1.47727e-05	39	TCRBV29-01	TCRBD01-01	TCRBJ01-02
ALL-1_IP_CD8_CAR-T	Human	TCRB	TGAGCAACATGAGCCCTGAAGACAGCAGCATATATCTCTGCAGCGTTGAAGAGGGGGGGGGATGGGGACATTCAGTACTTCGGCGCC		Out	9.88261e-06		43	TCRBV29-01	TCRBD02-01	TCRBJ02-04
ALL-1_IP_CD8_CAR-T	Human	TCRB	ACTGTGAGCAACATGAGCCCTGAAGACAGCAGCATATATCTCTGCAGCGTTGGGCTTTGGGGCCGGTGGGGCTACACCTTCGGTTCG	CSVGLWGRWGYTF	In	3.2942e-06	4.22076e-06	39	TCRBV29-01	TCRBD01-01	TCRBJ01-02
ALL-1_IP_CD8_CAR-T	Human	TCRB	TCTCTGGAGCTGGGGGACTCAGCTTTGTATTTCTGTGCCAGCAGCACAGCGGGGGGGAACCCCACAGATACGCAGTATTTTGGCCCA	CASSTAGGNPTDTQYF	In	4.94131e-06	6.33114e-06	48	TCRBV09-01	TCRBD02-01	TCRBJ02-03
ALL-1_IP_CD8_CAR-T	Human	TCRB	AGCTCTCTGGAGCTGGGGGACTCAGCTTTGTATTTCTGTGCCAGCAGCCCCCTGACAGGGGGCTCGGAGACCCAGTACTTCGGGCCA	CASSPLTGGSETQYF	In	3.2942e-06	4.22076e-06	45	TCRBV09-01	TCRBD01-01	TCRBJ02-05
ALL-1_IP_CD8_CAR-T	Human	TCRB	GAGCTGGGGGACTCAGCTTTGTATTTCTGTGCCAGCAGCGCCGAGGGGGGACTAGCGGGGTCGTACAATGAGCAGTTCTTCGGGCCA	CASSAEGGLAGSYNEQFF	In	3.2942e-06	4.22076e-06	54	TCRBV09-01	TCRBD02-01	TCRBJ02-01
ALL-1_IP_CD8_CAR-T	Human	TCRB	AGCTCTCTGGAGCTGGGGGACTCAGCTTTGTATTTCTGTGCCAGTAAAGTGAGACTGTATAACACAGATACGCAGTATTTTGGCCCA	CASKVRLYNTDTQYF	In	6.58841e-06	8.44153e-06	45	TCRBV09-01	TCRBD02-01	TCRBJ02-03
ALL-1_IP_CD8_CAR-T	Human	TCRB	CTGAGCTCTCTGGAGCTGGGGGACTCAGCTTTGTATTTCTGTGCCAGCAGCGCAGCCGGGGATACATACGAGCAGTACTTCGGGCCG	CASSAAGDTYEQYF	In	9.88261e-06	1.26623e-05	42	TCRBV09-01	TCRBD02-01	TCRBJ02-07
[truncated: 77,070 more rows]

## Sheet: Figure 1a
Figure 1a
CD8+/EGFRt+ cells/µl
Day	ALL-1	ALL-2	ALL-3	ALL-4	ALL-5	NHL-1	NHL-2	NHL-3	NHL-4	NHL-5
0	0.01	0.01	0.01	0.01	0.02	0.01	0.01	0.01	0.01	0.01
1	0.03	0.22							0.05	0.01
2
3	0.01	0.01	0.01	0.01	0.01		0.3	0.46	0.01	0.01
4						0.08
5
6			2.06
7	0.02	0.12		85.48	0.01		24.85	31.89	5.91	8.12
8						0.33			18.15	75.21
9			825.36
10	15.64	4.09		109.09	0.1		36.53		20.75	374.96
11
12						0.23
13			225.29		9.3		27.33
14	5.89	314.71			15.46			11.25	2.86	133.8
15
16
17
18
19						0.11
20			194.18
21	0.04	81.68		9.86	7.26		3.43	2.9		67.06
22
23									0.07
24
25
26						0.06
27			44.02
28	0.12	46.68			2.52		5.12	0.59	0.01	26.67
29				24.96

## Sheet: Figure 1c
Figure 1c
Shannon Entropy Index of CD8+/EGFRt+ cells
Day	ALL-1	ALL-2	ALL-3	ALL-4	ALL-5	NHL-1	NHL-2	NHL-3	NHL-4	NHL-5
0	8.54848	3.87674	7.62813	8.02806	8.66728	9.45863	9.12245	8.07177	7.64189	8.61788
1
2
3
4
5
6
7							7.31869	6.95534
8						6.884
9	7.45819			7.40829
10									6.06933	7.43681
11
12			5.85662
13		2.48273		7.06781
14	7.42464				7.52776
15
16
17
18
19
20
21
22
23
24
25
26			5.42041			5.82302
27
28				6.59089	6.96743		4.54304	5.7922		7.29852
29
30		2.67015

## Sheet: Figure 1D
Figure 1D
Frequency of clonotypes in the CD8+ CAR-T cell TCRB repertoire
Clone rank	ALL1 IP	ALL1 d9	ALL1 d14	ALL2 IP	ALL2 d13	ALL2 d30	ALL3 IP	ALL3 d12	ALL3 d26	ALL4 IP	ALL4 d9	ALL4 d13	ALL4 d28	ALL5 IP	ALL5 d14	ALL5 d28	NHL1 IP	NHL1 d8	NHL1 d26	NHL2 IP	NHL2 d7	NHL2 d28	NHL3 IP	NHL3 d7	NHL3 d28	NHL4 IP	NHL4 d10	NHL5 IP	NHL5 d10	NHL5 d28
1	3.96878	4.52525	8.37281	37.3004	43.7366	48.1602	7.87474	14.0692	14.6824	5.03871	5.28946	7.8424	9.52268	6.99575	4.16667	4.83303	5.54994	10.6984	16.6085	2.8821	16.1797	40.3457	3.9693	5.34346	8.28695	6.46898	16.5579	7.07153	10.9656	5.67287
2	2.67174	2.96035	3.60022	25.3547	37.3305	26.1716	6.31066	9.05937	12.1609	3.03446	4.58185	6.05068	7.51843	1.82197	2.30507	4.74344	2.11913	3.82278	11.0978	2.42414	3.41886	13.0693	3.89652	5.25877	6.92641	5.48544	9.60358	4.41317	2.76312	4.89681
3	1.86283	2.14899	3.23045	8.45538	5.07484	8.64303	3.90523	6.35655	7.38445	2.56297	3.15896	3.68259	6.41663	1.43216	2.29809	3.56937	1.76759	3.44455	2.74989	2.31571	2.72855	6.87749	2.85891	4.99948	4.48361	4.52342	5.40927	3.33553	2.4094	3.52698
4	1.57645	2.01942	2.25372	2.43199	1.12041	2.48262	2.60439	6.3015	6.17714	2.41414	2.58757	3.29526	4.52487	1.1071	2.19545	3.4338	1.27929	2.93124	2.26975	1.99228	2.32338	2.05655	2.72342	4.48481	4.26716	2.96235	4.58065	1.90201	2.2728	3.17723
5	1.39918	1.74631	2.14981	1.06312	0.959311	1.71259	2.44556	5.9263	5.27812	1.72006	2.37303	3.18335	3.00953	1.09612	2.13466	3.32182	0.962842	2.79616	1.87691	1.912	2.31098	1.0565	2.30986	4.20467	4.08163	2.65491	2.79332	1.4983	1.67077	3.00056
6	1.23373	1.65261	1.98213	1.05544	0.895228	1.00542	2.41608	4.07333	4.62484	1.55611	1.94723	1.69489	1.69799	1.06858	2.05692	2.60276	0.938235	2.44496	1.59319	1.74728	1.96611	1.05096	2.10418	4.05353	3.58689	2.13681	2.61389	1.03926	1.45534	2.87847
7	1.2084	1.55892	1.72845	0.862557	0.790952	0.753322	2.39364	3.25815	4.24279	1.50979	1.56856	1.6456	1.66272	0.98448	2.01108	2.28449	0.827813	2.41794	1.50589	1.48351	1.60997	0.953008	1.84252	3.13494	3.27767	2.09648	2.57058	0.895171	1.38029	2.52378
8	1.17696	1.53898	1.61451	0.710816	0.586918	0.60643	2.10316	2.46361	3.14842	1.44043	1.56794	1.61139	1.5365	0.947267	1.60249	2.0452	0.782449	1.89112	1.46224	1.29846	1.31694	0.857265	1.78278	2.88607	2.07174	2.08068	1.80598	0.829008	1.10415	2.46051
9	1.06215	1.51307	1.60161	0.6791	0.396929	0.519088	1.87858	2.27095	3.13884	1.35092	1.53301	1.58008	1.5068	0.913589	1.53671	1.98036	0.77075	1.63447	1.30947	1.23766	1.27468	0.830146	1.7744	2.52384	2.04082	1.67935	1.66684	0.78459	1.08729	2.27822
10	1.02797	1.3795	1.55217	0.632562	0.392893	0.433566	1.87369	1.88832	2.37544	1.06267	1.52624	1.57776	1.49567	0.872096	1.5108	1.63616	0.68699	1.29677	1.28765	1.0893	1.27298	0.802475	1.70584	2.37531	1.85529	1.55792	1.60847	0.698385	1.05735	2.05108
Other	82.8118	78.9566	71.9141	21.4538	8.71548	9.51214	66.1943	44.3327	36.7867	78.3097	73.8661	67.836	61.1082	82.7609	78.1821	69.5496	84.315	66.6216	58.2388	81.6176	65.5979	32.1007	75.0323	60.7351	59.1218	68.3537	50.7895	77.5331	73.8339	67.5335

## Sheet: Figure 2a
Figure 2a
Rank of the top ten clonotypes tracked over time
ALL-1				ALL-2				ALL-3				ALL-4					ALL-5				NHL-1				NHL-2				NHL-3				NHL4			NHL5
IP	d9	d14		IP	d13	d30		IP	d12	d26		IP	d9	d13	d28		IP	d14	d28		IP	d8	d26		IP	d7	d28		IP	D7	D28		IP	d10		IP	d10	d28
1	4	10		1	1	1		1	1	2		1	8	4	43		1	1	9		1	1	101		1	1	1		1	7	35		1	8		1	1	1
2	102	64		2	2	2		2	101	101		2	46	101	101		2	5	3		2	4	101		2	44	101		2	26	101		2	9		2	4	49
3	23	18		3	3	3		3	3	4		3	101	101	101		3	101	101		3	6	101		3	18	91		3	6	4		3	2		3	101	101
4	101	101		4	6	12		4	5	1		4	12	51	23		4	2	22		4	2	101		4	36	101		4	10	73		4	25		4	22	11
5	101	101		5	30	38		5	101	101		5	17	75	101		5	101	101		5	22	101		5	38	85		5	39	101		5	15		5	32	101
6	54	101		6	10	14		6	2	3		6	101	101	101		6	99	101		6	101	101		6	42	101		6	5	6		6	101		6	19	57
7	21	101		7	4	5		7	7	10		7	59	101	101		7	4	10		7	101	101		7	5	5		7	1	5		7	39		7	101	101
8	12	57		8	16	23		8	6	6		8	10	83	94		8	21	101		8	101	96		8	28	89		8	21	101		8	1		8	101	101
9	44	101		9	12	34		9	4	5		9	73	101	101		9	58	101		9	101	101		9	31	8		9	30	101		9	4		9	101	101
10	49	44		10	29	55		10	21	23		10	101	101	101		10	101	101		10	101	101		10	3	19		10	3	2		10	101		10	3	5

## Sheet: Figure 2b
																					Figure 2b
																					Frequency of clonotypes
ALL1				ALL2				ALL3				ALL4					ALL5				NHL1				NHL2				NHL3				NHL4			NHL5
IP	d9	d14		IP	d13	d30		IP	d12	d26		IP	d9	d13	d28		IP	d14	d28		IP	d8	d26		IP	d7	d28		IP	d7	d28		IP	d10		IP	d10	d28
3.96878	2.01942	1.55217		37.3005	43.7366	48.1602		7.87474	14.0692	12.1609		5.03871	1.56794	3.29526	0.486677		6.99575	4.16667	1.98036		5.54994	10.6984	0		2.8821	16.1797	40.3457		3.9693	3.13494	0.958565		6.46898	1.80598		7.07153	10.9656	5.67287
2.67174	0	0.314589		25.3547	37.3305	26.1716		6.31066	0	0		3.03446	0.475247	0.049867	0.164453		1.82197	2.13466	3.56937		2.11913	2.93124	0		2.42414	0.402351	0.023244		3.89652	0.586334	0		5.48544	1.66684		4.41317	2.2728	0.378907
1.86283	0.972829	0.986764		8.45538	5.07484	8.64303		3.90523	6.35655	6.17714		2.56297	0.072525	0.190189	0.158142		1.43216	0	0		1.76759	2.44496	0		2.31571	0.77878	0.1129		2.85891	4.05353	4.26716		4.52342	9.60358		3.33553	0	0.010232
1.57645	0.029903	0.03368		2.43199	0.895228	0.35466		2.60439	5.9263	14.6824		2.41414	1.41639	0.423287	0.98152		1.1071	2.30507	1.10688		1.27929	3.82278	0		1.99228	0.449123	0.083568		2.72342	2.37531	0.309215		2.96235	0.745211		1.90201	0.777416	1.89863
1.39918	0.123597	0.045863		1.06312	0.10008	0.097102		2.44556	0.006611	0.019747		1.72006	1.09047	0.29862	0.076472		1.09612	0	0		0.962842	0.715926	0		1.912	0.420947	0.118434		2.30986	0.411737	0		2.65491	1.07997		1.4983	0.63281	0.035299
1.23373	0.452525	0.038697		1.05544	0.392893	0.290808		2.41608	9.05937	7.38445		1.55611	0	0	0		1.06858	0.242167	0		0.938235	0	0		1.74728	0.404605	0		2.10418	4.20467	3.58689		2.13681	0.064203		1.03926	0.850773	0.305411
1.2084	0.99077	0.057328		0.862557	1.12041	1.71259		2.39364	3.25815	2.37544		1.50979	0.344897	0.027833	0.0516		0.98448	2.19545	1.63616		0.827813	0	0		1.48351	2.31098	1.0565		1.84252	5.34346	4.08163		2.09648	0.481054		0.895171	0	0.006821
1.17696	1.31571	0.359019		0.710816	0.187407	0.197842		2.10316	4.07333	4.62484		1.44043	1.52624	0.280065	0.192295		0.947267	0.972654	0.199215		0.782449	0.256653	0.261894		1.29846	0.519562	0.113453		1.78278	0.784385	0		2.08068	16.5579		0.829008	0.045532	0
1.06215	0.556187	0.121106		0.6791	0.309924	0.107027		1.87858	6.3015	5.27812		1.35092	0.301506	0	0		0.913589	0.437495	0		0.77075	0	0		1.23766	0.508856	0.857265		1.7744	0.486006	0		1.67936	4.58065		0.78459	0	0.099416
1.02797	0.492395	0.437845		0.632562	0.106375	0.052107		1.87369	0.817067	0.648947		1.06267	0.008286	0	0		0.872096	0	0		0.68699	0	0		1.0893	2.72855	0.478718		1.70584	4.99948	6.92641		1.55792	0.033137		0.698385	2.4094	3.00056
0.990824	0.604031	0.03583		0.490669	0.959311	1.00542		0.934931	2.46361	1.84982		0.838283	2.37303	3.18335	1.49567		0.567132	1.11118	2.0452		0.676428	3.44455	1.244		0.674939	1.60997	0.525206		1.56901	5.25877	4.48361		0.717638	5.40927		0.695831	0.236935	0.019781
0.985126	2.14899	0.953801		0.378625	0.586918	0.753322		0.771592	1.82572	4.24279		0.786791	1.53301	0.779311	1.09883		0.551316	1.5108	0.075442		0.609867	2.79616	16.6085		0.540889	1.27298	0.323204		0.666491	2.88607	1.14409		0.826435	2.79332		0.65211	0.454055	0.197639
0.885516	1.51307	0.025081		0.177341	0.134139	0.519088		0.734904	1.6224	3.13884		0.640311	4.58185	7.8424	7.51843		0.47875	2.29809	0.872302		0.523686	2.41794	0		0.444968	1.31694	0.325417		0.391149	2.52384	8.28695		0.176212	2.61389		0.635705	0.119732	0.025408
0.511134	1.65261	8.37281		0.169775	0.323967	0.60643		0.71318	1.88832	1.52741		0.436775	1.1139	0.220341	1.66272		0.408417	1.05039	3.32182		0.487894	1.89112	11.0978		0.396255	3.41886	6.87749		0.015666	0.157659	2.07174		0.794232	2.57058		0.555535	1.05735	0.12329
0.477157	1.3795	2.14981		0.078772	0.790952	2.48262		0.67863	2.27095	3.14842		0.376976	5.28946	6.05068	6.41663		0.396695	1.60249	0.509236		0.477149	1.29677	0		0.213974	1.96611	0.442745		0	4.48481	0.525665		0.083817	1.60847		0.446115	1.45534	1.27655
0.26021	0.924985	3.60022		0.019589	0.396929	0.433566						0.345	1.12691	1.69489	4.52487		0.386275	2.01108	1.54067		0.295289	1.63447	0.905718		0.159909	2.32338	0.830146		0	0.050816	3.27767					0.35666	1.02742	0.224411
0.247548	1.53898	1.03478										0.276266	1.94723	1.57776	0.778831		0.380879	1.53671	4.74344		0.032015	0	1.87691		0.100913	0.837386	0.953008		0	0	2.04082					0.314099	1.08729	0.509018
0.197954	1.32369	3.23045										0.163409	2.58757	1.61139	1.5365		0.23984	1.32843	3.4338		0.008618	0.378225	1.50589		0.089727	0.546611	0.802475		0	0	1.85529					0.292819	1.38029	0.266361
0.058458	0.520304	2.25372										0.127279	1.56856	1.15679	1.41288		0.231839	0.604919	2.60276		0.006748	0	1.28765		0.035843	1.27468	0.675739									0.286473	2.76312	3.52698
0.052548	0.35883	1.60161										0.103845	3.15896	3.68259	9.52268		0.056936	2.05692	0.648333		0.002567	0	2.26975		0.035241	0.973194	1.05096									0.232769	1.67077	2.46051
0.038409	0	1.72845										0.067715	0.325296	0.438942	1.5068		0.035725	1.18393	4.83303		0	0	2.74989		0.001564	0.32684	13.0693									0.129617	1.05398	4.89681
0.013929	0	1.46904										0.057761	0.909598	1.6456	1.69799		0	0.593957	2.28449		0	0	1.59319		0	0.417566	2.05655									0.071734	1.10415	3.17723
0.007175	0.891095	1.32142										0.050943	0.493868	1.58008	1.01642						0	0	1.46224													0.059585	0.989055	2.87847
0	4.52525	1.05484										0.050786	1.31125	1.03676	3.00953						0	0	1.30947													0.043257	0.84192	2.52378
0	2.96035	0.069511																																		0.039311	0.617633	2.05108
0	1.74631	1.98213																																		0.038924	0.669489	1.78097
0	1.55892	0																																		0.035132	0.252955	1.77875
0	1.226	1.61451																																		0.020971	0.667381	2.27822
																																				0.009209	0.991163	0.410625

## Sheet: Figure 3a
Figure 3a
Rank of top ten clonotypes from the early time point over time
ALL1				ALL2				ALL3				ALL4					ALL5				NHL1				NHL2				NHL3				NHL4			NHL5
IP	d9	d14		IP	d13	d30		IP	d12	d26		IP	d9	d13	d28		IP	d14	d28		IP	d8	d26		IP	d7	d28		IP	D7	D28		IP	d10		IP	d10	d28
101	1	16		1	1	1		1	1	2		26	2	1	2		1	1	9		1	1	101		1	1	1		7	1	5		8	1		1	1	1
101	2	101		2	2	2		6	2	3		56	1	2	3		4	2	22		4	2	101		27	2	3		11	2	3		3	2		48	2	3
12	3	21		3	3	3		3	3	4		101	3	3	1		31	3	28		12	3	13		10	3	19		10	3	2		21	3		10	3	5
1	4	10		7	4	5		9	4	5		1	8	4	43		7	4	10		2	4	101		82	4	9			4	58		9	4		2	4	49
101	5	6		13	5	6		4	5	1		14	5	5	10		2	5	3		14	5	1		7	5	5		6	5	6		16	5		65	5	8
28	6	1		4	6	12		8	6	6		63	15	6	4		101	6	34		3	6	101		59	6	20		3	6	4		99	6		27	6	15
101	7	101		60	7	4		7	7	10		101	20	7	6		39	7	11		17	7	101		17	7	16		1	7	35		18	7		47	7	68
82	8	17		18	8	7		13	8	11		101	4	8	8		36	8	45		19	8	2		24	8	32		25	8	27		1	8		101	8	4
15	9	101		101	9	10		21	9	8		101	45	9	21		40	9	2		38	9	26		101	9	13		40	9	1		2	9		46	9	31
31	10	5		6	10	14		19	10	12		77	6	10	25		27	10	101		20	10	101		21	10	33		4	10	73		101	10		18	10	101

## Sheet: Figure 3b
Figure 3b
Rank of the top clonotypes from the late time point over time
ALL1				ALL2				ALL3				ALL4					ALL5				NHL1				NHL2				NHL3				NHL4			NHL5
IP	d9	d14		IP	d13	d30		IP	d12	d26		IP	d9	d13	d28		IP	d14	d28		IP	d8	d26		IP	d7	d28		IP	D7	D28		IP	d10		IP	d10	d28
28	6	1		1	1	1		4	5	1		101	3	3	1		101	14	1		14	5	1		1	1	1		40	9	1		8	1		1	1	1
79	25	2		2	2	2		1	1	2		26	2	1	2		40	9	2		19	8	2		101	58	2		10	3	2		3	2		101	11	2
101	11	3		3	3	3		6	2	3		56	1	2	3		2	5	3		101	101	3		27	2	3		11	2	3		21	3		48	2	3
101	47	4		60	7	4		3	3	4		63	15	6	4		71	13	4		101	101	4		101	40	4		3	6	4		9	4		101	8	4
31	10	5		7	4	5		9	4	5		101	14	15	5		33	18	5		101	101	5		7	5	5		7	1	5		16	5		10	3	5
101	5	6		13	5	6		8	6	6		101	20	7	6		75	43	6		101	101	6		101	13	6		6	5	6		99	6		101	14	6
101	101	7		18	8	7		17	11	7		43	16	101	7		101	45	7		101	73	7		101	14	7		101	101	7		18	7		101	20	7
101	14	8		31	11	8		21	9	8		101	4	8	8		26	17	8		101	101	8		9	31	8		101	97	8		1	8		65	5	8
101	72	9		29	24	9		18	13	9		101	68	47	9		1	1	9		101	101	9		82	4	9		101	101	9		2	9		101	29	9
1	4	10		101	9	10		7	7	10		14	5	5	10		7	4	10		101	101	10		101	25	10		12	90	10		101	10		101	33	10

## Sheet: Figure 3c
Figure 3c
Absolute count of the top thirty clones from the IP, early, and late time point over time
ALL1 Expanding				ALL1 Expand-Contract				ALL1 Contracting				ALL2 Expanding				ALL2 Expand-Contract				ALL2 Contracting				ALL3 Expand-Contract				ALL3 Contracting				ALL4 Expanding					ALL4 Expand-Contract					ALL4 Contracting					ALL5 Expand-Contract
IP	d9	d14		IP	d9	d14		IP	d9	d14		IP	D+13	D+30		IP	D+13	D+30		IP	D+13	D+30		IP	D+12	D+26		IP	D+12	D+26		IP	d9	d13	d28		IP	d9	d13	d28		IP	d9	d13	d28		IP	d14	d28
0.0611193	0.0619961	0.0914225		0	0.138925	0.0621302		0.0189994	0.0138925	0.00227925		0.00907106	0.0120772	0.0192245		0.390463	23.2756	14.9832		0.00656986	0.00201266	0.00312528		1.21114	51.292	5.70348		0.97058	0	0		0.00202669	0.117993	0.195647	0.305308		0.0502509	2.71402	1.84425	1.60159		0.404494	0.243849	0.0151995	0.0410475		0.00202739	0.0568518	0.0277449
0	0.0536116	0.116747		0	0.0908827	0.0040942		0.0130649	0.00942487	0.00337662		0.00261453	0.201993	0.347181		0.0374527	0.558175	0.203043		0.00588351	0.00503227	0		0.600625	23.1741	2.89708		0.376128	0.0241017	0.00926134		0.0112516	0.132622	0.132199	0.265187		0.0853535	2.35095	2.39036	1.8766		0.180078	0.154703	0	0		0.00715569	0.0864333	0.0152092
0.00787146	0.0507352	0.493158		0	0.0478588	0		0.00813796	0.00783366	0.00240583		0.016372	0.0623999	0.0555909		0.00346211	0.174518	0.118568		0.00266241	0	0		0.400555	21.6055	6.88603		0.170924	0.00787107	0.000850766							0.0217824	1.32768	0.491151	0.383511		0.105088	0.0860833	0.028985	0		0.00909376	0.150372	0.00502022
0.00381224	0.0472468	0.0609484		0.013637	0.0464512	0.00147727		0.0215474	0.00379443	0.00270133		0.000723061	0.111413	0.118095		0.00395851	0.020934	0.0089018						0.371593	33.0278	3.46331		0.136781	0	0							0.111743	1.2176	0.970284	0.373319		0.0827521	0.0725513	0.0500165	0		0.00582851	0.0368228	0.0038023
0.00734822	0.0423507	0.126624		0.0126977	0.0391683	0		0.00792347	0.00269282	0		0.000477261	0.0672308	0.156828		0.000483637	0.0824279	0.0361763						0.368141	11.8782	1.11408		0.123682	0.10477	0.000850766							0.0368263	0.999123	0.4809	0.194396		0.13667	0.0416473	0	0		0.00095028	0.124026	0.0102187
[truncated: 47 more rows]

## Sheet: Figure 5e
Figure 5e
[truncated: 11 more rows]

[truncated: 3 more sheets: Figure 7C, Supplementary Figure 1, Supplementary Figure 2]
